# Supplementary material for: Transposable elements mediate genetic effects altering the expression of nearby genes in colorectal cancer
Source: Nat Commun. 2024 Jan 25;15:749. doi: 10.1038/s41467-023-42405-0 (PMC10811328; doi:10.1038/s41467-023-42405-0)
Supplement: Supplementary file 4 — Supplementary Data [file 41467_2023_42405_MOESM4_ESM.xlsx]

## Sheet: Table description
Supplementary Data	Description
Supplementary Data 1	Enrichment analysis of expressed TEs compared to non-expressed TEs for regulatory regions
Supplementary Data 2	Discovered eQTLs at 5% FDR in normal
Supplementary Data 3	Discovered eQTLs at 5% FDR in tumor
Supplementary Data 4	Replication of SYSCOL normal eQTLs in GTEx colon transverse
Supplementary Data 5	Replication of SYSCOL tumor eQTLs in TCGA-COAD
Supplementary Data 6	Shared eQTL discovery at 5% FDR
Supplementary Data 7	Tumor-specific eQTL discovery at 5% FDR
Supplementary Data 8	Functional enrichment of TE- and gene-eQTLs at 5% FDR in normal
Supplementary Data 9	Functional enrichment of TE- and gene-eQTLs at 5% FDR in tumor
Supplementary Data 10	Functional enrichment of tumor-specific and shared gene-eQTLs
Supplementary Data 11	Functional enrichment of tumor-specific and shared TE-eQTLs
Supplementary Data 12	Causal relationship of eQTL-TE-gene triplets in normal
Supplementary Data 13	Causal relationship of eQTL-TE-gene triplets in tumor
Supplementary Data 14	Replication of normal eQTL-TE-gene triplets in GTEx colon transverse
Supplementary Data 15	Replication of tumor eQTL-TE-gene triplets in TCGA-COAD
Supplementary Data 16	Causal relationship for shared eQTL-TE-gene triplets between normal and tumor
Supplementary Data 17	Causal relationship for the union of eQTL-TE-gene triplets between normal and tumor
Supplementary Data 18	Hyperlinks and description of all the ChIP-seq experiments downloaded from ensembl ftp web page.

## Sheet: Supplementary Data 1
Supplementary Data 1. Enrichment analysis of expressed TEs compared to non-expressed TEs for regulatory regions
regID	expressedTEs_overlapping_regID	nonExpressedTEs_overlapping_regID	expressedTEs_notOverlapping_regID	nonExpressedTEs_notOverlapping_regID	pvalue	Odds-ratio	confInt1	confInt2	padj
CTCF_binding_site	2986	131202	50176	4469193	1.38792e-248	2.02713	1.95223	2.10428	4.85771e-248
promoter_flanking_region	8058	491756	44818	4097517	4.89573e-220	1.49811	1.46254	1.53441	1.14234e-219
promoter	2443	41382	49217	4485121	2.2e-16	5.38045	5.1578	5.6095	2.2e-16
miRNA	14	370	51309	4520519	0.000145616	3.33363	1.80449	5.66583	0.000169885
TF_binding_site	257	12090	51125	4509816	1.26395e-19	1.87517	1.65022	2.12257	1.76953e-19
open_chromatin_region	1086	46845	50425	4477778	1.83057e-97	2.05865	1.93536	2.18769	3.2035e-97
enhancer	950	92300	50534	4434630	0.00179294	0.903224	0.845892	0.963456	0.00179294

## Sheet: Supplementary Data 2
Supplementary Data 2. Discovered cis-eQTLs at 5% FDR in normal samples. This table contains all gene- and TE-eQTL results. For more details on the columns, please visit https://qtltools.github.io/qtltools (cis option, mapping pass)
phe_id	phe_chr	phe_from	phe_to	phe_strd	n_var_in_cis	dist_phe_var	var_id	var_chr	var_from	var_to	rank	fwd_pval	fwd_r_squared	fwd_slope	fwd_best_hit	fwd_sig	bwd_pval	bwd_r_squared	bwd_slope	bwd_best_hit	bwd_sig	Feature Type
ENSG00000175352	11	9025596	9025596	-	4875	-17381	rs66716769	11	9042977	9042977	0	4.16414e-09	0.119063	-0.481144	1	1	4.16414e-09	0.119063	-0.481144	1	1	Gene
ENSG00000175356	11	9159661	9159661	-	4933	-118162	rs7130400	11	9277823	9277823	0	9.45591e-08	0.0992435	0.462395	1	1	9.45591e-08	0.0992435	0.462395	1	1	Gene
ENSG00000184014	11	9286937	9286937	-	5030	68079	rs11042220	11	9218858	9218858	0	1.6384e-07	0.095721	-0.453045	1	1	1.6384e-07	0.095721	-0.453045	1	1	Gene
ENSG00000166478	11	9481866	9481866	+	5005	70117	rs142919524	11	9551983	9551983	0	8.37954e-06	0.0702508	0.644706	1	1	8.37954e-06	0.0702508	0.644706	1	1	Gene
ENSG00000245522	11	9781080	9781080	-	5127	-40038	kgp9537517	11	9821118	9821118	0	5.48347e-06	0.0730146	-0.436796	1	1	5.48347e-06	0.0730146	-0.436796	1	1	Gene
ENSG00000110315	11	10562777	10562777	-	6133	-53926	rs138293929	11	10616703	10616703	0	2.1475e-06	0.0791101	-0.479102	1	1	2.1475e-06	0.0791101	-0.479102	1	1	Gene
ENSG00000110321	11	10830657	10830657	-	6291	-90855	rs7932891	11	10921512	10921512	0	4.19618e-07	0.0896722	0.486191	1	1	4.19618e-07	0.0896722	0.486191	1	1	Gene
ENSG00000050165	11	12031316	12031316	-	6004	223235	rs55723023	11	11808081	11808081	0	1.3267e-05	0.0672519	-0.483087	1	1	1.3267e-05	0.0672519	-0.483087	1	1	Gene
ENSG00000254670	11	13030706	13030706	-	5484	-32218	rs6486076	11	13062924	13062924	0	1.54746e-05	0.0662465	0.375965	1	1	1.54746e-05	0.0662465	0.375965	1	1	Gene
ENSG00000148925	11	13484844	13484844	-	4970	71854	rs144643588	11	13412979	13412990	0	5.63149e-08	0.102556	-0.495918	1	1	5.63149e-08	0.102556	-0.495918	1	1	Gene
ENSG00000129083	11	14521573	14521573	-	4064	5569	rs201780513	11	14516004	14516004	0	1.17403e-07	0.0978579	0.43897	1	1	1.17403e-07	0.0978579	0.43897	1	1	Gene
ENSG00000110696	11	16634679	16634679	+	3736	-28107	rs12804277	11	16606572	16606572	0	2.81811e-05	0.0623272	-0.448146	1	1	2.81811e-05	0.0623272	-0.448146	1	1	Gene
ENSG00000070081	11	17229700	17229700	+	4312	68766	rs214086	11	17298466	17298466	0	9.65967e-29	0.364928	-0.865298	1	1	9.65967e-29	0.364928	-0.865298	1	1	Gene
ENSG00000188211	11	17373273	17373273	+	4310	20800	rs10832778	11	17394073	17394073	0	2.70916e-06	0.0776013	0.390252	1	1	2.70916e-06	0.0776013	0.390252	1	1	Gene
ENSG00000006611	11	17565963	17565963	-	4421	-4622	rs1859823	11	17570585	17570585	0	1.71998e-08	0.110103	-0.685816	1	1	1.71998e-08	0.110103	-0.685816	1	1	Gene
ENSG00000129158	11	18034709	18034709	-	4651	-31152	rs544566	11	18065861	18065861	0	1.3319e-10	0.140508	-0.54463	1	1	1.3319e-10	0.140508	-0.54463	1	1	Gene
ENSG00000166788	11	18127638	18127638	-	4790	1690	rs78251200	11	18125948	18125948	0	8.21351e-15	0.198456	-0.778609	1	1	8.21351e-15	0.198456	-0.778609	1	1	Gene
ENSG00000134339	11	18270190	18270190	-	4852	-397661	rs113654768	11	18667851	18667851	0	7.35917e-06	0.0710975	0.815552	1	1	7.35917e-06	0.0710975	0.815552	1	1	Gene
ENSG00000110768	11	18343842	18343842	+	4909	32910	rs6486419	11	18376752	18376752	0	1.44e-32	0.404407	0.936603	1	1	1.44e-32	0.404407	0.936603	1	1	Gene
ENSG00000179119	11	18656338	18656338	-	4822	23354	rs10128711	11	18632984	18632984	0	4.17019e-06	0.0747969	-0.442243	1	1	4.17019e-06	0.0747969	-0.442243	1	1	Gene
ENSG00000179057	11	18747777	18747777	-	4746	19127	rs2289965	11	18728650	18728650	0	4.42782e-10	0.133074	0.500105	1	1	4.42782e-10	0.133074	0.500105	1	1	Gene
ENSG00000110786	11	18814268	18814268	-	4769	12142	kgp3438478	11	18802126	18802126	0	7.23022e-16	0.21241	0.718742	1	1	7.23022e-16	0.21241	0.718742	1	1	Gene
ENSG00000177054	11	19138646	19138646	+	5132	1407	rs143458427	11	19140053	19140057	0	6.66512e-11	0.144767	0.875027	1	1	6.66512e-11	0.144767	0.875027	1	1	Gene
ENSG00000129173	11	19263167	19263167	-	5106	20235	rs7110298	11	19242932	19242932	0	7.1634e-07	0.0862207	0.514768	1	1	7.1634e-07	0.0862207	0.514768	1	1	Gene
ENSG00000166833	11	19372271	19372271	+	5168	440478	rs11600637	11	19812749	19812749	0	1.73141e-09	0.124572	-0.581752	1	1	2.39963e-07	0.0932699	-0.503384	1	1	Gene
ENSG00000166833	11	19372271	19372271	+	5168	414782	rs11819786	11	19787053	19787053	1	4.74758e-06	0.0739529	-0.390256	1	1	4.74758e-06	0.0739529	-0.390256	1	1	Gene
ENSG00000109854	11	20385231	20385231	+	5507	375	rs10437608	11	20385606	20385606	0	8.40667e-26	0.332862	-0.808837	1	1	8.40667e-26	0.332862	-0.808837	1	1	Gene
ENSG00000171714	11	22214722	22214722	+	5378	24938	rs143910365	11	22239660	22239660	0	3.972e-12	0.161926	-0.737537	1	1	3.972e-12	0.161926	-0.737537	1	1	Gene
ENSG00000183161	11	22647387	22647387	-	6205	-36153	rs12577514	11	22683540	22683540	0	1.52758e-13	0.181367	0.747402	1	1	1.52758e-13	0.181367	0.747402	1	1	Gene
ENSG00000198168	11	22851845	22851845	-	5910	-1306	rs144718287	11	22853151	22853156	0	1.21149e-17	0.235375	-0.765984	1	1	1.21149e-17	0.235375	-0.765984	1	1	Gene
ENSG00000205213	11	27494322	27494322	-	4056	56231	rs35504653	11	27438091	27438091	0	9.92659e-06	0.0691455	-0.425663	1	1	9.92659e-06	0.0691455	-0.425663	1	1	Gene
ENSG00000169519	11	28129795	28129795	+	3248	35066	kgp7140561	11	28164861	28164861	0	4.95288e-15	0.20138	-0.590756	1	1	4.95288e-15	0.20138	-0.590756	1	1	Gene
ENSG00000152219	11	30344598	30344598	+	3439	34001	kgp3634366	11	30378599	30378599	0	1.06485e-05	0.0686873	-0.41593	1	1	1.06485e-05	0.0686873	-0.41593	1	1	Gene
ENSG00000049449	11	31833939	31833939	+	3619	269335	rs2474162	11	32103274	32103274	0	1.74952e-11	0.152943	-0.616921	1	1	1.74952e-11	0.152943	-0.616921	1	1	Gene
ENSG00000121690	11	33037410	33037410	+	4377	15697	rs966191	11	33053107	33053107	0	1.88377e-09	0.124043	-0.514327	1	1	1.88377e-09	0.124043	-0.514327	1	1	Gene
ENSG00000176148	11	33060963	33060963	+	4417	3817	rs55945321	11	33064780	33064781	0	1.02208e-08	0.113399	0.515196	1	1	1.02208e-08	0.113399	0.515196	1	1	Gene
ENSG00000110427	11	33563618	33563618	+	4582	-168129	rs2615920	11	33395489	33395489	0	2.62097e-06	0.0778163	0.478684	1	1	2.62097e-06	0.0778163	0.478684	1	1	Gene
ENSG00000085063	11	33757991	33757991	-	4532	36816	rs4755893	11	33721175	33721175	0	1.15411e-05	0.0681619	-0.408458	1	1	1.15411e-05	0.0681619	-0.408458	1	1	Gene
ENSG00000135372	11	34127149	34127149	+	4941	-30977	rs4755357	11	34096172	34096172	0	1.69823e-06	0.0806329	0.614645	1	1	1.69823e-06	0.0806329	0.614645	1	1	Gene
ENSG00000121691	11	34460472	34460472	+	5256	18265	rs201508670	11	34478737	34478737	0	9.15635e-30	0.375731	-1.12858	1	1	3.42137e-32	0.400639	-1.16539	1	1	Gene
ENSG00000121691	11	34460472	34460472	+	5256	-6325	rs7118388	11	34454147	34454147	1	1.92584e-05	0.064817	0.386053	1	1	1.92584e-05	0.064817	0.386053	1	1	Gene
ENSG00000110435	11	34937376	34937376	+	5335	-51866	rs2915236	11	34885510	34885510	0	3.55244e-14	0.189936	-0.665033	1	1	3.55244e-14	0.189936	-0.665033	1	1	Gene
ENSG00000149089	11	34938046	34938046	-	5336	51445	rs2077926	11	34886601	34886601	0	5.77199e-20	0.264441	-1.09321	1	1	5.77199e-20	0.264441	-1.09321	1	1	Gene
ENSG00000026508	11	35160417	35160417	+	5257	-5416	rs2732571	11	35155001	35155001	0	6.23832e-12	0.1592	-0.572482	1	1	6.23832e-12	0.1592	-0.572482	1	1	Gene
ENSG00000101557	18	158383	158383	+	3292	53521	rs71689559	18	211904	211908	0	4.99665e-09	0.117916	-0.497141	1	1	4.99665e-09	0.117916	-0.497141	1	1	Gene
ENSG00000264514	18	316737	316737	+	3544	2229	rs58881684	18	318966	318967	0	1.08633e-06	0.0835277	-0.442809	1	1	1.08633e-06	0.0835277	-0.442809	1	1	Gene
ENSG00000158270	18	500722	500722	-	4067	165980	rs2305027	18	334742	334742	0	1.98267e-10	0.138052	0.513627	1	1	6.393e-10	0.130791	0.499937	1	1	Gene
ENSG00000158270	18	500722	500722	-	4067	99956	rs7243583	18	400766	400766	1	5.15665e-09	0.117717	0.57143	1	1	5.15665e-09	0.117717	0.57143	1	1	Gene
ENSG00000132199	18	712676	712676	-	4811	21237	rs2606250	18	691439	691439	0	6.14128e-36	0.437164	0.885174	1	1	6.14128e-36	0.437164	0.885174	1	1	Gene
ENSG00000176105	18	812547	812547	-	5142	16086	rs7243185	18	796461	796461	0	1.15101e-29	0.37469	-0.904713	1	1	1.15101e-29	0.37469	-0.904713	1	1	Gene
ENSG00000273355	18	813275	813275	+	5143	-853	rs7240974	18	812422	812422	0	1.48167e-07	0.0963661	-0.463345	1	1	1.48167e-07	0.0963661	-0.463345	1	1	Gene
ENSG00000141433	18	904944	904944	+	5407	93307	rs75481449	18	998251	998251	0	2.29213e-12	0.165236	0.610346	1	1	3.019e-13	0.177336	0.6323	1	1	Gene
ENSG00000141433	18	904944	904944	+	5407	653988	rs34339197	18	1558932	1558932	1	1.07364e-05	0.0686337	-0.363447	1	1	1.07364e-05	0.0686337	-0.363447	1	1	Gene
ENSG00000101574	18	2571508	2571508	-	6182	31761	rs7229299	18	2539747	2539747	0	3.67883e-08	0.105271	0.471692	1	1	3.67883e-08	0.105271	0.471692	1	1	Gene
ENSG00000101577	18	3013313	3013313	-	5554	-33673	rs4438387	18	3046986	3046986	0	8.4842e-06	0.0701698	-0.428217	1	1	8.4842e-06	0.0701698	-0.428217	1	1	Gene
ENSG00000263753	18	5232875	5232875	+	5005	48481	rs11663119	18	5281356	5281356	0	2.03859e-25	0.32855	1.06748	1	1	2.03859e-25	0.32855	1.06748	1	1	Gene
ENSG00000264575	18	5238597	5238597	-	4997	1435	rs9956056	18	5237162	5237162	0	5.40038e-12	0.160072	0.69182	1	1	5.40038e-12	0.160072	0.69182	1	1	Gene
ENSG00000082397	18	5630699	5630699	-	4976	-6822	rs28631439	18	5637521	5637521	0	8.89868e-08	0.0996322	0.492802	1	1	8.89868e-08	0.0996322	0.492802	1	1	Gene
ENSG00000173482	18	7566780	7566780	+	4784	-966949	rs7231245	18	6599831	6599831	0	6.19525e-07	0.0871586	0.425911	1	1	6.19525e-07	0.0871586	0.425911	1	1	Gene
ENSG00000206418	18	8609443	8609443	+	5208	11874	rs11664847	18	8621317	8621317	0	2.1171e-09	0.123312	0.839614	1	1	2.1171e-09	0.123312	0.839614	1	1	Gene
ENSG00000128791	18	9334765	9334765	+	5974	36398	rs56349417	18	9371163	9371163	0	1.32856e-20	0.272238	-1.18132	1	1	1.32856e-20	0.272238	-1.18132	1	1	Gene
ENSG00000154845	18	9615238	9615238	-	6007	-7798	rs11872991	18	9623036	9623036	0	1.0087e-06	0.0840075	0.389409	1	1	1.0087e-06	0.0840075	0.389409	1	1	Gene
ENSG00000134265	18	10525902	10525902	+	6005	6186	rs538188	18	10532088	10532088	0	2.28101e-23	0.305123	-0.782074	1	1	2.28101e-23	0.305123	-0.782074	1	1	Gene
ENSG00000141404	18	11688955	11688955	+	5515	5001	rs8085488	18	11693956	11693956	0	5.33682e-30	0.37818	1.08099	0	1	1.5553e-25	0.32987	1.00959	1	1	Gene
ENSG00000141404	18	11688955	11688955	+	5515	63033	rs8087001	18	11751988	11751988	1	1.89365e-06	0.0799264	0.438066	0	1	1.31965e-06	0.0822677	0.444436	1	1	Gene
ENSG00000141404	18	11688955	11688955	+	5515	563577	rs45486097	18	12252532	12252532	2	9.72577e-06	0.0692789	-0.838965	1	1	9.72577e-06	0.0692789	-0.838965	1	1	Gene
ENSG00000154889	18	11909222	11909222	-	5288	21869	rs10639881	18	11887353	11887353	0	6.76304e-11	0.144677	0.666296	1	1	6.76304e-11	0.144677	0.666296	1	1	Gene
ENSG00000141401	18	11981024	11981024	+	5197	18091	kgp5508544	18	11999115	11999115	0	1.54893e-08	0.110767	-1.06507	1	1	1.54893e-08	0.110767	-1.06507	1	1	Gene
ENSG00000176194	18	12254318	12254318	+	5079	-980992	rs75535615	18	11273326	11273326	0	5.65422e-06	0.0728149	0.887718	1	1	5.65422e-06	0.0728149	0.887718	1	1	Gene
ENSG00000141391	18	12407895	12407895	+	5102	29529	rs1977937	18	12437424	12437424	0	1.29862e-06	0.0823718	0.620584	1	1	1.29862e-06	0.0823718	0.620584	1	1	Gene
ENSG00000134278	18	12658133	12658133	-	4976	9991	rs71351501	18	12648142	12648142	0	2.9797e-08	0.106612	0.683789	1	1	2.9797e-08	0.106612	0.683789	1	1	Gene
ENSG00000101624	18	12702776	12702776	-	4916	48836	rs35322088	18	12653940	12653940	0	6.92074e-19	0.251071	0.766768	1	1	6.92074e-19	0.251071	0.766768	1	1	Gene
ENSG00000101639	18	12991361	12991361	+	4958	109807	rs554854	18	13101168	13101168	0	6.08054e-69	0.676944	-1.19114	0	1	3.50048e-70	0.683619	-1.197	1	1	Gene
ENSG00000101639	18	12991361	12991361	+	4958	463883	kgp5537474	18	13455244	13455244	1	1.0752e-05	0.0686242	-0.358755	1	1	1.0752e-05	0.0686242	-0.358755	1	1	Gene
ENSG00000177150	18	13726662	13726662	-	4188	-42015	rs1940896	18	13768677	13768677	0	7.41933e-10	0.129864	-0.504275	1	1	7.41933e-10	0.129864	-0.504275	1	1	Gene
ENSG00000175322	18	14132489	14132489	-	4104	-1004	rs2846970	18	14133493	14133493	0	2.79936e-13	0.177784	-0.749186	1	1	2.79936e-13	0.177784	-0.749186	1	1	Gene
ENSG00000141446	18	19180845	19180845	-	1805	47158	rs78487224	18	19133687	19133687	0	2.369e-05	0.0634628	-0.591645	1	1	2.369e-05	0.0634628	-0.591645	1	1	Gene
ENSG00000158201	18	19284766	19284766	-	2030	23353	rs11662721	18	19261413	19261413	0	2.35505e-06	0.0785111	-0.509851	1	1	2.35505e-06	0.0785111	-0.509851	1	1	Gene
ENSG00000101752	18	19284918	19284918	+	2030	79330	rs138865897	18	19364248	19364249	0	4.2229e-08	0.104392	-0.879454	1	1	4.2229e-08	0.104392	-0.879454	1	1	Gene
ENSG00000134490	18	21017925	21017925	-	3328	138708	rs9949617	18	20879217	20879217	0	9.31314e-06	0.0695617	-0.538953	1	1	9.31314e-06	0.0695617	-0.538953	1	1	Gene
ENSG00000141452	18	21083473	21083473	+	3341	-4894	rs8083301	18	21078579	21078579	0	3.28603e-06	0.0763467	0.409643	1	1	3.28603e-06	0.0763467	0.409643	1	1	Gene
ENSG00000141458	18	21166862	21166862	-	3457	81507	rs12966114	18	21085355	21085355	0	1.5704e-08	0.110679	0.464731	1	1	1.5704e-08	0.110679	0.464731	1	1	Gene
ENSG00000141447	18	21977844	21977844	-	3816	169429	rs716510	18	21808415	21808415	0	1.92228e-11	0.15237	0.568989	1	1	1.92228e-11	0.15237	0.568989	1	1	Gene
ENSG00000154059	18	22006580	22006580	+	3815	29799	rs611387	18	22036379	22036379	0	3.03435e-10	0.135419	-0.720059	1	1	3.03435e-10	0.135419	-0.720059	1	1	Gene
ENSG00000141380	18	23671181	23671181	-	3789	-15742	rs2959360	18	23686923	23686923	0	4.85648e-16	0.214674	-0.713706	1	1	4.85648e-16	0.214674	-0.713706	1	1	Gene
ENSG00000141384	18	23805900	23805900	+	3797	-69266	rs9950515	18	23736634	23736634	0	1.6747e-08	0.110272	0.827313	1	1	1.6747e-08	0.110272	0.827313	1	1	Gene
ENSG00000261521	18	28639359	28639359	-	5098	23623	rs11081677	18	28615736	28615736	0	1.78766e-05	0.0653036	0.536244	1	1	1.78766e-05	0.0653036	0.536244	1	1	Gene
ENSG00000134755	18	28682378	28682378	-	5014	-107545	rs34544439	18	28789923	28789924	0	1.89839e-05	0.0649108	-0.402127	1	1	1.89839e-05	0.0649108	-0.402127	1	1	Gene
ENSG00000046604	18	29078006	29078006	+	4577	50945	rs1791233	18	29128951	29128951	0	7.60863e-09	0.115264	0.493294	1	1	7.60863e-09	0.115264	0.493294	1	1	Gene
ENSG00000101695	18	29598335	29598335	+	4018	40131	rs9946075	18	29638466	29638466	0	2.01956e-06	0.0795088	0.392677	1	1	2.01956e-06	0.0795088	0.392677	1	1	Gene
ENSG00000141431	18	31158579	31158579	+	3043	248441	rs4992177	18	31407020	31407020	0	3.04177e-16	0.217327	-0.623719	0	1	5.13845e-13	0.174177	-0.558378	1	1	Gene
ENSG00000141431	18	31158579	31158579	+	3043	231003	rs11876558	18	31389582	31389582	1	3.48627e-05	0.0609349	-0.609023	1	1	3.48627e-05	0.0609349	-0.609023	1	1	Gene
ENSG00000186814	18	32870196	32870196	-	3978	-100839	rs2909352	18	32971035	32971035	0	3.13967e-06	0.0766429	0.699214	1	1	3.13967e-06	0.0766429	0.699214	1	1	Gene
ENSG00000141429	18	33161081	33161081	+	4105	-36799	rs17738361	18	33124282	33124282	0	1.26913e-08	0.112029	0.806139	1	1	1.26913e-08	0.112029	0.806139	1	1	Gene
ENSG00000141424	18	33709348	33709348	-	4110	-40191	rs1970663	18	33749539	33749539	0	1.05348e-05	0.0687574	0.379689	1	1	1.05348e-05	0.0687574	0.379689	1	1	Gene
ENSG00000075643	18	33767482	33767482	+	4087	-22	rs140350056	18	33767460	33767460	0	9.77521e-08	0.099031	1.03355	1	1	2.31105e-08	0.108228	1.08048	1	1	Gene
ENSG00000075643	18	33767482	33767482	+	4087	343190	rs8097278	18	34110672	34110672	1	3.16543e-06	0.0765898	-0.392582	1	1	3.16543e-06	0.0765898	-0.392582	1	1	Gene
ENSG00000134775	18	33877677	33877677	+	4128	216190	kgp6994001	18	34093867	34093867	0	5.89934e-13	0.173355	-0.593105	1	1	5.89934e-13	0.173355	-0.593105	1	1	Gene
ENSG00000134779	18	34409158	34409158	-	4088	47396	rs948636	18	34361762	34361762	0	2.04406e-34	0.422595	-1.03172	0	1	1.59879e-44	0.512761	-1.13647	1	1	Gene
ENSG00000134779	18	34409158	34409158	-	4088	26432	rs56348006	18	34382726	34382726	1	4.86421e-14	0.188097	-0.857222	1	1	4.86421e-14	0.188097	-0.857222	1	1	Gene
ENSG00000267374	18	37380282	37380282	-	4412	12846	rs34492959	18	37367436	37367436	0	6.64118e-09	0.116122	-0.541539	1	1	6.64118e-09	0.116122	-0.541539	1	1	Gene
ENSG00000078142	18	39535171	39535171	+	3773	154498	rs62082912	18	39689669	39689669	0	1.47463e-07	0.0963966	-0.79014	1	1	1.47463e-07	0.0963966	-0.79014	1	1	Gene
ENSG00000141469	18	43304092	43304092	+	4608	18551	rs34789085	18	43322643	43322643	0	4.36226e-06	0.0745039	0.689433	1	1	4.36226e-06	0.0745039	0.689433	1	1	Gene
ENSG00000152240	18	43684298	43684298	+	4740	-22648	rs199927744	18	43661650	43661650	0	4.90689e-06	0.0737381	0.844867	1	1	4.90689e-06	0.0737381	0.844867	1	1	Gene
ENSG00000078043	18	44500123	44500123	-	4125	-21914	rs4890703	18	44522037	44522037	0	4.73772e-09	0.118251	0.472952	1	1	4.73772e-09	0.118251	0.472952	1	1	Gene
ENSG00000167220	18	44676891	44676891	-	4154	-64172	rs75228657	18	44741063	44741063	0	1.90321e-11	0.15243	1.10774	0	1	2.03103e-10	0.137903	1.05363	1	1	Gene
ENSG00000167220	18	44676891	44676891	-	4154	-37474	rs2571005	18	44714365	44714365	1	1.64746e-06	0.0808297	0.414864	1	1	1.64746e-06	0.0808297	0.414864	1	1	Gene
ENSG00000141627	18	46987717	46987717	-	5079	28217	rs9967417	18	46959500	46959500	0	2.98536e-06	0.0769705	-0.380657	1	1	2.98536e-06	0.0769705	-0.380657	1	1	Gene
ENSG00000215472	18	47017956	47017956	-	5128	3579	rs35001886	18	47014374	47014377	0	6.74121e-17	0.225814	-0.721283	1	1	6.74121e-17	0.225814	-0.721283	1	1	Gene
ENSG00000265681	18	47018906	47018906	-	5129	-17793	rs58077877	18	47036699	47036699	0	1.27062e-09	0.126507	0.849637	1	1	1.27062e-09	0.126507	0.849637	1	1	Gene
ENSG00000167315	18	47340330	47340330	-	5053	-51558	rs533064	18	47391888	47391888	0	2.77559e-13	0.177835	-0.62039	1	1	2.77559e-13	0.177835	-0.62039	1	1	Gene
ENSG00000167306	18	47721463	47721463	-	4863	379925	rs2915247	18	47341538	47341538	0	6.9651e-25	0.322524	-0.813927	1	1	3.87556e-25	0.325406	-0.817556	1	1	Gene
ENSG00000167306	18	47721463	47721463	-	4863	316038	rs3841750	18	47405425	47405425	1	9.34223e-07	0.0845038	-0.516372	1	1	9.34223e-07	0.0845038	-0.516372	1	1	Gene
ENSG00000154839	18	47901365	47901365	+	4857	-47993	rs35802264	18	47853372	47853372	0	2.20419e-06	0.078941	0.455549	1	1	2.20419e-06	0.078941	0.455549	1	1	Gene
ENSG00000141642	18	48494361	48494361	+	4043	-257303	rs112038672	18	48237058	48237058	0	2.07942e-05	0.0643153	-0.430257	1	1	2.07942e-05	0.0643153	-0.430257	1	1	Gene
ENSG00000176624	18	48744674	48744674	-	3963	-150002	rs8095552	18	48894676	48894676	0	4.29918e-06	0.0745987	-0.406297	1	1	4.29918e-06	0.0745987	-0.406297	1	1	Gene
ENSG00000134046	18	51751158	51751158	-	4876	-1295	rs9748585	18	51752453	51752453	0	5.73337e-08	0.102441	0.437489	1	1	5.73337e-08	0.102441	0.437489	1	1	Gene
ENSG00000101751	18	51795774	51795774	+	4933	29999	rs34162186	18	51825773	51825773	0	2.61542e-40	0.477004	-1.01734	1	1	2.61542e-40	0.477004	-1.01734	1	1	Gene
ENSG00000166510	18	52626739	52626739	-	3354	792	rs2282585	18	52625947	52625947	0	3.12648e-07	0.0915678	-0.466041	1	1	3.12648e-07	0.0915678	-0.466041	1	1	Gene
ENSG00000267013	18	52791537	52791537	-	3527	21663	rs8082840	18	52769874	52769874	0	3.43306e-05	0.0610355	-0.365954	1	1	3.43306e-05	0.0610355	-0.365954	1	1	Gene
ENSG00000066926	18	55254004	55254004	-	5107	15184	rs2272783	18	55238820	55238820	0	2.046e-11	0.15199	-1.23788	1	1	2.046e-11	0.15199	-1.23788	1	1	Gene
ENSG00000081923	18	55470333	55470333	-	5340	50487	rs12970334	18	55419846	55419846	0	1.62301e-11	0.1534	-0.576081	1	1	7.43724e-09	0.115408	-0.499676	1	1	Gene
ENSG00000081923	18	55470333	55470333	-	5340	50545	kgp4940205	18	55419788	55419788	1	1.11613e-07	0.0981819	0.779138	1	1	1.11613e-07	0.0981819	0.779138	1	1	Gene
ENSG00000267010	18	56419380	56419380	+	6016	-67932	rs12962126	18	56351448	56351448	0	3.36093e-06	0.0762002	-0.448494	1	1	3.36093e-06	0.0762002	-0.448494	1	1	Gene
ENSG00000074695	18	57027194	57027194	-	5400	31798	rs4806	18	56995396	56995396	0	5.54415e-22	0.288828	0.884338	1	1	5.54415e-22	0.288828	0.884338	1	1	Gene
ENSG00000141682	18	57567180	57567180	+	5116	5582	rs4286195	18	57572762	57572762	0	2.56208e-07	0.0928487	-0.432861	1	1	2.56208e-07	0.0928487	-0.432861	1	1	Gene
ENSG00000197563	18	59854351	59854351	-	4853	123658	rs28736804	18	59730693	59730693	0	1.04674e-35	0.434971	-0.968437	1	1	1.86157e-37	0.451334	-0.986484	1	1	Gene
ENSG00000197563	18	59854351	59854351	-	4853	260086	kgp11129327	18	59594265	59594265	1	3.45323e-08	0.105673	0.549591	1	1	3.45323e-08	0.105673	0.549591	1	1	Gene
ENSG00000141655	18	59992520	59992520	+	4790	8633	rs34170507	18	60001153	60001153	0	3.56832e-08	0.105465	-0.469717	1	1	5.76227e-11	0.14566	-0.552017	1	1	Gene
ENSG00000141655	18	59992520	59992520	+	4790	62337	rs884205	18	60054857	60054857	1	3.0934e-10	0.135299	-0.559751	1	1	3.0934e-10	0.135299	-0.559751	1	1	Gene
ENSG00000141664	18	60190240	60190240	+	4942	-86070	rs9953010	18	60104170	60104170	0	1.92308e-09	0.123914	0.520741	1	1	1.92308e-09	0.123914	0.520741	1	1	Gene
ENSG00000206075	18	61143994	61143994	+	4377	15051	rs6567363	18	61159045	61159045	0	1.47703e-07	0.0963862	-0.453378	1	1	1.47703e-07	0.0963862	-0.453378	1	1	Gene
ENSG00000166479	18	66382535	66382535	-	5336	41707	kgp7411194	18	66340828	66340828	0	3.08373e-06	0.0767598	0.747157	1	1	3.08373e-06	0.0767598	0.747157	1	1	Gene
ENSG00000075336	18	71815746	71815746	+	5118	4274	rs62097055	18	71820020	71820020	0	3.39117e-06	0.076142	0.718099	1	1	3.39117e-06	0.076142	0.718099	1	1	Gene
ENSG00000166347	18	71959251	71959251	-	5158	94158	rs948798	18	71865093	71865093	0	4.352e-19	0.253585	-1.13936	1	1	4.352e-19	0.253585	-1.13936	1	1	Gene
ENSG00000133313	18	72163051	72163051	+	4820	21186	rs1035760	18	72184237	72184237	0	3.15414e-08	0.10625	0.698326	1	1	3.15414e-08	0.10625	0.698326	1	1	Gene
ENSG00000264247	18	72265744	72265744	-	4692	5175	rs10871737	18	72260569	72260569	0	2.61114e-12	0.164452	1.2617	1	1	2.61114e-12	0.164452	1.2617	1	1	Gene
ENSG00000180011	18	72921303	72921303	-	4613	1200	rs1866730	18	72920103	72920103	0	6.32679e-43	0.499501	-0.955127	1	1	8.07282e-43	0.49861	-0.954274	1	1	Gene
ENSG00000180011	18	72921303	72921303	-	4613	-1154	rs1440300	18	72922457	72922457	1	4.06923e-06	0.0749564	0.754693	1	1	4.06923e-06	0.0749564	0.754693	1	1	Gene
ENSG00000101493	18	74207146	74207146	-	5951	136331	rs1981370	18	74070815	74070815	0	1.28475e-07	0.0972805	-0.495918	1	1	1.28475e-07	0.0972805	-0.495918	1	1	Gene
ENSG00000197971	18	74845639	74845639	-	6350	-5895	rs148528182	18	74851534	74851535	0	4.36354e-19	0.253571	0.905458	1	1	4.57464e-20	0.26568	0.926827	1	1	Gene
ENSG00000197971	18	74845639	74845639	-	6350	146163	rs470798	18	74699476	74699476	1	1.24115e-05	0.0676872	-0.497857	1	1	1.24115e-05	0.0676872	-0.497857	1	1	Gene
ENSG00000060069	18	77439801	77439801	+	4707	-29769	rs580675	18	77410032	77410032	0	3.18758e-12	0.163252	-0.726467	1	1	3.18758e-12	0.163252	-0.726467	1	1	Gene
ENSG00000122490	18	77711664	77711664	-	3830	-4876	rs12958810	18	77716540	77716540	0	6.88737e-14	0.186057	0.648753	1	1	6.88737e-14	0.186057	0.648753	1	1	Gene
ENSG00000226742	18	77724561	77724561	+	3782	106146	kgp8426413	18	77830707	77830707	0	8.9623e-11	0.142947	-0.542574	1	1	8.9623e-11	0.142947	-0.542574	1	1	Gene
ENSG00000141759	18	77793949	77793949	-	3671	49548	rs11438015	18	77744401	77744401	0	1.93542e-09	0.123874	-0.688106	1	1	1.93542e-09	0.123874	-0.688106	1	1	Gene
ENSG00000101546	18	77794358	77794358	+	3671	-47955	rs11663328	18	77746403	77746403	0	2.27934e-06	0.0787233	-0.417804	1	1	2.27934e-06	0.0787233	-0.417804	1	1	Gene
ENSG00000267270	18	77905807	77905807	+	3322	5293	rs7245107	18	77911100	77911100	0	1.52643e-07	0.0961752	-0.435203	1	1	1.52643e-07	0.0961752	-0.435203	1	1	Gene
ENSG00000225880	1	762902	762902	-	1769	10008	rs3131971	1	752894	752894	0	4.9849e-05	0.0585937	-0.456422	1	1	4.9849e-05	0.0585937	-0.456422	1	1	Gene
ENSG00000188976	1	894689	894689	-	2004	3668	kgp950188	1	891021	891021	0	1.73982e-10	0.138859	-1.0272	1	1	1.73982e-10	0.138859	-1.0272	1	1	Gene
ENSG00000187583	1	901877	901877	+	2047	-16201	rs4970377	1	885676	885676	0	1.22053e-05	0.0677966	0.708217	1	1	1.22053e-05	0.0677966	0.708217	1	1	Gene
ENSG00000272512	1	933431	933431	-	2146	2265	rs2710880	1	931166	931166	0	5.72781e-34	0.418241	-0.895258	1	1	5.72781e-34	0.418241	-0.895258	1	1	Gene
ENSG00000188290	1	935552	935552	-	2154	15049	rs28896913	1	920503	920503	0	1.7088e-11	0.153086	0.724881	1	1	1.7088e-11	0.153086	0.724881	1	1	Gene
ENSG00000188157	1	955503	955503	+	2193	-3939	rs2465141	1	951564	951564	0	1.02311e-08	0.113393	-0.483975	1	1	1.02311e-08	0.113393	-0.483975	1	1	Gene
ENSG00000237330	1	1009687	1009687	-	2317	17360	rs2245754	1	992327	992327	0	7.83131e-06	0.070692	0.617437	1	1	7.83131e-06	0.070692	0.617437	1	1	Gene
ENSG00000131591	1	1051741	1051741	-	2464	58922	rs9331226	1	992819	992819	0	7.14373e-07	0.0862384	0.409837	1	1	7.14373e-07	0.0862384	0.409837	1	1	Gene
ENSG00000223823	1	1072397	1072397	+	2506	-2915	kgp1955707	1	1069482	1069482	0	1.21097e-05	0.067848	-0.359781	1	1	1.21097e-05	0.067848	-0.359781	1	1	Gene
ENSG00000162571	1	1109264	1109264	+	2583	-13066	rs9442382	1	1096198	1096198	0	2.33845e-14	0.192378	0.633456	1	1	2.33845e-14	0.192378	0.633456	1	1	Gene
ENSG00000176022	1	1167629	1167629	+	2681	-5763	rs78107697	1	1161866	1161866	0	4.01406e-13	0.175645	-0.9377	1	1	4.01406e-13	0.175645	-0.9377	1	1	Gene
ENSG00000131584	1	1244989	1244989	-	2842	-28289	rs307370	1	1273278	1273278	0	1.48827e-05	0.0665013	0.501589	1	1	1.48827e-05	0.0665013	0.501589	1	1	Gene
ENSG00000162576	1	1297157	1297157	-	3044	32003	rs307355	1	1265154	1265154	0	1.03364e-07	0.0986737	0.90753	1	1	1.03364e-07	0.0986737	0.90753	1	1	Gene
ENSG00000242485	1	1342693	1342693	-	3142	43415	rs28821228	1	1299278	1299278	0	1.5956e-05	0.0660464	-0.528482	1	1	1.5956e-05	0.0660464	-0.528482	1	1	Gene
ENSG00000235098	1	1357149	1357149	-	3182	12146	rs1240713	1	1345003	1345003	0	2.041e-15	0.206479	-1.1868	1	1	2.041e-15	0.206479	-1.1868	1	1	Gene
ENSG00000179403	1	1370241	1370241	+	3217	-14658	rs1781133	1	1355583	1355583	0	2.39595e-05	0.0633888	0.742576	1	1	2.39595e-05	0.0633888	0.742576	1	1	Gene
ENSG00000197785	1	1447531	1447531	+	3400	63784	rs4618908	1	1511315	1511315	0	9.80636e-06	0.069225	-0.427248	1	1	9.80636e-06	0.069225	-0.427248	1	1	Gene
ENSG00000160075	1	1510249	1510249	-	3484	2883	rs9439469	1	1507366	1507366	0	1.67645e-10	0.139088	0.594552	1	1	1.67645e-10	0.139088	0.594552	1	1	Gene
ENSG00000197530	1	1550795	1550795	+	3592	52441	kgp582254	1	1603236	1603236	0	1.20963e-09	0.126814	-0.497247	1	1	1.20963e-09	0.126814	-0.497247	1	1	Gene
ENSG00000248333	1	1590473	1590473	-	3650	-29536	rs71509485	1	1620009	1620009	0	1.37446e-07	0.0968478	-0.491508	0	1	1.05618e-06	0.0837099	-0.456955	1	1	Gene
ENSG00000248333	1	1590473	1590473	-	3650	16232	rs9727735	1	1574241	1574241	1	3.78028e-06	0.0754355	-0.455448	1	1	3.78028e-06	0.0754355	-0.455448	1	1	Gene
ENSG00000189339	1	1624167	1624167	-	3651	33646	rs79113395	1	1590521	1590521	0	9.74458e-32	0.396051	-1.02084	1	1	3.33756e-35	0.430174	-1.06391	1	1	Gene
ENSG00000189339	1	1624167	1624167	-	3651	17880	rs28678861	1	1606287	1606287	1	9.69173e-13	0.170394	-1.30906	1	1	4.95111e-11	0.14659	-1.21419	1	1	Gene
ENSG00000189339	1	1624167	1624167	-	3651	5492	rs28541555	1	1618675	1618675	2	8.17113e-10	0.129262	-0.551249	1	1	8.17113e-10	0.129262	-0.551249	1	1	Gene
ENSG00000215790	1	1677431	1677431	-	3655	73997	kgp9325752	1	1603434	1603434	0	2.00137e-16	0.219693	0.657055	1	1	2.00137e-16	0.219693	0.657055	1	1	Gene
ENSG00000078369	1	1822495	1822495	-	3766	99563	kgp4824949	1	1722932	1722932	0	4.93735e-08	0.103395	-0.448713	1	1	4.93735e-08	0.103395	-0.448713	1	1	Gene
ENSG00000169885	1	1846266	1846266	+	3818	-104750	rs10907186	1	1741516	1741516	0	4.32773e-08	0.104236	-0.504595	1	1	4.32773e-08	0.104236	-0.504595	1	1	Gene
ENSG00000162585	1	2144159	2144159	-	3928	78125	rs201724380	1	2066034	2066034	0	2.38545e-08	0.108026	-0.539132	1	1	2.38545e-08	0.108026	-0.539132	1	1	Gene
ENSG00000116151	1	2323146	2323146	-	4078	25152	rs10910059	1	2297994	2297994	0	1.45976e-06	0.0816139	-0.426953	1	1	1.45976e-06	0.0816139	-0.426953	1	1	Gene
ENSG00000149527	1	2357419	2357419	+	4139	-5273	rs12731309	1	2352146	2352146	0	3.18495e-22	0.291686	0.964655	1	1	3.18495e-22	0.291686	0.964655	1	1	Gene
ENSG00000162591	1	3528059	3528059	-	5179	79699	kgp9279404	1	3448360	3448360	0	3.48664e-12	0.162712	-0.541389	1	1	3.48664e-12	0.162712	-0.541389	1	1	Gene
ENSG00000158109	1	3541566	3541566	+	5195	4698	rs137965653	1	3546264	3546268	0	1.25019e-06	0.082618	-0.411789	1	1	1.25019e-06	0.082618	-0.411789	1	1	Gene
ENSG00000116213	1	3569325	3569325	-	5281	-5095	rs9662052	1	3574420	3574420	0	5.98075e-30	0.377664	0.885464	1	1	5.98075e-30	0.377664	0.885464	1	1	Gene
ENSG00000116198	1	3773778	3773778	-	6054	4744	rs3819007	1	3769034	3769034	0	9.03267e-16	0.211142	-0.737775	1	1	9.03267e-16	0.211142	-0.737775	1	1	Gene
ENSG00000169598	1	3773845	3773845	+	6054	53353	rs74716290	1	3827198	3827198	0	3.25167e-08	0.106056	-0.657538	1	1	3.25167e-08	0.106056	-0.657538	1	1	Gene
ENSG00000198912	1	3816857	3816857	-	6128	8686	rs6701422	1	3808171	3808171	0	3.94325e-24	0.313931	0.979054	1	1	3.94325e-24	0.313931	0.979054	1	1	Gene
ENSG00000196581	1	4714792	4714792	+	6285	-185689	rs7526548	1	4529103	4529103	0	9.72844e-09	0.113711	-0.703382	1	1	9.72844e-09	0.113711	-0.703382	1	1	Gene
ENSG00000069424	1	6051526	6051526	+	4653	-405169	rs12407564	1	5646357	5646357	0	1.77331e-05	0.0653563	-0.45993	1	1	1.77331e-05	0.0653563	-0.45993	1	1	Gene
ENSG00000131697	1	6052533	6052533	-	4653	-6696	rs1295100	1	6059229	6059229	0	4.09169e-20	0.266274	0.777967	1	1	8.38281e-25	0.321611	0.854991	1	1	Gene
ENSG00000131697	1	6052533	6052533	-	4653	94944	rs7519953	1	5957589	5957589	1	3.89246e-11	0.148063	-0.565284	1	1	3.89246e-11	0.148063	-0.565284	1	1	Gene
ENSG00000158286	1	6265535	6265535	+	4595	-2655	rs4908539	1	6262880	6262880	0	2.90336e-12	0.163814	-0.659294	0	1	1.70885e-07	0.0954508	-0.503261	1	1	Gene
ENSG00000158286	1	6265535	6265535	+	4595	-33378	kgp6919720	1	6232157	6232157	1	2.68422e-06	0.0776614	-0.86021	1	1	2.68422e-06	0.0776614	-0.86021	1	1	Gene
ENSG00000116237	1	6296032	6296032	-	4566	29936	rs4908540	1	6266096	6266096	0	3.42266e-06	0.0760819	-0.45288	1	1	3.42266e-06	0.0760819	-0.45288	1	1	Gene
ENSG00000158292	1	6321035	6321035	-	4503	-71853	rs200359956	1	6392888	6392888	0	4.1866e-12	0.161609	-0.874993	1	1	4.1866e-12	0.161609	-0.874993	1	1	Gene
ENSG00000097021	1	6454451	6454451	-	4273	54500	rs35489380	1	6399951	6399951	0	1.08863e-06	0.083514	-0.770275	1	1	1.08863e-06	0.083514	-0.770275	1	1	Gene
ENSG00000215788	1	6526255	6526255	-	4360	-378	rs3007418	1	6526633	6526633	0	2.20526e-06	0.0789378	-0.7975	1	1	2.20526e-06	0.0789378	-0.7975	1	1	Gene
ENSG00000041988	1	6684926	6684926	+	4305	10876	rs6577583	1	6695802	6695802	0	6.14072e-08	0.102003	-0.494179	1	1	6.14072e-08	0.102003	-0.494179	1	1	Gene
ENSG00000049245	1	7831329	7831329	+	4171	10001	rs1048785	1	7841330	7841330	0	1.45784e-13	0.181643	0.905006	1	1	1.45784e-13	0.181643	0.905006	1	1	Gene
ENSG00000049247	1	7913572	7913572	-	4151	-60221	indel_1_7973793	1	7973793	7973793	0	1.95599e-11	0.152264	-0.586354	1	1	1.95599e-11	0.152264	-0.586354	1	1	Gene
ENSG00000116288	1	8014351	8014351	+	4236	7846	rs3766606	1	8022197	8022197	0	5.84257e-15	0.200426	0.873685	1	1	5.84257e-15	0.200426	0.873685	1	1	Gene
ENSG00000180758	1	9189229	9189229	-	3578	27679	rs1061907	1	9161550	9161550	0	1.24456e-08	0.112153	-0.483814	1	1	1.24456e-08	0.112153	-0.483814	1	1	Gene
ENSG00000049239	1	9294834	9294834	+	3393	-4127	rs34361557	1	9290707	9290707	0	6.50983e-37	0.446301	-0.919307	1	1	8.01969e-34	0.416812	-0.888417	1	1	Gene
ENSG00000049239	1	9294834	9294834	+	3393	36658	rs55935885	1	9331492	9331492	1	6.75595e-06	0.0716549	-0.500782	1	1	6.75595e-06	0.0716549	-0.500782	1	1	Gene
ENSG00000178585	1	9970394	9970394	-	3545	11800	rs1220383	1	9958594	9958594	0	1.97421e-06	0.0796561	0.509585	1	1	1.97421e-06	0.0796561	0.509585	1	1	Gene
ENSG00000162444	1	10057264	10057264	+	3520	-6099	rs35232720	1	10051165	10051165	0	1.54518e-11	0.153699	-1.13694	1	1	1.54518e-11	0.153699	-1.13694	1	1	Gene
ENSG00000054523	1	10270863	10270863	+	3203	825	rs11121529	1	10271688	10271688	0	2.03144e-06	0.0794707	0.573607	1	1	2.03144e-06	0.0794707	0.573607	1	1	Gene
ENSG00000142657	1	10458649	10458649	+	2847	-109937	kgp6389722	1	10348712	10348712	0	2.3284e-06	0.078585	0.389172	1	1	2.3284e-06	0.078585	0.389172	1	1	Gene
ENSG00000175279	1	10490159	10490159	+	2854	35701	rs1188530	1	10525860	10525860	0	1.73228e-08	0.110057	-0.936681	1	1	1.73228e-08	0.110057	-0.936681	1	1	Gene
ENSG00000132879	1	11714432	11714432	+	3741	-1266	rs1883575	1	11713166	11713166	0	7.62988e-06	0.0708619	-0.385908	1	1	7.62988e-06	0.0708619	-0.385908	1	1	Gene
ENSG00000116663	1	11724181	11724181	+	3730	8894	kgp12324077	1	11733075	11733075	0	1.72774e-12	0.166933	-0.704039	1	1	1.72774e-12	0.166933	-0.704039	1	1	Gene
ENSG00000177674	1	11796141	11796141	+	3803	1045	rs12095517	1	11797186	11797186	0	6.12925e-08	0.102015	0.472807	1	1	6.12925e-08	0.102015	0.472807	1	1	Gene
ENSG00000011021	1	11866207	11866207	+	3838	14612	rs198394	1	11880819	11880819	0	4.60859e-06	0.0741464	-0.766476	1	1	4.60859e-06	0.0741464	-0.766476	1	1	Gene
ENSG00000177000	1	11866977	11866977	-	3840	15974	rs3818762	1	11851003	11851003	0	1.04721e-08	0.113245	0.539455	1	1	1.04721e-08	0.113245	0.539455	1	1	Gene
ENSG00000175206	1	11908402	11908402	-	3733	799	rs5064	1	11907603	11907603	0	3.51708e-07	0.0908098	-0.85036	1	1	3.51708e-07	0.0908098	-0.85036	1	1	Gene
ENSG00000083444	1	11994262	11994262	+	3601	-7641	rs6682554	1	11986621	11986621	0	6.92266e-06	0.0714961	0.402187	1	1	6.92266e-06	0.0714961	0.402187	1	1	Gene
ENSG00000116688	1	12040238	12040238	+	3491	33547	rs4845892	1	12073785	12073785	0	1.91414e-15	0.206847	-0.723285	1	1	1.91414e-15	0.206847	-0.723285	1	1	Gene
ENSG00000162496	1	12677737	12677737	-	2458	5112	kgp5841385	1	12672625	12672625	0	1.05222e-05	0.0687652	-0.367161	1	1	1.05222e-05	0.0687652	-0.367161	1	1	Gene
ENSG00000162493	1	13909960	13909960	+	3427	34333	rs200120173	1	13944293	13944297	0	9.49508e-10	0.128326	0.529038	1	1	9.49508e-10	0.128326	0.529038	1	1	Gene
ENSG00000171729	1	15479028	15479028	+	5721	99086	rs1780609	1	15578114	15578114	0	4.39662e-07	0.0893714	-0.461777	1	1	4.39662e-07	0.0893714	-0.461777	1	1	Gene
ENSG00000142621	1	15573768	15573768	+	5681	20277	rs7517714	1	15594045	15594045	0	4.92633e-21	0.27746	0.803942	1	1	4.92633e-21	0.27746	0.803942	1	1	Gene
ENSG00000132906	1	15853029	15853029	-	5599	38843	rs6667862	1	15814186	15814186	0	6.61958e-25	0.322775	0.783915	1	1	6.61958e-25	0.322775	0.783915	1	1	Gene
ENSG00000116771	1	15911605	15911605	-	5476	62565	rs57491775	1	15849040	15849040	0	1.18373e-08	0.11247	-0.472454	1	1	1.18373e-08	0.11247	-0.472454	1	1	Gene
ENSG00000197312	1	15943995	15943995	+	5424	103334	kgp5220007	1	16047329	16047329	0	1.34201e-05	0.067177	-0.379553	1	1	1.34201e-05	0.067177	-0.379553	1	1	Gene
ENSG00000186510	1	16345370	16345370	+	4531	23	rs945421	1	16345393	16345393	0	4.6907e-11	0.146921	0.558769	0	1	2.70265e-10	0.136136	0.537869	1	1	Gene
ENSG00000186510	1	16345370	16345370	+	4531	17813	rs78528114	1	16363183	16363183	1	1.47034e-05	0.0665805	0.528224	1	1	1.47034e-05	0.0665805	0.528224	1	1	Gene
ENSG00000173641	1	16346089	16346089	-	4532	-1994	rs2009371	1	16348083	16348083	0	1.83892e-05	0.0651189	0.399862	1	1	1.83892e-05	0.0651189	0.399862	1	1	Gene
ENSG00000184908	1	16370272	16370272	+	4473	-2933	rs9442193	1	16367339	16367339	0	2.98001e-13	0.177413	-0.592199	1	1	2.98001e-13	0.177413	-0.592199	1	1	Gene
ENSG00000142632	1	16539104	16539104	-	4359	1815	rs221063	1	16537289	16537289	0	2.8855e-50	0.557619	-1.24582	1	1	2.8855e-50	0.557619	-1.24582	1	1	Gene
ENSG00000132881	1	16563657	16563657	-	4266	14125	rs12058596	1	16549532	16549532	0	1.65016e-22	0.295061	-0.803133	1	1	1.65016e-22	0.295061	-0.803133	1	1	Gene
ENSG00000215908	1	16971178	16971178	-	4351	180277	rs279028	1	16790901	16790901	0	7.18584e-09	0.115625	0.521107	0	1	5.09367e-09	0.117795	0.525974	1	1	Gene
ENSG00000215908	1	16971178	16971178	-	4351	-304444	rs142513742	1	17275622	17275622	1	6.6235e-06	0.071784	0.560205	1	1	6.6235e-06	0.071784	0.560205	1	1	Gene
ENSG00000058453	1	17066768	17066768	+	4309	209127	rs12217103	1	17275895	17275895	0	6.59371e-16	0.212935	0.749316	1	1	5.2924e-17	0.227168	0.773955	1	1	Gene
ENSG00000058453	1	17066768	17066768	+	4309	-302065	rs3901404	1	16764703	16764703	1	2.25203e-07	0.093678	0.435305	1	1	2.25203e-07	0.093678	0.435305	1	1	Gene
ENSG00000238142	1	17216144	17216144	-	4214	425243	rs279028	1	16790901	16790901	0	1.80151e-14	0.193897	-0.674819	0	1	4.81687e-15	0.20154	-0.68799	1	1	Gene
ENSG00000238142	1	17216144	17216144	-	4214	-60079	rs11585710	1	17276223	17276223	1	4.14773e-10	0.13348	-0.748701	1	1	4.14773e-10	0.13348	-0.748701	1	1	Gene
ENSG00000117122	1	17307330	17307330	-	4289	-4552	rs6682671	1	17311882	17311882	0	2.23093e-06	0.0788627	0.413773	1	1	2.23093e-06	0.0788627	0.413773	1	1	Gene
ENSG00000159363	1	17338423	17338423	-	4247	10122	rs2871776	1	17328301	17328301	0	4.147e-16	0.21557	-0.661949	1	1	4.147e-16	0.21557	-0.661949	1	1	Gene
ENSG00000117118	1	17380665	17380665	-	4136	-541594	kgp40484	1	17922259	17922259	0	2.38742e-05	0.0634121	-0.495384	1	1	2.38742e-05	0.0634121	-0.495384	1	1	Gene
ENSG00000117115	1	17445948	17445948	-	4053	49774	rs12760872	1	17396174	17396174	0	1.15334e-06	0.0831402	-0.429218	1	1	8.2358e-07	0.085319	-0.434806	1	1	Gene
ENSG00000117115	1	17445948	17445948	-	4053	-110139	kgp3436309	1	17556087	17556087	1	9.10947e-06	0.069706	-0.415076	1	1	9.10947e-06	0.069706	-0.415076	1	1	Gene
ENSG00000142623	1	17531621	17531621	+	4134	24466	kgp3436309	1	17556087	17556087	0	9.2283e-11	0.142767	-0.594028	1	1	1.09554e-12	0.169661	-0.647566	1	1	Gene
ENSG00000142623	1	17531621	17531621	+	4134	28758	rs4920575	1	17560379	17560379	1	2.30017e-07	0.0935421	0.492991	1	1	2.30017e-07	0.0935421	0.492991	1	1	Gene
ENSG00000179051	1	17766220	17766220	-	4273	-9022	rs12405271	1	17775242	17775242	0	2.0071e-06	0.0795489	0.479023	1	1	2.0071e-06	0.0795489	0.479023	1	1	Gene
ENSG00000117148	1	18081808	18081808	+	4834	40201	rs4141983	1	18122009	18122009	0	2.15921e-22	0.293683	-0.824301	1	1	2.15921e-22	0.293683	-0.824301	1	1	Gene
ENSG00000179023	1	18807424	18807424	+	5049	-85	rs2992756	1	18807339	18807339	0	1.15825e-34	0.424981	0.928016	1	1	1.15825e-34	0.424981	0.928016	1	1	Gene
ENSG00000053372	1	19578033	19578033	+	5280	-1998	rs10917275	1	19576035	19576035	0	4.74143e-13	0.174656	-0.740244	1	1	4.74143e-13	0.174656	-0.740244	1	1	Gene
ENSG00000127463	1	19578046	19578046	-	5280	59387	rs11588032	1	19518659	19518659	0	2.11299e-18	0.244987	-0.752729	1	1	2.11299e-18	0.244987	-0.752729	1	1	Gene
ENSG00000162482	1	19615744	19615744	-	5351	35750	kgp3581077	1	19579994	19579994	0	3.54296e-10	0.134458	-0.782147	1	1	3.54296e-10	0.134458	-0.782147	1	1	Gene
ENSG00000053371	1	19638640	19638640	-	5405	-6215	rs2064378	1	19644855	19644855	0	1.01696e-09	0.127898	0.596087	1	1	2.08025e-12	0.165818	0.678725	1	1	Gene
ENSG00000053371	1	19638640	19638640	-	5405	-3686	rs2073098	1	19642326	19642326	1	8.67319e-07	0.0849844	0.420288	1	1	8.67319e-07	0.0849844	0.420288	1	1	Gene
ENSG00000158747	1	19967048	19967048	+	5490	-5369	rs10917502	1	19961679	19961679	0	8.65263e-06	0.0700416	-0.455081	1	1	8.65263e-06	0.0700416	-0.455081	1	1	Gene
ENSG00000169914	1	20209006	20209006	+	5144	40771	rs3767218	1	20249777	20249777	0	5.04593e-12	0.160482	0.815273	1	1	5.04593e-12	0.160482	0.815273	1	1	Gene
ENSG00000158786	1	20465819	20465819	+	4788	-13614	rs624726	1	20452205	20452205	0	3.29146e-10	0.134915	0.706494	1	1	3.29146e-10	0.134915	0.706494	1	1	Gene
ENSG00000158816	1	20617412	20617412	+	4739	25089	rs12048310	1	20642501	20642501	0	6.93632e-06	0.0714832	-0.480181	1	1	6.93632e-06	0.0714832	-0.480181	1	1	Gene
ENSG00000090432	1	20834654	20834654	-	4752	44	rs6700034	1	20834610	20834610	0	3.46278e-23	0.303012	1.1847	1	1	3.46278e-23	0.303012	1.1847	1	1	Gene
ENSG00000158825	1	20915441	20915441	+	4766	-1922	rs1253904	1	20913519	20913519	0	1.98697e-27	0.350795	0.927622	1	1	1.98697e-27	0.350795	0.927622	1	1	Gene
ENSG00000244038	1	20988000	20988000	-	4810	13688	indel_1_20974312	1	20974312	20974312	0	1.36152e-07	0.0969084	0.457689	1	1	1.36152e-07	0.0969084	0.457689	1	1	Gene
ENSG00000141934	19	291393	291393	-	3193	1736	rs28573771	19	289657	289657	0	2.62733e-19	0.256311	-0.793747	1	1	2.62733e-19	0.256311	-0.793747	1	1	Gene
ENSG00000105556	19	344798	344798	-	3266	39919	rs72982400	19	304879	304879	0	8.97304e-06	0.0698044	-0.412686	1	1	8.97304e-06	0.0698044	-0.412686	1	1	Gene
ENSG00000183186	19	409139	409139	-	3372	-59696	rs59774758	19	468835	468835	0	2.85677e-06	0.0772566	0.43773	1	1	2.85677e-06	0.0772566	0.43773	1	1	Gene
ENSG00000129946	19	460996	460996	-	3409	971	rs11669451	19	460025	460025	0	1.34992e-12	0.168411	-0.783893	1	1	6.701e-12	0.158767	-0.761117	1	1	Gene
ENSG00000129946	19	460996	460996	-	3409	-22721	rs12981235	19	483717	483717	1	8.87564e-11	0.143007	0.567238	1	1	8.87564e-11	0.143007	0.567238	1	1	Gene
ENSG00000172270	19	571297	571297	+	3663	5378	rs2238543	19	576675	576675	0	2.12758e-06	0.0791706	0.425137	1	1	2.12758e-06	0.0791706	0.425137	1	1	Gene
ENSG00000099821	19	633597	633597	-	3719	-4115	rs80085441	19	637712	637712	0	1.3068e-06	0.0823311	0.580093	1	1	1.3068e-06	0.0823311	0.580093	1	1	Gene
ENSG00000175221	19	893218	893218	-	4266	21129	rs72984031	19	872089	872089	0	2.54645e-15	0.205209	-0.757815	1	1	2.54645e-15	0.205209	-0.757815	1	1	Gene
ENSG00000065268	19	983174	983174	+	4521	2290	rs113743551	19	985464	985464	0	2.19611e-24	0.316844	1.06942	0	1	5.126e-06	0.0734536	0.514909	1	1	Gene
ENSG00000065268	19	983174	983174	+	4521	13392	rs145473619	19	996566	996566	1	7.98651e-20	0.262706	1.23227	1	1	5.58938e-16	0.213875	1.11186	1	1	Gene
ENSG00000065268	19	983174	983174	+	4521	7011	rs10409367	19	990185	990185	2	3.12422e-07	0.0915724	0.498563	1	1	3.12422e-07	0.0915724	0.498563	1	1	Gene
ENSG00000116032	19	1000418	1000418	+	4566	9167	rs10401454	19	1009585	1009585	0	3.33021e-14	0.190314	-0.717907	1	1	4.03513e-12	0.161831	-0.662009	1	1	Gene
ENSG00000116032	19	1000418	1000418	+	4566	6691	rs9989716	19	1007109	1007109	1	1.06515e-08	0.113138	0.480269	1	1	1.06515e-08	0.113138	0.480269	1	1	Gene
ENSG00000064687	19	1040102	1040102	+	4708	8560	rs8109683	19	1048662	1048662	0	3.96596e-10	0.133758	-0.757841	1	1	1.30699e-09	0.126331	-0.736499	1	1	Gene
ENSG00000064687	19	1040102	1040102	+	4708	20535	rs111745465	19	1060637	1060637	1	4.21239e-06	0.0747314	-0.829504	1	1	4.84057e-08	0.103521	-0.976297	1	1	Gene
ENSG00000064687	19	1040102	1040102	+	4708	42163	kgp10072393	19	1082265	1082265	2	1.05563e-05	0.0687441	-0.367968	1	1	1.05563e-05	0.0687441	-0.367968	1	1	Gene
ENSG00000099817	19	1095598	1095598	-	4803	537	rs2074445	19	1095061	1095061	0	2.54585e-07	0.0928896	-0.606054	1	1	2.54585e-07	0.0928896	-0.606054	1	1	Gene
ENSG00000167468	19	1103936	1103936	+	4816	142	rs4807542	19	1104078	1104078	0	2.44533e-11	0.150903	0.695895	1	1	2.44533e-11	0.150903	0.695895	1	1	Gene
ENSG00000064932	19	1174282	1174282	-	4991	-11190	rs8113403	19	1185472	1185472	0	5.43273e-06	0.0730751	0.484444	1	1	5.43273e-06	0.0730751	0.484444	1	1	Gene
ENSG00000228300	19	1275026	1275026	+	5082	-6032	rs12980707	19	1268994	1268994	0	1.71107e-16	0.220578	0.788748	1	1	1.71107e-16	0.220578	0.788748	1	1	Gene
ENSG00000160953	19	1285890	1285890	+	5095	89917	rs202098550	19	1375807	1375809	0	4.33363e-09	0.118812	-0.522797	1	1	4.33363e-09	0.118812	-0.522797	1	1	Gene
ENSG00000267372	19	1321224	1321224	+	5039	4898	rs4807081	19	1326122	1326122	0	1.99979e-08	0.109146	-0.488928	1	1	1.99979e-08	0.109146	-0.488928	1	1	Gene
ENSG00000115257	19	1490751	1490751	-	5169	48	rs791470	19	1490703	1490703	0	2.01147e-15	0.206563	0.660908	1	1	2.01147e-15	0.206563	0.660908	1	1	Gene
ENSG00000227500	19	1905213	1905213	+	5057	346	rs754065	19	1905559	1905559	0	1.89485e-06	0.0799223	0.650289	1	1	1.89485e-06	0.0799223	0.650289	1	1	Gene
ENSG00000133243	19	2034880	2034880	-	4931	39875	rs6510633	19	1995005	1995005	0	6.41104e-09	0.116345	0.528257	1	1	6.41104e-09	0.116345	0.528257	1	1	Gene
ENSG00000065000	19	2164464	2164464	-	4915	64133	rs59417441	19	2100331	2100331	0	1.92149e-08	0.1094	-0.564592	1	1	1.92149e-08	0.1094	-0.564592	1	1	Gene
ENSG00000104899	19	2249308	2249308	+	5017	-625	rs4807216	19	2248683	2248683	0	1.88343e-22	0.294383	1.11762	1	1	1.88343e-22	0.294383	1.11762	1	1	Gene
ENSG00000167476	19	2269758	2269758	-	5080	8737	rs2865077	19	2261021	2261021	0	1.30189e-11	0.15474	-0.58934	1	1	1.30189e-11	0.15474	-0.58934	1	1	Gene
ENSG00000188305	19	2282181	2282181	-	5096	184	rs2158263	19	2281997	2281997	0	5.45943e-06	0.0730432	-0.397989	1	1	5.45943e-06	0.0730432	-0.397989	1	1	Gene
ENSG00000130332	19	2328619	2328619	-	5167	-11616	rs12460384	19	2340235	2340235	0	5.59591e-09	0.117202	0.49065	1	1	5.59591e-09	0.117202	0.49065	1	1	Gene
ENSG00000178297	19	2389769	2389769	+	5229	31452	rs55920357	19	2421221	2421221	0	5.29867e-09	0.117546	0.48222	1	1	5.29867e-09	0.117546	0.48222	1	1	Gene
ENSG00000172009	19	2785458	2785458	+	5451	1099	rs1736195	19	2786557	2786557	0	6.43626e-31	0.387687	0.946333	1	1	6.43626e-31	0.387687	0.946333	1	1	Gene
ENSG00000172006	19	2819872	2819872	+	5451	-7719	rs941407	19	2812153	2812153	0	6.21878e-38	0.455704	1.03935	1	1	6.21878e-38	0.455704	1.03935	1	1	Gene
ENSG00000104953	19	2977444	2977444	+	5412	6180	rs200171611	19	2983624	2983624	0	4.3535e-13	0.175163	-0.645285	0	1	1.38324e-17	0.23464	-0.746847	1	1	Gene
ENSG00000104953	19	2977444	2977444	+	5412	14801	rs112847988	19	2992245	2992245	1	2.32039e-08	0.108202	1.04164	1	1	2.32039e-08	0.108202	1.04164	1	1	Gene
ENSG00000065717	19	3047633	3047633	-	5344	11116	rs10412216	19	3036517	3036517	0	1.46774e-31	0.394246	-0.889631	1	1	1.24773e-25	0.330943	-0.815086	1	1	Gene
ENSG00000065717	19	3047633	3047633	-	5344	21928	rs1975184	19	3025705	3025705	1	9.2403e-14	0.18433	-1.0838	1	1	9.2403e-14	0.18433	-1.0838	1	1	Gene
ENSG00000104964	19	3063105	3063105	-	5337	2607	rs2238622	19	3060498	3060498	0	1.21893e-18	0.247992	-0.92652	1	1	1.0218e-23	0.309167	-1.03451	1	1	Gene
ENSG00000104964	19	3063105	3063105	-	5337	11922	rs11671920	19	3051183	3051183	1	2.10818e-13	0.179463	-0.680102	1	1	2.10818e-13	0.179463	-0.680102	1	1	Gene
ENSG00000088256	19	3094408	3094408	+	5324	-16465	rs8109599	19	3077943	3077943	0	3.91027e-06	0.0752156	-0.422359	1	1	3.91027e-06	0.0752156	-0.422359	1	1	Gene
ENSG00000125912	19	3185561	3185561	+	5312	268	rs509977	19	3185829	3185829	0	8.08394e-15	0.198548	-0.645063	1	1	8.08394e-15	0.198548	-0.645063	1	1	Gene
ENSG00000129932	19	3500938	3500938	-	5141	7337	rs4807478	19	3493601	3493601	0	3.31243e-08	0.105938	-0.534133	1	1	3.31243e-08	0.105938	-0.534133	1	1	Gene
ENSG00000183397	19	3539152	3539152	+	5063	4968	rs11667842	19	3544120	3544120	0	1.18404e-08	0.112468	-0.631518	1	1	1.18404e-08	0.112468	-0.631518	1	1	Gene
ENSG00000179855	19	3585551	3585551	+	4937	-32	rs34722692	19	3585519	3585519	0	6.48701e-14	0.186409	-0.889042	1	1	6.48701e-14	0.186409	-0.889042	1	1	Gene
ENSG00000183617	19	3762662	3762662	+	4969	913	rs4807507	19	3763575	3763575	0	9.72304e-21	0.273885	0.748636	1	1	9.72304e-21	0.273885	0.748636	1	1	Gene
ENSG00000077463	19	4182601	4182601	-	4983	12786	rs350853	19	4169815	4169815	0	9.28913e-10	0.128463	-0.824104	1	1	9.28913e-10	0.128463	-0.824104	1	1	Gene
ENSG00000089847	19	4183351	4183351	+	4982	8427	rs199768010	19	4191778	4191778	0	1.11635e-11	0.155674	0.912501	1	1	1.11635e-11	0.155674	0.912501	1	1	Gene
ENSG00000105251	19	4278598	4278598	+	4962	-13923	rs4806977	19	4264675	4264675	0	3.52818e-14	0.189976	0.686565	1	1	3.52818e-14	0.189976	0.686565	1	1	Gene
ENSG00000178078	19	4342783	4342783	-	4951	91866	rs3803907	19	4250917	4250917	0	1.36089e-09	0.126078	0.567091	1	1	1.36089e-09	0.126078	0.567091	1	1	Gene
ENSG00000008382	19	4343524	4343524	+	4954	-85889	rs12461969	19	4257635	4257635	0	3.94779e-12	0.161963	0.649192	1	1	3.94779e-12	0.161963	0.649192	1	1	Gene
ENSG00000141985	19	4400544	4400544	-	5053	668	kgp4509210	19	4399876	4399876	0	1.14048e-08	0.112705	-0.761597	1	1	1.14048e-08	0.112705	-0.761597	1	1	Gene
ENSG00000167670	19	4402659	4402659	+	5064	-39370	rs62129346	19	4363289	4363289	0	1.04648e-06	0.0837696	-0.458549	1	1	1.04648e-06	0.0837696	-0.458549	1	1	Gene
ENSG00000167671	19	4457819	4457819	-	5043	87815	rs459906	19	4370004	4370004	0	6.61952e-10	0.130574	-0.513939	1	1	6.61952e-10	0.130574	-0.513939	1	1	Gene
ENSG00000167674	19	4472284	4472284	+	5056	3322	rs3816048	19	4475606	4475606	0	8.7327e-15	0.198101	-0.629758	1	1	8.7327e-15	0.198101	-0.629758	1	1	Gene
ENSG00000214456	19	4535236	4535236	-	5177	9341	rs193224535	19	4525895	4525895	0	6.0873e-14	0.186782	-1.2356	1	1	6.0873e-14	0.186782	-1.2356	1	1	Gene
ENSG00000171236	19	4540486	4540486	-	5176	57	rs4806985	19	4540429	4540429	0	3.00063e-16	0.217404	1.11878	1	1	3.00063e-16	0.217404	1.11878	1	1	Gene
ENSG00000127666	19	4831716	4831716	-	4915	-6340	rs59129932	19	4838056	4838056	0	5.9317e-06	0.0725028	-0.37938	1	1	5.9317e-06	0.0725028	-0.37938	1	1	Gene
ENSG00000035115	2	266398	266398	-	4083	23605	rs62114506	2	242793	242793	0	2.80894e-66	0.662118	-1.31524	1	1	3.2813e-08	0.105999	-0.526244	1	1	Gene
ENSG00000035115	2	266398	266398	-	4083	-20358	rs60843830	2	286756	286756	1	3.24731e-06	0.0764238	-0.416231	1	1	3.24731e-06	0.0764238	-0.416231	1	1	Gene
ENSG00000151353	2	677439	677439	-	5502	5359	rs73153249	2	672080	672080	0	2.93426e-14	0.191053	0.971195	1	1	2.64109e-11	0.150433	0.861788	1	1	Gene
ENSG00000151353	2	677439	677439	-	5502	226	rs3749138	2	677213	677213	1	3.35913e-11	0.148964	0.691067	1	1	3.35913e-11	0.148964	0.691067	1	1	Gene
ENSG00000172554	2	946554	946554	+	6306	132390	rs201455496	2	1078944	1078947	0	6.51233e-06	0.0718943	0.488418	1	1	6.51233e-06	0.0718943	0.488418	1	1	Gene
ENSG00000115705	2	1377995	1377995	+	6406	128202	rs2007268	2	1506197	1506197	0	3.07094e-06	0.0767868	-0.409925	1	1	3.07094e-06	0.0767868	-0.409925	1	1	Gene
ENSG00000203635	2	1629191	1629191	-	6550	14393	rs62114629	2	1614798	1614798	0	1.05931e-11	0.155992	0.583696	1	1	1.05931e-11	0.155992	0.583696	1	1	Gene
ENSG00000032389	2	3381653	3381653	-	5786	-34553	rs7597252	2	3416206	3416206	0	2.52892e-08	0.107655	0.489903	1	1	2.52892e-08	0.107655	0.489903	1	1	Gene
ENSG00000182551	2	3523507	3523507	-	5667	63	rs6751350	2	3523444	3523444	0	4.98765e-10	0.132335	0.610363	1	1	4.98765e-10	0.132335	0.610363	1	1	Gene
ENSG00000242282	2	3584463	3584463	-	5641	-55950	kgp8888853	2	3640413	3640413	0	8.83439e-06	0.069906	0.643074	1	1	8.83439e-06	0.069906	0.643074	1	1	Gene
ENSG00000171863	2	3622795	3622795	+	5597	117	rs11558965	2	3622912	3622912	0	4.39158e-06	0.0744603	-0.765245	1	1	4.39158e-06	0.0744603	-0.765245	1	1	Gene
ENSG00000118004	2	3642426	3642426	+	5558	-261	rs4849953	2	3642165	3642165	0	2.39385e-10	0.136887	-0.563025	1	1	2.39385e-10	0.136887	-0.563025	1	1	Gene
ENSG00000151692	2	7057523	7057523	+	5085	53981	rs3772005	2	7111504	7111504	0	2.59803e-09	0.122028	-0.743534	1	1	2.59803e-09	0.122028	-0.743534	1	1	Gene
ENSG00000236008	2	8723922	8723922	-	3602	6371	rs67736652	2	8717551	8717551	0	2.18587e-06	0.0789951	-0.469558	1	1	2.06922e-06	0.0793511	-0.470615	1	1	Gene
ENSG00000236008	2	8723922	8723922	-	3602	-977402	rs36040676	2	9701324	9701324	1	2.05906e-05	0.0643797	-0.607759	1	1	2.05906e-05	0.0643797	-0.607759	1	1	Gene
ENSG00000115738	2	8818975	8818975	+	3713	814	kgp9816251	2	8819789	8819789	0	5.04954e-10	0.132258	-0.948058	1	1	5.04954e-10	0.132258	-0.948058	1	1	Gene
ENSG00000261104	2	9246722	9246722	+	4633	-3226	kgp11755227	2	9243496	9243496	0	4.11396e-42	0.492614	-1.11924	1	1	4.11396e-42	0.492614	-1.11924	1	1	Gene
ENSG00000151693	2	9346894	9346894	+	4771	191696	rs62118809	2	9538590	9538590	0	1.11824e-12	0.169538	1.01675	1	1	1.11824e-12	0.169538	1.01675	1	1	Gene
ENSG00000119185	2	9563676	9563676	-	5032	-54072	kgp4135563	2	9617748	9617748	0	9.05486e-06	0.0697452	-0.435737	1	1	9.05486e-06	0.0697452	-0.435737	1	1	Gene
ENSG00000134330	2	9613787	9613787	+	5042	-25096	rs55885294	2	9588691	9588691	0	3.30028e-15	0.203719	0.800417	1	1	3.30028e-15	0.203719	0.800417	1	1	Gene
ENSG00000151694	2	9695921	9695921	-	5191	74084	rs17524237	2	9621837	9621837	0	1.43129e-11	0.154164	0.566705	1	1	1.43129e-11	0.154164	0.566705	1	1	Gene
ENSG00000134308	2	9771143	9771143	-	5393	-119595	rs6761294	2	9890738	9890738	0	1.08793e-08	0.113004	-0.534663	1	1	1.08793e-08	0.113004	-0.534663	1	1	Gene
ENSG00000243491	2	9910470	9910470	-	5459	15835	rs7423455	2	9894635	9894635	0	3.21317e-07	0.0913917	-0.501736	1	1	3.21317e-07	0.0913917	-0.501736	1	1	Gene
ENSG00000115750	2	9983483	9983483	+	5801	2187	rs2245344	2	9985670	9985670	0	3.41068e-46	0.526259	1.02485	1	1	3.41068e-46	0.526259	1.02485	1	1	Gene
ENSG00000269973	2	10076489	10076489	+	6030	-90819	rs2245344	2	9985670	9985670	0	2.01492e-20	0.270036	0.734126	1	1	2.01492e-20	0.270036	0.734126	1	1	Gene
ENSG00000134317	2	10085341	10085341	+	6045	30743	kgp3258792	2	10116084	10116084	0	1.25774e-07	0.0974166	-0.758839	0	1	3.88222e-08	0.104928	-0.78755	1	1	Gene
ENSG00000134317	2	10085341	10085341	+	6045	3724	kgp2397209	2	10089065	10089065	1	8.40684e-06	0.0702296	0.5878	1	1	8.40684e-06	0.0702296	0.5878	1	1	Gene
ENSG00000260077	2	10180790	10180790	-	6207	-9331	rs139416924	2	10190121	10190122	0	4.4151e-09	0.118695	0.703613	1	1	4.4151e-09	0.118695	0.703613	1	1	Gene
ENSG00000171848	2	10262455	10262455	+	6295	3868	rs57188923	2	10266323	10266329	0	1.51359e-06	0.0813792	-0.467041	1	1	1.51359e-06	0.0813792	-0.467041	1	1	Gene
ENSG00000243819	2	10830470	10830470	+	6381	-103286	rs200196813	2	10727182	10727184	0	3.42501e-12	0.162819	-0.555666	1	1	3.42501e-12	0.162819	-0.555666	1	1	Gene
ENSG00000272275	2	10910184	10910184	-	6339	-2852	rs1734413	2	10913036	10913036	0	7.05893e-08	0.101113	-0.474014	1	1	7.05893e-08	0.101113	-0.474014	1	1	Gene
ENSG00000271952	2	11018395	11018395	+	6102	12398	rs10929707	2	11030793	11030793	0	5.21419e-07	0.0882714	0.604395	1	1	5.21419e-07	0.0882714	0.604395	1	1	Gene
ENSG00000162976	2	11295324	11295324	+	6028	950	kgp4141794	2	11296274	11296274	0	1.90605e-08	0.109451	-0.499274	1	1	1.90605e-08	0.109451	-0.499274	1	1	Gene
ENSG00000134324	2	11817721	11817721	+	5382	107229	rs3795974	2	11924950	11924950	0	4.31936e-09	0.118833	0.496988	1	1	4.31936e-09	0.118833	0.496988	1	1	Gene
ENSG00000071575	2	12857015	12857015	+	5487	107495	rs17465833	2	12964510	12964510	0	1.21168e-06	0.0828206	0.480013	1	1	1.21168e-06	0.0828206	0.480013	1	1	Gene
ENSG00000079785	2	15731302	15731302	+	4727	-7697	rs2890489	2	15723605	15723605	0	4.76284e-06	0.073932	-0.395357	1	1	4.76284e-06	0.073932	-0.395357	1	1	Gene
ENSG00000163032	2	17720393	17720393	+	4570	33923	rs1996610	2	17754316	17754316	0	1.37933e-05	0.0669978	0.378239	1	1	1.37933e-05	0.0669978	0.378239	1	1	Gene
ENSG00000178295	2	17935125	17935125	+	4672	-30835	rs4619612	2	17904290	17904290	0	4.79334e-15	0.201569	0.643072	1	1	4.79334e-15	0.201569	0.643072	1	1	Gene
ENSG00000163029	2	17981509	17981509	-	4701	77219	rs4619612	2	17904290	17904290	0	3.27102e-07	0.0912768	-0.432742	1	1	3.27102e-07	0.0912768	-0.432742	1	1	Gene
ENSG00000170745	2	18059114	18059114	+	4669	9412	rs62130421	2	18068526	18068526	0	3.69365e-10	0.1342	0.690165	0	1	7.53112e-26	0.333396	1.08782	1	1	Gene
ENSG00000170745	2	18059114	18059114	+	4669	776	rs189944458	2	18059890	18059890	1	9.05333e-06	0.0697463	0.596572	1	1	9.05333e-06	0.0697463	0.596572	1	1	Gene
ENSG00000183891	2	20101747	20101747	-	4880	-40562	rs71990395	2	20142309	20142309	0	3.88634e-29	0.369124	1.57914	1	1	3.88634e-29	0.369124	1.57914	1	1	Gene
ENSG00000132031	2	20212455	20212455	-	4952	61844	rs200045782	2	20150609	20150611	0	3.64817e-15	0.203142	0.628467	1	1	3.64817e-15	0.203142	0.628467	1	1	Gene
ENSG00000234378	2	20306590	20306590	-	4894	-6512	rs34481015	2	20313102	20313102	0	7.11451e-19	0.250921	0.820432	1	1	5.30068e-20	0.264895	0.842968	1	1	Gene
ENSG00000234378	2	20306590	20306590	-	4894	-35403	rs17697993	2	20341993	20341993	1	7.26684e-06	0.0711798	-0.389492	1	1	7.26684e-06	0.0711798	-0.389492	1	1	Gene
ENSG00000115884	2	20425194	20425194	-	5026	38897	rs62109696	2	20386297	20386297	0	7.32591e-13	0.172064	0.819028	1	1	7.32591e-13	0.172064	0.819028	1	1	Gene
ENSG00000118961	2	21022882	21022882	-	3926	139666	rs10170771	2	20883216	20883216	0	1.3021e-40	0.479659	-1.19616	1	1	1.87528e-35	0.432564	-1.13592	1	1	Gene
ENSG00000118961	2	21022882	21022882	-	3926	137561	kgp12418439	2	20885321	20885321	1	2.41922e-06	0.0783366	0.579377	1	1	2.41922e-06	0.0783366	0.579377	1	1	Gene
ENSG00000119771	2	23608088	23608088	+	4082	-217898	rs4665558	2	23390190	23390190	0	1.76741e-05	0.0653781	0.393034	1	1	1.76741e-05	0.0653781	0.393034	1	1	Gene
ENSG00000173960	2	24150155	24150155	+	4229	-201202	rs7608623	2	23948953	23948953	0	8.48147e-12	0.157341	-0.588519	1	1	8.48147e-12	0.157341	-0.588519	1	1	Gene
ENSG00000119782	2	24272571	24272571	+	4162	83885	rs72797824	2	24356456	24356456	0	6.67739e-10	0.13052	-0.677197	1	1	6.67739e-10	0.13052	-0.677197	1	1	Gene
ENSG00000176732	2	24346347	24346347	-	4134	87159	rs872169	2	24259188	24259188	0	1.22347e-05	0.0677809	0.488015	1	1	1.22347e-05	0.0677809	0.488015	1	1	Gene
ENSG00000084676	2	24714783	24714783	+	3836	-3299	rs12614742	2	24711484	24711484	0	2.96769e-10	0.135556	-0.523629	1	1	2.96769e-10	0.135556	-0.523629	1	1	Gene
ENSG00000138031	2	25142708	25142708	-	3433	7088	rs2384061	2	25135620	25135620	0	1.4445e-41	0.487942	1.00431	1	1	1.4445e-41	0.487942	1.00431	1	1	Gene
ENSG00000084710	2	25264999	25264999	+	3380	-111081	kgp7010621	2	25153918	25153918	0	5.05347e-07	0.0884734	0.539904	1	1	2.06254e-08	0.10895	0.599134	1	1	Gene
ENSG00000084710	2	25264999	25264999	+	3380	319163	rs71439172	2	25584162	25584162	1	3.56439e-05	0.0607898	0.517294	1	1	3.56439e-05	0.0607898	0.517294	1	1	Gene
ENSG00000261452	2	25380063	25380063	+	3215	-220691	rs6738297	2	25159372	25159372	0	2.97088e-07	0.0918963	0.4595	1	1	2.97088e-07	0.0918963	0.4595	1	1	Gene
ENSG00000115138	2	25391772	25391772	-	3214	-1950	rs3754861	2	25393722	25393722	0	1.73172e-11	0.153005	1.109	1	1	1.73172e-11	0.153005	1.109	1	1	Gene
ENSG00000272048	2	25451090	25451090	-	3190	610565	kgp918084	2	24840525	24840525	0	6.15022e-06	0.0722671	-0.80829	1	1	6.15022e-06	0.0722671	-0.80829	1	1	Gene
ENSG00000157833	2	26395960	26395960	+	3080	6634	rs930263	2	26402594	26402594	0	1.18934e-15	0.209571	0.768351	1	1	1.18934e-15	0.209571	0.768351	1	1	Gene
ENSG00000138029	2	26466038	26466038	+	3088	27559	exm-rs6745226	2	26493597	26493597	0	1.10073e-09	0.127404	-1.00472	1	1	1.10073e-09	0.127404	-1.00472	1	1	Gene
ENSG00000173567	2	26569685	26569685	-	3037	47177	rs13027524	2	26522508	26522508	0	5.03062e-16	0.214474	0.840088	1	1	5.03062e-16	0.214474	0.840088	1	1	Gene
ENSG00000115155	2	26781566	26781566	-	3001	82884	rs6712188	2	26698682	26698682	0	7.03741e-12	0.158471	-0.577087	1	1	7.03741e-12	0.158471	-0.577087	1	1	Gene
ENSG00000138030	2	27309615	27309615	+	2672	50272	rs11121	2	27359887	27359887	0	2.85457e-08	0.106885	-0.480194	1	1	2.85457e-08	0.106885	-0.480194	1	1	Gene
ENSG00000138085	2	27434895	27434895	+	2810	10420	rs3214689	2	27445315	27445315	0	8.79772e-16	0.211292	0.812637	1	1	8.79772e-16	0.211292	0.812637	1	1	Gene
ENSG00000115241	2	27632554	27632554	-	2882	389793	rs72808908	2	27242761	27242761	0	3.31099e-05	0.0612725	-0.497805	1	1	3.31099e-05	0.0612725	-0.497805	1	1	Gene
ENSG00000115216	2	27650657	27650657	+	2888	-65991	rs7586601	2	27584666	27584666	0	1.07529e-23	0.30891	-0.776076	1	1	1.07529e-23	0.30891	-0.776076	1	1	Gene
ENSG00000157992	2	27665233	27665233	+	2912	-73525	rs56402945	2	27591708	27591708	0	3.20223e-07	0.0914137	-0.955243	1	1	3.20223e-07	0.0914137	-0.955243	1	1	Gene
ENSG00000176714	2	27851879	27851879	-	3061	465792	kgp2477344	2	27386087	27386087	0	9.64681e-06	0.069332	-0.399492	1	1	9.64681e-06	0.069332	-0.399492	1	1	Gene
ENSG00000171174	2	28113965	28113965	-	3085	34392	rs56126232	2	28079573	28079573	0	1.70255e-05	0.0656224	-0.819808	1	1	5.23007e-07	0.0882518	-0.95071	1	1	Gene
ENSG00000171174	2	28113965	28113965	-	3085	280722	rs34497903	2	27833243	27833243	1	9.72104e-06	0.069282	0.374095	1	1	9.72104e-06	0.069282	0.374095	1	1	Gene
ENSG00000213639	2	28974506	28974506	+	4587	12062	rs10596803	2	28986568	28986572	0	9.43482e-07	0.08444	0.433307	0	1	5.09219e-06	0.0734967	0.404256	1	1	Gene
ENSG00000213639	2	28974506	28974506	+	4587	-71145	rs17691678	2	28903361	28903361	1	1.63792e-05	0.0658753	0.658073	1	1	1.63792e-05	0.0658753	0.658073	1	1	Gene
ENSG00000171103	2	29093167	29093167	-	4704	101147	rs11127189	2	28992020	28992020	0	2.4882e-25	0.327576	-0.886029	1	1	2.4882e-25	0.327576	-0.886029	1	1	Gene
ENSG00000163811	2	29117509	29117509	+	4741	74111	rs7591793	2	29191620	29191620	0	4.93856e-09	0.11799	-0.518404	1	1	4.93856e-09	0.11799	-0.518404	1	1	Gene
ENSG00000196476	20	271390	271390	-	3309	14524	rs3827149	20	256866	256866	0	1.18111e-24	0.319918	0.857517	1	1	1.18111e-24	0.319918	0.857517	1	1	Gene
ENSG00000125826	20	388142	388142	+	3664	2168	kgp620963	20	390310	390310	0	3.62484e-09	0.119936	0.741938	1	1	3.62484e-09	0.119936	0.741938	1	1	Gene
ENSG00000271303	20	634014	634014	-	4339	1447	rs13039785	20	632567	632567	0	8.34226e-07	0.085236	-0.42956	1	1	8.34226e-07	0.085236	-0.42956	1	1	Gene
ENSG00000101276	20	749131	749131	-	4756	-7388	kgp12079612	20	756519	756519	0	1.01768e-10	0.142165	0.552671	1	1	1.01768e-10	0.142165	0.552671	1	1	Gene
ENSG00000101282	20	982907	982907	-	5297	-17272	rs6056640	20	1000179	1000179	0	1.08535e-06	0.0835335	-0.500608	1	1	1.08535e-06	0.0835335	-0.500608	1	1	Gene
ENSG00000125818	20	1093906	1093906	+	5537	-8515	rs73069838	20	1085391	1085391	0	5.82762e-09	0.116946	-0.838374	1	1	4.92227e-11	0.146626	-0.938747	1	1	Gene
ENSG00000125818	20	1093906	1093906	+	5537	52142	rs17716261	20	1146048	1146048	1	1.2588e-07	0.0974112	-0.78168	1	1	1.2588e-07	0.0974112	-0.78168	1	1	Gene
ENSG00000196209	20	1472233	1472233	-	5574	-13680	rs6074718	20	1485913	1485913	0	5.92494e-11	0.145489	-0.854048	1	1	1.28632e-13	0.182381	-0.956219	1	1	Gene
ENSG00000196209	20	1472233	1472233	-	5574	-927	kgp2148257	20	1473160	1473160	1	2.50091e-07	0.0930041	-0.481862	1	1	2.50091e-07	0.0930041	-0.481862	1	1	Gene
ENSG00000101307	20	1600707	1600707	-	5712	3451	rs36101433	20	1597255	1597256	0	7.69559e-34	0.416988	1.0879	1	1	5.04322e-33	0.408944	1.07736	1	1	Gene
ENSG00000101307	20	1600707	1600707	-	5712	-296683	kgp1049292	20	1897390	1897390	1	8.10288e-07	0.0854242	0.411223	1	1	8.10288e-07	0.0854242	0.411223	1	1	Gene
ENSG00000101361	20	2632791	2632791	+	5218	-2194	rs6050898	20	2630597	2630597	0	2.62938e-06	0.0777955	0.394894	1	1	2.62938e-06	0.0777955	0.394894	1	1	Gene
ENSG00000088881	20	2673524	2673524	+	5195	47605	kgp11106476	20	2721129	2721129	0	4.5285e-06	0.0742605	0.379725	1	1	4.5285e-06	0.0742605	0.379725	1	1	Gene
ENSG00000215305	20	2821349	2821349	+	5210	33500	rs68142072	20	2854849	2854864	0	1.31263e-12	0.168579	-0.600452	1	1	1.64873e-13	0.180916	-0.622035	1	1	Gene
ENSG00000215305	20	2821349	2821349	+	5210	192124	kgp6553927	20	3013473	3013473	1	1.16099e-05	0.0681231	0.381046	1	1	1.16099e-05	0.0681231	0.381046	1	1	Gene
ENSG00000132635	20	2821836	2821836	-	5210	680562	indel_20_2141274	20	2141274	2141274	0	5.56035e-06	0.0729239	0.437927	1	1	5.56035e-06	0.0729239	0.437927	1	1	Gene
ENSG00000132670	20	2844830	2844830	+	5188	28030	rs585035	20	2872860	2872860	0	3.20764e-10	0.135074	0.508875	1	1	3.20764e-10	0.135074	0.508875	1	1	Gene
ENSG00000215251	20	3140543	3140543	-	5404	7715	rs2422859	20	3132828	3132828	0	5.66673e-08	0.102516	-0.416448	1	1	5.66673e-08	0.102516	-0.416448	1	1	Gene
ENSG00000185019	20	3140842	3140842	-	5405	2562	rs3827132	20	3138280	3138280	0	2.10796e-09	0.123339	0.457638	1	1	2.10796e-09	0.123339	0.457638	1	1	Gene
ENSG00000088899	20	3154192	3154192	-	5402	-11773	rs6051625	20	3165965	3165965	0	2.86769e-17	0.230589	0.668276	1	1	2.86769e-17	0.230589	0.668276	1	1	Gene
ENSG00000198171	20	3185331	3185331	-	5382	13994	exm1521277	20	3171337	3171337	0	6.94195e-14	0.186011	0.772934	0	1	9.49795e-13	0.170514	0.740038	1	1	Gene
ENSG00000198171	20	3185331	3185331	-	5382	-8562	rs7270101	20	3193893	3193893	1	2.20212e-07	0.093822	-0.621512	1	1	2.20212e-07	0.093822	-0.621512	1	1	Gene
ENSG00000125877	20	3189514	3189514	+	5381	4160	rs75402132	20	3193674	3193674	0	3.9781e-40	0.475401	-1.39829	1	1	3.9781e-40	0.475401	-1.39829	1	1	Gene
ENSG00000132622	20	3713314	3713314	+	5286	20853	rs45495794	20	3734167	3734167	0	1.42797e-07	0.0966029	0.975124	1	1	1.42797e-07	0.0966029	0.975124	1	1	Gene
ENSG00000101224	20	3767578	3767578	+	5487	8448	rs200953476	20	3776026	3776030	0	5.42046e-07	0.0880211	0.441882	1	1	5.42046e-07	0.0880211	0.441882	1	1	Gene
ENSG00000101236	20	3996229	3996229	-	5711	61463	rs6084530	20	3934766	3934766	0	1.61406e-18	0.24646	-0.705235	1	1	1.61406e-18	0.24646	-0.705235	1	1	Gene
ENSG00000088826	20	4101627	4101627	+	5781	54925	rs3838043	20	4156552	4156553	0	1.13071e-25	0.331423	0.804719	1	1	1.13071e-25	0.331423	0.804719	1	1	Gene
ENSG00000171873	20	4229721	4229721	-	5651	21830	rs7273066	20	4207891	4207891	0	2.24712e-16	0.219039	1.31842	1	1	2.24712e-16	0.219039	1.31842	1	1	Gene
ENSG00000171867	20	4666882	4666882	+	5980	-16279	rs1889537	20	4650603	4650603	0	9.30924e-15	0.197731	0.66223	1	1	9.30924e-15	0.197731	0.66223	1	1	Gene
ENSG00000089063	20	5093749	5093749	-	6062	26585	rs7264441	20	5067164	5067164	0	4.85508e-27	0.34656	0.831332	1	1	4.85508e-27	0.34656	0.831332	1	1	Gene
ENSG00000230563	20	5451853	5451853	+	5769	29827	rs55910556	20	5481680	5481680	0	6.72449e-28	0.355894	1.16597	1	1	1.91937e-30	0.382794	1.20923	1	1	Gene
ENSG00000230563	20	5451853	5451853	+	5769	28095	kgp180543	20	5479948	5479948	1	8.83483e-07	0.084865	0.746925	1	1	8.83483e-07	0.084865	0.746925	1	1	Gene
ENSG00000205181	20	5485259	5485259	-	5807	-8799	rs112765067	20	5494058	5494058	0	5.35411e-09	0.117481	0.85185	1	1	5.35411e-09	0.117481	0.85185	1	1	Gene
ENSG00000125772	20	5591672	5591672	-	5742	-173825	rs9679811	20	5765497	5765497	0	7.8955e-07	0.0855918	0.496785	1	1	7.8955e-07	0.0855918	0.496785	1	1	Gene
ENSG00000171984	20	5731039	5731039	+	5608	672	kgp1216515	20	5731711	5731711	0	2.2116e-06	0.0789192	-0.551033	1	1	2.2116e-06	0.0789192	-0.551033	1	1	Gene
ENSG00000125885	20	5931298	5931298	+	5410	46843	rs236126	20	5978141	5978141	0	3.83959e-22	0.290723	-0.964677	1	1	3.83959e-22	0.290723	-0.964677	1	1	Gene
ENSG00000088766	20	5986736	5986736	+	5427	40876	rs6076916	20	6027612	6027612	0	5.01478e-06	0.0735965	-0.545716	1	1	5.01478e-06	0.0735965	-0.545716	1	1	Gene
ENSG00000101311	20	6104191	6104191	-	5353	8624	rs3060084	20	6095567	6095567	0	1.1804e-10	0.141252	-0.756068	1	1	1.1804e-10	0.141252	-0.756068	1	1	Gene
ENSG00000125827	20	8000476	8000476	-	5039	-16322	kgp5802278	20	8016798	8016798	0	2.5949e-19	0.256378	0.711638	1	1	2.5949e-19	0.256378	0.711638	1	1	Gene
ENSG00000182621	20	8112824	8112824	+	5134	-57048	rs6086320	20	8055776	8055776	0	2.64704e-13	0.178116	1.21098	1	1	3.86102e-12	0.162097	1.15524	1	1	Gene
ENSG00000182621	20	8112824	8112824	+	5134	520609	kgp10450961	20	8633433	8633433	1	5.62935e-06	0.0728436	-0.390265	1	1	5.62935e-06	0.0728436	-0.390265	1	1	Gene
ENSG00000125869	20	9495005	9495005	+	5209	-1525	rs4816144	20	9493480	9493480	0	5.40719e-14	0.187477	0.807385	1	1	5.40719e-14	0.187477	0.807385	1	1	Gene
ENSG00000132623	20	9966774	9966774	+	4698	49433	rs6057110	20	10016207	10016207	0	2.99571e-13	0.177382	-0.790088	1	1	2.99571e-13	0.177382	-0.790088	1	1	Gene
ENSG00000125863	20	10414870	10414870	-	5101	4617	rs17452140	20	10410253	10410253	0	3.01813e-15	0.204233	0.637302	1	1	3.01813e-15	0.204233	0.637302	1	1	Gene
ENSG00000224961	20	10733738	10733738	+	4980	-13959	kgp6563532	20	10719779	10719779	0	4.10675e-06	0.0748966	-0.719173	1	1	4.10675e-06	0.0748966	-0.719173	1	1	Gene
ENSG00000172296	20	12989627	12989627	+	5084	-211758	rs113735453	20	12777868	12777869	0	1.35787e-05	0.0671003	-0.83163	1	1	1.35787e-05	0.0671003	-0.83163	1	1	Gene
ENSG00000101230	20	13202418	13202418	+	4800	52079	kgp3900578	20	13254497	13254497	0	1.49501e-05	0.0664718	0.415012	1	1	1.49501e-05	0.0664718	0.415012	1	1	Gene
ENSG00000089048	20	13765532	13765532	-	4096	33312	rs7353586	20	13732220	13732220	0	5.74138e-14	0.187125	0.90005	1	1	5.74138e-14	0.187125	0.90005	1	1	Gene
ENSG00000101247	20	13765596	13765596	+	4096	-33376	rs7353586	20	13732220	13732220	0	2.39785e-07	0.0932747	0.635451	1	1	2.39785e-07	0.0932747	0.635451	1	1	Gene
ENSG00000125848	20	14318262	14318262	-	4015	-344162	rs16994801	20	14662424	14662424	0	4.13314e-07	0.0897698	0.518571	1	1	4.13314e-07	0.0897698	0.518571	1	1	Gene
ENSG00000125851	20	17206752	17206752	+	6093	-66131	rs852086	20	17140621	17140621	0	2.33897e-13	0.178849	-0.729503	1	1	2.33897e-13	0.178849	-0.729503	1	1	Gene
ENSG00000125871	20	17949556	17949556	+	5615	-1818	rs62208159	20	17947738	17947738	0	5.9889e-14	0.186878	-1.08309	0	1	8.25267e-13	0.171353	-1.03713	1	1	Gene
ENSG00000125871	20	17949556	17949556	+	5615	38442	rs11698228	20	17987998	17987998	1	4.97799e-10	0.132347	-0.754366	1	1	4.97799e-10	0.132347	-0.754366	1	1	Gene
ENSG00000089006	20	17949623	17949623	-	5615	-295867	rs12479569	20	18245490	18245490	0	1.87046e-05	0.0650077	0.37759	1	1	1.87046e-05	0.0650077	0.37759	1	1	Gene
ENSG00000149474	20	18118762	18118762	+	5538	3516	rs1205213	20	18122278	18122278	0	6.75633e-06	0.0716546	-0.421459	1	1	6.75633e-06	0.0716546	-0.421459	1	1	Gene
ENSG00000089050	20	18477887	18477887	-	5198	-23758	rs11699101	20	18501645	18501645	0	9.14678e-08	0.0994562	-0.574009	1	1	9.14678e-08	0.0994562	-0.574009	1	1	Gene
ENSG00000273148	20	18775173	18775173	+	5298	-6544	rs149145955	20	18768625	18768629	0	2.66316e-06	0.0777126	0.43471	1	1	2.66316e-06	0.0777126	0.43471	1	1	Gene
ENSG00000185052	20	19193290	19193290	+	5190	-449501	rs6081362	20	18743789	18743789	0	4.27335e-06	0.0746379	0.439058	1	1	4.27335e-06	0.0746379	0.439058	1	1	Gene
ENSG00000185272	21	15588451	15588451	+	4342	74639	rs77564700	21	15663090	15663090	0	1.25003e-11	0.154987	1.13372	1	1	1.42924e-10	0.140073	1.07779	1	1	Gene
ENSG00000185272	21	15588451	15588451	+	4342	69809	kgp11313544	21	15658260	15658260	1	3.4364e-07	0.0909592	-0.513495	1	1	3.4364e-07	0.0909592	-0.513495	1	1	Gene
ENSG00000215386	21	17442842	17442842	+	3766	-821536	rs2823184	21	16621306	16621306	0	1.56305e-06	0.0811707	0.40853	1	1	1.56305e-06	0.0811707	0.40853	1	1	Gene
ENSG00000154642	21	19191703	19191703	-	5344	37286	rs243587	21	19154417	19154417	0	3.26882e-09	0.120586	-0.504839	1	1	3.26882e-09	0.120586	-0.504839	1	1	Gene
ENSG00000154645	21	19273580	19273580	+	5501	147668	rs209277	21	19421248	19421248	0	1.30848e-06	0.0823228	-0.407224	1	1	1.30848e-06	0.0823228	-0.407224	1	1	Gene
ENSG00000154719	21	26979829	26979829	-	4344	3579	rs7278164	21	26976250	26976250	0	4.43492e-33	0.409497	1.0281	1	1	4.43492e-33	0.409497	1.0281	1	1	Gene
ENSG00000142192	21	27543446	27543446	-	5165	287132	rs1876061	21	27256314	27256314	0	1.8614e-20	0.270455	-0.717156	1	1	1.8614e-20	0.270455	-0.717156	1	1	Gene
ENSG00000232855	21	30047170	30047170	-	5114	-108088	rs2832085	21	30155258	30155258	0	4.54432e-08	0.103924	0.492305	0	1	1.89549e-08	0.109486	0.505307	1	1	Gene
ENSG00000232855	21	30047170	30047170	-	5114	237079	rs2831817	21	29810091	29810091	1	1.96766e-07	0.0945453	0.753408	1	1	1.96766e-07	0.0945453	0.753408	1	1	Gene
ENSG00000156239	21	30257693	30257693	-	5034	-48758	rs146079121	21	30306451	30306451	0	8.11521e-10	0.129305	-0.810255	1	1	8.11521e-10	0.129305	-0.810255	1	1	Gene
ENSG00000156253	21	30391699	30391699	-	4835	61248	rs2247809	21	30330451	30330451	0	1.20548e-06	0.0828538	0.438144	1	1	1.20548e-06	0.0828538	0.438144	1	1	Gene
ENSG00000156261	21	30446118	30446118	-	4883	5888	rs73192133	21	30440230	30440230	0	5.67491e-24	0.312113	1.23382	1	1	5.67491e-24	0.312113	1.23382	1	1	Gene
ENSG00000156265	21	30449792	30449792	+	4883	12603	rs2832166	21	30462395	30462395	0	1.75601e-06	0.0804159	-0.404671	1	1	1.75601e-06	0.0804159	-0.404671	1	1	Gene
ENSG00000156273	21	30566392	30566392	+	4623	-316891	rs62222242	21	30249501	30249501	0	6.24369e-07	0.0871083	0.464256	1	1	6.24369e-07	0.0871083	0.464256	1	1	Gene
ENSG00000156284	21	31588391	31588391	-	3941	-37236	rs201092132	21	31625627	31625629	0	4.59515e-22	0.289797	-0.770872	1	1	4.59515e-22	0.289797	-0.770872	1	1	Gene
ENSG00000182816	21	31744557	31744557	-	4045	126508	rs13051051	21	31618049	31618049	0	2.75811e-05	0.062468	-0.364789	1	1	2.75811e-05	0.062468	-0.364789	1	1	Gene
ENSG00000156299	21	32932290	32932290	-	4599	26936	kgp3007185	21	32905354	32905354	0	6.53101e-07	0.0868177	-0.438836	1	1	6.53101e-07	0.0868177	-0.438836	1	1	Gene
ENSG00000142149	21	33245628	33245628	+	4510	18539	kgp8004584	21	33264167	33264167	0	2.18692e-08	0.108578	-0.708837	1	1	2.18692e-08	0.108578	-0.708837	1	1	Gene
ENSG00000142207	21	33765335	33765335	-	4890	76470	rs7279896	21	33688865	33688865	0	2.83318e-13	0.177713	0.914527	1	1	2.83318e-13	0.177713	0.914527	1	1	Gene
ENSG00000256073	21	33765439	33765439	+	4890	-12070	rs9983652	21	33753369	33753369	0	2.06537e-19	0.257608	-1.18655	1	1	2.06537e-19	0.257608	-1.18655	1	1	Gene
ENSG00000159086	21	34144169	34144169	-	4501	-45377	rs55671000	21	34189546	34189546	0	3.79615e-09	0.119645	0.900897	1	1	3.79615e-09	0.119645	0.900897	1	1	Gene
ENSG00000159110	21	34602206	34602206	+	4096	-9084	rs2186277	21	34593122	34593122	0	7.36076e-18	0.238129	-0.705377	1	1	7.36076e-18	0.238129	-0.705377	1	1	Gene
ENSG00000142166	21	34696734	34696734	+	4125	1651	rs12626750	21	34698385	34698385	0	3.14762e-09	0.120823	0.580374	1	1	3.14762e-09	0.120823	0.580374	1	1	Gene
ENSG00000159128	21	34775202	34775202	+	4118	10470	rs9808685	21	34785672	34785672	0	3.78023e-22	0.290804	-0.755359	1	1	3.32994e-25	0.32615	-0.799949	1	1	Gene
ENSG00000159128	21	34775202	34775202	+	4118	359219	rs73199862	21	35134421	35134421	1	7.10393e-07	0.0862745	-0.906342	1	1	7.10393e-07	0.0862745	-0.906342	1	1	Gene
ENSG00000177692	21	34864027	34864027	-	4078	-21037	rs72413833	21	34885064	34885065	0	1.18373e-06	0.0829718	0.458766	1	1	1.18373e-06	0.0829718	0.458766	1	1	Gene
ENSG00000205726	21	35014706	35014706	+	4230	71194	rs2834252	21	35085900	35085900	0	3.87507e-10	0.133902	0.534666	1	1	3.87507e-10	0.133902	0.534666	1	1	Gene
ENSG00000205758	21	35016232	35016232	-	4240	6322	rs35945354	21	35009910	35009910	0	1.16145e-06	0.0830948	0.809415	1	1	1.16145e-06	0.0830948	0.809415	1	1	Gene
ENSG00000159197	21	35736323	35736323	+	4106	2787	rs11700409	21	35739110	35739110	0	6.0338e-09	0.116727	-0.470294	1	1	6.0338e-09	0.116727	-0.470294	1	1	Gene
ENSG00000159200	21	35987441	35987441	-	4308	40496	rs8132211	21	35946945	35946945	0	5.44894e-10	0.131785	-0.581451	1	1	5.44894e-10	0.131785	-0.581451	1	1	Gene
ENSG00000159212	21	36041688	36041688	+	4450	6831	kgp10067474	21	36048519	36048519	0	1.48189e-10	0.13985	-0.582727	1	1	1.48189e-10	0.13985	-0.582727	1	1	Gene
ENSG00000231106	21	37377636	37377636	+	5128	-5	rs61738607	21	37377631	37377631	0	9.53201e-38	0.454006	0.987483	1	1	9.53201e-38	0.454006	0.987483	1	1	Gene
ENSG00000159228	21	37442239	37442239	+	5150	1654	rs3787728	21	37443893	37443893	0	1.59091e-44	0.512779	-1.10233	1	1	1.59091e-44	0.512779	-1.10233	1	1	Gene
ENSG00000185917	21	37451687	37451687	-	5173	19968	rs11701298	21	37431719	37431719	0	1.73941e-38	0.46074	-1.02214	1	1	1.73941e-38	0.46074	-1.02214	1	1	Gene
ENSG00000159231	21	37507210	37507210	+	5171	-21347	rs11911059	21	37485863	37485863	0	3.95714e-06	0.0751381	-0.41283	1	1	3.95714e-06	0.0751381	-0.41283	1	1	Gene
ENSG00000142197	21	37529080	37529080	+	5133	-14925	rs9305578	21	37514155	37514155	0	7.60245e-14	0.185477	0.642919	1	1	7.60245e-14	0.185477	0.642919	1	1	Gene
ENSG00000159256	21	37692487	37692487	+	4984	-38782	rs7277281	21	37653705	37653705	0	3.52826e-06	0.0758843	0.403551	1	1	3.52826e-06	0.0758843	0.403551	1	1	Gene
ENSG00000159267	21	38362536	38362536	-	5204	16515	rs1893655	21	38346021	38346021	0	7.86412e-35	0.426602	-0.91821	0	1	8.95767e-26	0.332554	-0.810703	1	1	Gene
ENSG00000159267	21	38362536	38362536	-	5204	-29046	kgp7326443	21	38391582	38391582	1	1.43241e-12	0.168056	0.747059	1	1	1.43241e-12	0.168056	0.747059	1	1	Gene
ENSG00000185808	21	38445470	38445470	-	5114	-50379	rs2835610	21	38495849	38495849	0	2.71636e-31	0.391523	-1.01747	1	1	2.71636e-31	0.391523	-1.01747	1	1	Gene
ENSG00000182670	21	38445526	38445526	+	5114	89	rs113166620	21	38445615	38445615	0	1.08405e-08	0.113027	0.493835	1	1	2.09576e-09	0.123375	0.515947	1	1	Gene
ENSG00000182670	21	38445526	38445526	+	5114	-33449	rs58181349	21	38412077	38412077	1	1.43005e-05	0.066762	-0.410175	1	1	1.43005e-05	0.066762	-0.410175	1	1	Gene
ENSG00000157538	21	38640262	38640262	-	4760	1685	rs9984493	21	38638577	38638577	0	8.7901e-06	0.0699388	-0.455978	1	1	8.7901e-06	0.0699388	-0.455978	1	1	Gene
ENSG00000223806	21	40119384	40119384	-	5173	-4356	rs11702843	21	40123740	40123740	0	1.22952e-07	0.097562	0.453084	1	1	1.22952e-07	0.097562	0.453084	1	1	Gene
ENSG00000157557	21	40177231	40177231	+	5400	143894	rs8130012	21	40321125	40321125	0	6.89521e-07	0.0864672	-0.440617	1	1	6.89521e-07	0.0864672	-0.440617	1	1	Gene
ENSG00000183527	21	40555777	40555777	-	6116	-19649	rs8131965	21	40575426	40575426	0	2.33271e-36	0.441123	-1.00949	1	1	7.6159e-35	0.426736	-0.992892	1	1	Gene
ENSG00000183527	21	40555777	40555777	-	6116	30490	rs2037923	21	40525287	40525287	1	4.85154e-06	0.0738119	0.480282	1	1	4.85154e-06	0.0738119	0.480282	1	1	Gene
ENSG00000205581	21	40721573	40721573	-	6035	210877	kgp3034016	21	40510696	40510696	0	1.23243e-06	0.0827106	0.598958	1	1	1.23243e-06	0.0827106	0.598958	1	1	Gene
ENSG00000182093	21	40752170	40752170	+	6010	13878	rs13051571	21	40766048	40766048	0	2.94243e-18	0.243174	-0.752343	1	1	2.94243e-18	0.243174	-0.752343	1	1	Gene
ENSG00000157578	21	40817731	40817731	-	5972	-11135	rs5843965	21	40828866	40828870	0	5.79708e-12	0.159644	-0.556986	1	1	5.79708e-12	0.159644	-0.556986	1	1	Gene
ENSG00000185437	21	40817781	40817781	+	5972	30886	rs1735138	21	40848667	40848667	0	1.94512e-07	0.0946193	0.451649	1	1	1.94512e-07	0.0946193	0.451649	1	1	Gene
ENSG00000183778	21	40928369	40928369	+	6018	-14245	rs670316	21	40914124	40914124	0	4.71127e-21	0.277694	-0.915226	1	1	4.71127e-21	0.277694	-0.915226	1	1	Gene
ENSG00000184809	21	40984748	40984748	-	6088	28535	rs57164928	21	40956213	40956213	0	3.3124e-24	0.3148	-0.987882	1	1	3.3124e-24	0.3148	-0.987882	1	1	Gene
ENSG00000231713	21	41099682	41099682	+	6308	-146940	rs633208	21	40952742	40952742	0	1.50725e-09	0.125439	-0.5839	1	1	4.10213e-10	0.133549	-0.602479	1	1	Gene
ENSG00000231713	21	41099682	41099682	+	6308	248839	rs992039	21	41348521	41348521	1	1.38403e-05	0.0669756	0.465008	1	1	1.38403e-05	0.0669756	0.465008	1	1	Gene
ENSG00000183067	21	41117334	41117334	+	6312	-161121	rs57164928	21	40956213	40956213	0	1.07571e-09	0.127547	-0.628816	1	1	1.07571e-09	0.127547	-0.628816	1	1	Gene
ENSG00000182240	21	42539728	42539728	+	5912	-11536	kgp10254461	21	42528192	42528192	0	1.05214e-12	0.169903	0.615571	1	1	8.49688e-14	0.184823	0.642032	1	1	Gene
ENSG00000182240	21	42539728	42539728	+	5912	80421	rs2837990	21	42620149	42620149	1	6.9462e-07	0.0864196	0.551025	1	1	6.9462e-07	0.0864196	0.551025	1	1	Gene
ENSG00000157617	21	43373999	43373999	-	6622	1166	rs13046500	21	43372833	43372833	0	1.729e-07	0.0953756	0.488654	1	1	1.729e-07	0.0953756	0.488654	1	1	Gene
ENSG00000160183	21	43816955	43816955	-	6829	20042	rs1078272	21	43796913	43796913	0	8.86952e-28	0.354595	-0.848576	1	1	8.86952e-28	0.354595	-0.848576	1	1	Gene
ENSG00000160185	21	43824008	43824008	+	6782	31059	rs1893592	21	43855067	43855067	0	2.63994e-06	0.0777695	0.432808	1	1	2.63994e-06	0.0777695	0.432808	1	1	Gene
ENSG00000160190	21	43916118	43916118	+	6614	-22934	rs2839532	21	43893184	43893184	0	8.77567e-15	0.198073	-0.670465	1	1	8.77567e-15	0.198073	-0.670465	1	1	Gene
ENSG00000160188	21	43916464	43916464	-	6614	23066	rs7276685	21	43893398	43893398	0	9.48596e-11	0.142598	-0.594014	1	1	9.48596e-11	0.142598	-0.594014	1	1	Gene
ENSG00000160194	21	44299754	44299754	+	6157	23966	rs4148974	21	44323720	44323720	0	1.56523e-30	0.383711	-1.52927	1	1	4.72675e-32	0.399226	-1.55988	1	1	Gene
ENSG00000160194	21	44299754	44299754	+	6157	-20086	rs149300976	21	44279668	44279668	1	2.72122e-12	0.164204	0.582956	1	1	2.72122e-12	0.164204	0.582956	1	1	Gene
ENSG00000160200	21	44497053	44497053	-	5960	10842	rs2298760	21	44486211	44486211	0	1.29697e-05	0.0673999	0.62146	1	1	1.29697e-05	0.0673999	0.62146	1	1	Gene
ENSG00000188660	21	44866481	44866481	+	5575	4542	rs1865758	21	44871023	44871023	0	2.0438e-06	0.0794313	-0.557418	1	1	2.0438e-06	0.0794313	-0.557418	1	1	Gene
ENSG00000160213	21	45196326	45196326	-	5452	-5506	rs35285321	21	45201832	45201832	0	8.25155e-28	0.354934	-0.879611	1	1	8.25155e-28	0.354934	-0.879611	1	1	Gene
ENSG00000160216	21	45285067	45285067	+	5343	108013	rs3788096	21	45393080	45393080	0	3.0963e-07	0.0916302	0.463185	1	1	3.0963e-07	0.0916302	0.463185	1	1	Gene
ENSG00000160218	21	45432200	45432200	+	5180	139854	rs201012464	21	45572054	45572054	0	7.66022e-06	0.0708361	0.507187	1	1	7.66022e-06	0.0708361	0.507187	1	1	Gene
ENSG00000160223	21	45660849	45660849	-	4916	14	rs2847224	21	45660835	45660835	0	1.67006e-10	0.139112	-0.529704	1	1	1.67006e-10	0.139112	-0.529704	1	1	Gene
ENSG00000141959	21	45719934	45719934	+	5075	32242	rs3761392	21	45752176	45752176	0	7.29853e-09	0.115527	0.688396	1	1	7.29853e-09	0.115527	0.688396	1	1	Gene
ENSG00000160226	21	45759285	45759285	-	5036	-70	rs60027384	21	45759355	45759355	0	4.96425e-35	0.428522	1.11607	1	1	3.416e-35	0.430077	1.1181	1	1	Gene
ENSG00000160226	21	45759285	45759285	-	5036	3925	rs2236441	21	45755360	45755360	1	3.56046e-08	0.105479	-0.578111	1	1	3.56046e-08	0.105479	-0.578111	1	1	Gene
ENSG00000160233	21	45875369	45875369	+	5068	-238689	rs9982889	21	45636680	45636680	0	2.9127e-06	0.0771306	0.635474	1	1	2.9127e-06	0.0771306	0.635474	1	1	Gene
ENSG00000183255	21	46293752	46293752	-	5134	24042	kgp5047110	21	46269710	46269710	0	8.70422e-13	0.171035	-1.021	1	1	8.70422e-13	0.171035	-1.021	1	1	Gene
ENSG00000160255	21	46351904	46351904	-	5270	23805	rs760462	21	46328099	46328099	0	2.495e-12	0.164726	0.70714	1	1	2.495e-12	0.164726	0.70714	1	1	Gene
ENSG00000160256	21	46359925	46359925	+	5267	40159	rs36221477	21	46400084	46400084	0	7.32182e-07	0.0860793	-0.556002	1	1	7.32182e-07	0.0860793	-0.556002	1	1	Gene
ENSG00000173638	21	46964325	46964325	-	6137	32641	rs2236484	21	46931684	46931684	0	2.43033e-07	0.0931882	-0.474332	1	1	2.43033e-07	0.0931882	-0.474332	1	1	Gene
ENSG00000183570	21	47063608	47063608	+	6276	10616	rs28692915	21	47074224	47074224	0	1.6404e-12	0.167244	0.735287	1	1	3.96426e-08	0.104795	0.582038	1	1	Gene
ENSG00000183570	21	47063608	47063608	+	6276	103297	rs142706573	21	47166905	47166905	1	3.6911e-06	0.0755908	-0.433055	1	1	3.6911e-06	0.0755908	-0.433055	1	1	Gene
ENSG00000268040	21	47352477	47352477	-	5204	315125	rs1810870	21	47037352	47037352	0	1.01886e-05	0.0689755	-0.377435	1	1	1.01886e-05	0.0689755	-0.377435	1	1	Gene
ENSG00000160282	21	47575481	47575481	-	4701	-288975	kgp6344415	21	47864456	47864456	0	7.71455e-07	0.0857417	-0.489364	1	1	7.71455e-07	0.0857417	-0.489364	1	1	Gene
ENSG00000160284	21	47604390	47604390	-	4645	395	rs62215189	21	47603995	47603995	0	8.85191e-36	0.435661	-1.11748	1	1	1.51162e-39	0.470266	-1.16101	1	1	Gene
ENSG00000160284	21	47604390	47604390	-	4645	-2361	rs60223973	21	47606751	47606755	1	1.25178e-10	0.14089	0.539467	1	1	1.25178e-10	0.14089	0.539467	1	1	Gene
ENSG00000235878	21	47613673	47613673	-	4624	-56960	kgp6651065	21	47670633	47670633	0	1.20263e-07	0.0977038	0.521092	1	1	1.20263e-07	0.0977038	0.521092	1	1	Gene
ENSG00000160285	21	47648738	47648738	-	4565	-21895	kgp6651065	21	47670633	47670633	0	4.23725e-08	0.10437	0.538576	1	1	4.23725e-08	0.10437	0.538576	1	1	Gene
ENSG00000160294	21	47706211	47706211	-	4355	-230438	rs11701802	21	47936649	47936649	0	4.70581e-12	0.160903	-0.547529	1	1	4.70581e-12	0.160903	-0.547529	1	1	Gene
ENSG00000182362	21	47706251	47706251	+	4355	1527	rs4819222	21	47707778	47707778	0	2.81162e-70	0.684125	-1.22153	1	1	1.52121e-65	0.657919	-1.1979	1	1	Gene
ENSG00000182362	21	47706251	47706251	+	4355	20081	rs62224180	21	47726332	47726332	1	3.57758e-09	0.120018	-0.585404	1	1	3.57758e-09	0.120018	-0.585404	1	1	Gene
ENSG00000160299	21	47744036	47744036	+	4280	64581	rs7279052	21	47808617	47808617	0	1.62942e-05	0.0659093	-0.472559	1	1	1.62942e-05	0.0659093	-0.472559	1	1	Gene
ENSG00000160305	21	47878812	47878812	+	3831	-157584	rs11089057	21	47721228	47721228	0	1.25733e-09	0.126573	0.583523	1	1	1.22132e-07	0.0976049	0.512418	1	1	Gene
ENSG00000160305	21	47878812	47878812	+	3831	106105	rs11910753	21	47984917	47984917	1	4.83805e-06	0.07383	-0.623396	1	1	4.83805e-06	0.07383	-0.623396	1	1	Gene
ENSG00000160310	21	48055079	48055079	+	3337	37657	rs12483497	21	48092736	48092736	0	4.07917e-14	0.189128	-0.68168	1	1	2.9002e-13	0.177574	-0.660531	1	1	Gene
ENSG00000160310	21	48055079	48055079	+	3337	-27233	rs73381506	21	48027846	48027846	1	1.82933e-05	0.065153	-0.568506	1	1	1.82933e-05	0.065153	-0.568506	1	1	Gene
ENSG00000237438	22	17517460	17517460	+	3809	25350	rs2845402	22	17542810	17542810	0	1.90391e-32	0.403194	-0.96971	1	1	1.90391e-32	0.403194	-0.96971	1	1	Gene
ENSG00000177663	22	17565844	17565844	+	3953	20739	rs2241047	22	17586583	17586583	0	3.97839e-22	0.29054	0.802572	0	1	9.28902e-23	0.297997	0.812806	1	1	Gene
ENSG00000177663	22	17565844	17565844	+	3953	-3931	rs4819956	22	17561913	17561913	1	1.34211e-05	0.0671765	-0.42736	1	1	1.34211e-05	0.0671765	-0.42736	1	1	Gene
ENSG00000069998	22	17646177	17646177	-	4138	-12685	rs8140711	22	17658862	17658862	0	1.68858e-09	0.124728	-0.523739	1	1	1.68858e-09	0.124728	-0.523739	1	1	Gene
ENSG00000093072	22	17702879	17702879	-	4138	22360	rs17807317	22	17680519	17680519	0	5.2813e-15	0.201009	0.65114	1	1	5.2813e-15	0.201009	0.65114	1	1	Gene
ENSG00000131100	22	18111584	18111584	-	4714	-11407	rs34444475	22	18122991	18122991	0	1.64242e-07	0.0957053	-0.531389	1	1	1.64242e-07	0.0957053	-0.531389	1	1	Gene
ENSG00000015475	22	18257536	18257536	-	4867	33381	rs181396	22	18224155	18224155	0	1.09937e-06	0.0834504	0.405422	1	1	1.09937e-06	0.0834504	0.405422	1	1	Gene
ENSG00000235295	22	18512151	18512151	+	4611	-7497	rs58725145	22	18504654	18504654	0	1.86534e-10	0.138429	-0.591214	0	1	1.58109e-08	0.110636	-0.528543	1	1	Gene
ENSG00000235295	22	18512151	18512151	+	4611	27219	rs458480	22	18539370	18539370	1	1.09651e-05	0.0684961	0.432601	1	1	1.09651e-05	0.0684961	0.432601	1	1	Gene
ENSG00000183628	22	18893541	18893541	+	4540	2546	rs73155293	22	18896087	18896087	0	6.36318e-20	0.26392	-1.21955	1	1	8.15733e-22	0.286831	-1.27139	1	1	Gene
ENSG00000183628	22	18893541	18893541	+	4540	-827	rs370780	22	18892714	18892714	1	1.69911e-05	0.0656356	0.427093	1	1	1.69911e-05	0.0656356	0.427093	1	1	Gene
ENSG00000273032	22	19005347	19005347	+	4469	94205	rs1936953	22	19099552	19099552	0	5.24653e-06	0.0733023	-0.413077	1	1	5.24653e-06	0.0733023	-0.413077	1	1	Gene
ENSG00000070413	22	19109967	19109967	-	4364	-15416	kgp9722623	22	19125383	19125383	0	5.24006e-08	0.103016	0.47512	1	1	5.24006e-08	0.103016	0.47512	1	1	Gene
ENSG00000100056	22	19132197	19132197	-	4318	-188	rs1936951	22	19132385	19132385	0	1.90295e-16	0.219978	-1.21372	1	1	1.90295e-16	0.219978	-1.21372	1	1	Gene
ENSG00000070371	22	19279239	19279239	-	4360	-4632	rs67966911	22	19283871	19283871	0	2.59394e-20	0.268697	1.4447	0	1	5.6432e-23	0.300534	1.52789	1	1	Gene
ENSG00000070371	22	19279239	19279239	-	4360	4978	kgp3732624	22	19274261	19274261	1	1.11127e-10	0.141623	0.722812	1	1	1.11127e-10	0.141623	0.722812	1	1	Gene
ENSG00000242259	22	19435755	19435755	-	4038	-385287	rs11914260	22	19821042	19821042	0	7.04557e-06	0.0713813	-0.442427	1	1	7.04557e-06	0.0713813	-0.442427	1	1	Gene
ENSG00000215012	22	19842419	19842419	-	3681	-16561	rs1005131	22	19858980	19858980	0	3.30338e-16	0.21686	-0.674322	1	1	3.30338e-16	0.21686	-0.674322	1	1	Gene
ENSG00000093010	22	19929130	19929130	+	3722	21633	rs740601	22	19950763	19950763	0	1.86082e-24	0.317666	-0.876101	1	1	1.86082e-24	0.317666	-0.876101	1	1	Gene
ENSG00000184470	22	19929341	19929341	-	3723	7516	rs5748480	22	19921825	19921825	0	3.72821e-06	0.0755258	-0.39681	1	1	3.72821e-06	0.0755258	-0.39681	1	1	Gene
ENSG00000099889	22	20004331	20004331	-	3767	30299	rs4819526	22	19974032	19974032	0	6.30196e-23	0.299973	0.806965	1	1	5.01707e-25	0.324138	0.838839	1	1	Gene
ENSG00000099889	22	20004331	20004331	-	3767	56389	rs16982844	22	19947942	19947942	1	6.66852e-06	0.0717398	0.800237	1	1	6.66852e-06	0.0717398	0.800237	1	1	Gene
ENSG00000183597	22	20004537	20004537	+	3768	133186	rs139050179	22	20137723	20137723	0	1.9533e-05	0.0647244	-0.582164	1	1	1.9533e-05	0.0647244	-0.582164	1	1	Gene
ENSG00000099904	22	20116979	20116979	+	3634	-34409	rs737935	22	20082570	20082570	0	2.20697e-07	0.0938079	-1.01131	1	1	2.20697e-07	0.0938079	-1.01131	1	1	Gene
ENSG00000128185	22	20307603	20307603	-	3618	2883	rs3747075	22	20304720	20304720	0	8.91045e-12	0.157041	-0.574632	1	1	8.91045e-12	0.157041	-0.574632	1	1	Gene
ENSG00000206176	22	20378814	20378814	+	3755	-454235	rs11705619	22	19924579	19924579	0	1.48368e-05	0.0665215	0.477994	1	1	1.48368e-05	0.0665215	0.477994	1	1	Gene
ENSG00000161133	22	20745048	20745048	-	3192	-493544	rs112440283	22	21238592	21238592	0	3.17094e-05	0.0615553	0.539127	1	1	3.17094e-05	0.0615553	0.539127	1	1	Gene
ENSG00000185252	22	20748405	20748405	+	3191	637	rs35012563	22	20749042	20749042	0	1.88874e-09	0.124027	0.559678	1	1	1.88874e-09	0.124027	0.559678	1	1	Gene
ENSG00000099917	22	20850200	20850200	+	3018	38902	rs11703918	22	20889102	20889102	0	1.72205e-12	0.166952	-0.746413	1	1	1.72205e-12	0.166952	-0.746413	1	1	Gene
ENSG00000099940	22	21213271	21213271	+	2515	-168273	rs5751737	22	21044998	21044998	0	4.15761e-28	0.358144	-1.46077	1	1	1.12684e-31	0.395411	-1.53489	1	1	Gene
ENSG00000099940	22	21213271	21213271	+	2515	-157033	rs140545710	22	21056238	21056238	1	5.59339e-10	0.131622	-0.634914	1	1	5.59339e-10	0.131622	-0.634914	1	1	Gene
ENSG00000241973	22	21213705	21213705	-	2513	122561	rs5760256	22	21091144	21091144	0	1.26081e-08	0.112071	-0.507131	1	1	1.26081e-08	0.112071	-0.507131	1	1	Gene
ENSG00000237476	22	21311380	21311380	+	2581	2260	rs178253	22	21313640	21313640	0	1.60487e-05	0.0660085	-0.435929	1	1	6.70643e-06	0.0717029	-0.454344	1	1	Gene
ENSG00000237476	22	21311380	21311380	+	2581	6281	rs5761551	22	21317661	21317661	1	9.76399e-06	0.0692533	-0.382344	1	1	9.76399e-06	0.0692533	-0.382344	1	1	Gene
ENSG00000183773	22	21319396	21319396	+	2602	-963	rs756875	22	21318433	21318433	0	1.91716e-22	0.294292	-0.801486	0	1	2.17635e-05	0.0640175	-0.373814	1	1	Gene
ENSG00000183773	22	21319396	21319396	+	2602	1551	rs17555258	22	21320947	21320947	1	8.25926e-08	0.100109	1.07599	1	1	2.52365e-10	0.13656	1.2567	1	1	Gene
ENSG00000183773	22	21319396	21319396	+	2602	1132	kgp7776906	22	21320528	21320528	2	1.05115e-07	0.0985661	-0.440624	1	1	1.05115e-07	0.0985661	-0.440624	1	1	Gene
ENSG00000099949	22	21333751	21333751	+	2634	2798	rs13056784	22	21336549	21336549	0	3.16259e-15	0.203964	-0.646277	1	1	1.72072e-17	0.233429	-0.691385	1	1	Gene
ENSG00000099949	22	21333751	21333751	+	2634	-15318	rs756875	22	21318433	21318433	1	2.14577e-06	0.0791153	-0.415563	1	1	2.14577e-06	0.0791153	-0.415563	1	1	Gene
ENSG00000099957	22	21364097	21364097	+	2689	-4391	rs402236	22	21359706	21359706	0	5.52909e-06	0.0729606	-0.4693	1	1	5.52909e-06	0.0729606	-0.4693	1	1	Gene
ENSG00000161179	22	21984353	21984353	-	3104	-6719	rs861852	22	21991072	21991072	0	3.22894e-07	0.0913602	-0.503424	1	1	3.22894e-07	0.0913602	-0.503424	1	1	Gene
ENSG00000161180	22	21987005	21987005	+	3097	-7909	rs11089637	22	21979096	21979096	0	5.19258e-06	0.0733696	-0.508884	1	1	5.19258e-06	0.0733696	-0.508884	1	1	Gene
ENSG00000100023	22	22006559	22006559	+	3031	39044	rs861826	22	22045603	22045603	0	1.75057e-16	0.220449	-0.693357	1	1	1.75057e-16	0.220449	-0.693357	1	1	Gene
ENSG00000100034	22	22307209	22307209	-	2570	-6620	rs239918	22	22313829	22313829	0	3.53876e-05	0.060837	-0.354524	1	1	3.53876e-05	0.060837	-0.354524	1	1	Gene
ENSG00000100038	22	22337213	22337213	-	2580	51226	rs5995257	22	22285987	22285987	0	1.997e-15	0.206604	-0.666807	0	1	2.08897e-07	0.094161	-0.450159	1	1	Gene
ENSG00000100038	22	22337213	22337213	-	2580	90951	rs200685674	22	22246262	22246262	1	5.9644e-06	0.072467	-0.600994	1	1	5.9644e-06	0.072467	-0.600994	1	1	Gene
ENSG00000272216	22	22641586	22641586	-	2830	43429	rs113482490	22	22598156	22598157	0	7.82985e-06	0.0706932	0.398588	0	1	2.49232e-10	0.136637	0.55414	1	1	Gene
ENSG00000272216	22	22641586	22641586	-	2830	32847	rs112469772	22	22608739	22608739	1	1.80292e-05	0.0652481	-0.484077	1	1	1.80292e-05	0.0652481	-0.484077	1	1	Gene
ENSG00000198477	22	22863505	22863505	-	3530	3793	rs4820452	22	22859712	22859712	0	5.52434e-08	0.102679	-0.814703	1	1	5.52434e-08	0.102679	-0.814703	1	1	Gene
ENSG00000100228	22	23487513	23487513	+	3828	-12446	rs12484077	22	23475067	23475067	0	6.9597e-11	0.144501	0.852029	1	1	6.9597e-11	0.144501	0.852029	1	1	Gene
ENSG00000186716	22	23521891	23521891	+	3638	136075	rs28379041	22	23657966	23657966	0	3.5039e-12	0.162682	-0.580447	1	1	3.5039e-12	0.162682	-0.580447	1	1	Gene
ENSG00000234928	22	23775751	23775751	+	3428	2505	rs9624158	22	23778256	23778256	0	7.32916e-26	0.333528	1.27835	1	1	4.75172e-25	0.324405	1.26075	1	1	Gene
ENSG00000234928	22	23775751	23775751	+	3428	92583	rs131378	22	23868334	23868334	1	3.36436e-07	0.0910956	0.59761	1	1	3.36436e-07	0.0910956	0.59761	1	1	Gene
ENSG00000178248	22	23829167	23829167	-	3472	50911	rs9624158	22	23778256	23778256	0	1.13701e-29	0.374745	1.35504	1	1	8.45082e-24	0.310119	1.23267	1	1	Gene
ENSG00000178248	22	23829167	23829167	-	3472	25863	kgp9137015	22	23803304	23803304	1	2.74352e-05	0.0625027	0.36742	1	1	2.74352e-05	0.0625027	0.36742	1	1	Gene
ENSG00000272733	22	23926046	23926046	-	3537	-52035	rs9306386	22	23978081	23978081	0	1.35425e-13	0.182078	-0.608292	1	1	1.35425e-13	0.182078	-0.608292	1	1	Gene
ENSG00000189269	22	23974508	23974508	-	3586	-4169	rs5761004	22	23978677	23978677	0	2.56399e-23	0.304532	-0.783657	0	1	1.48616e-25	0.330092	-0.815881	1	1	Gene
ENSG00000189269	22	23974508	23974508	-	3586	-32020	rs138437585	22	24006528	24006528	1	8.13181e-09	0.114844	0.504978	1	1	8.13181e-09	0.114844	0.504978	1	1	Gene
ENSG00000159496	22	24030323	24030323	+	3648	-107771	rs9624216	22	23922552	23922552	0	1.74458e-05	0.0654631	0.62412	1	1	1.74458e-05	0.0654631	0.62412	1	1	Gene
ENSG00000099958	22	24181315	24181315	-	4074	31080	rs62238983	22	24150235	24150235	0	7.62997e-06	0.0708619	-0.576487	1	1	7.62997e-06	0.0708619	-0.576487	1	1	Gene
ENSG00000133460	22	24198890	24198890	+	4129	8336	rs113074412	22	24207226	24207226	0	1.13681e-14	0.196573	-1.03756	1	1	1.13681e-14	0.196573	-1.03756	1	1	Gene
ENSG00000240972	22	24236191	24236191	+	4304	30763	rs5751776	22	24266954	24266954	0	2.73912e-48	0.542659	1.02032	1	1	2.73912e-48	0.542659	1.02032	1	1	Gene
ENSG00000218537	22	24241117	24241117	-	4313	-25837	rs5751776	22	24266954	24266954	0	1.69671e-67	0.668983	1.13287	1	1	1.69671e-67	0.668983	1.13287	1	1	Gene
ENSG00000273295	22	24249255	24249255	-	4325	-17471	rs5751775	22	24266726	24266726	0	7.23251e-69	0.676533	1.13935	1	1	7.23251e-69	0.676533	1.13935	1	1	Gene
ENSG00000133433	22	24303373	24303373	-	4270	7198	rs12483950	22	24296175	24296175	0	3.36493e-27	0.348301	-0.827344	0	1	3.50647e-23	0.302948	-0.771601	1	1	Gene
ENSG00000133433	22	24303373	24303373	-	4270	16596	rs28877980	22	24286777	24286777	1	3.97075e-07	0.0900281	0.874821	1	1	3.97075e-07	0.0900281	0.874821	1	1	Gene
ENSG00000099974	22	24309089	24309089	+	4282	-42135	rs5751776	22	24266954	24266954	0	1.8057e-55	0.594701	-1.06813	1	1	2.82996e-58	0.613387	-1.08478	1	1	Gene
ENSG00000099974	22	24309089	24309089	+	4282	-156378	rs145809744	22	24152711	24152711	1	8.92483e-06	0.0698396	0.645472	1	1	8.92483e-06	0.0698396	0.645472	1	1	Gene
ENSG00000272787	22	24311400	24311400	+	4288	12652	rs140188	22	24324052	24324052	0	1.3273e-16	0.222009	-0.650293	1	1	1.3273e-16	0.222009	-0.650293	1	1	Gene
ENSG00000099984	22	24322339	24322339	+	4298	-55385	rs5751776	22	24266954	24266954	0	1.40601e-27	0.352427	-0.822257	1	1	4.56905e-24	0.313196	-0.775142	1	1	Gene
ENSG00000099984	22	24322339	24322339	+	4298	-38620	rs140651348	22	24283719	24283719	1	6.96915e-06	0.0714524	0.778055	1	1	6.96915e-06	0.0714524	0.778055	1	1	Gene
ENSG00000099977	22	24322660	24322660	-	4299	74494	rs4822451	22	24248166	24248166	0	1.77958e-39	0.469635	-0.958394	1	1	1.77958e-39	0.469635	-0.958394	1	1	Gene
ENSG00000184674	22	24384680	24384680	-	4252	88867	rs6003991	22	24295813	24295813	0	3.27417e-46	0.5264	-1.07352	0	1	8.01953e-50	0.554304	-1.1016	1	1	Gene
ENSG00000184674	22	24384680	24384680	-	4252	88904	rs2858908	22	24295776	24295776	1	9.1099e-09	0.114126	-0.870763	0	1	7.18685e-10	0.130062	-0.929571	1	1	Gene
ENSG00000184674	22	24384680	24384680	-	4252	-762479	rs6004258	22	25147159	25147159	2	1.0223e-05	0.0689535	-0.397746	1	1	1.0223e-05	0.0689535	-0.397746	1	1	Gene
ENSG00000099998	22	24641110	24641110	-	4414	-1771	rs11090315	22	24642881	24642881	0	3.28303e-11	0.149104	0.686777	1	1	3.28303e-11	0.149104	0.686777	1	1	Gene
ENSG00000100031	22	24979718	24979718	+	4135	18835	rs5760494	22	24998553	24998553	0	4.10027e-66	0.661183	1.2081	1	1	4.10027e-66	0.661183	1.2081	1	1	Gene
ENSG00000167037	22	25202236	25202236	+	3602	6532	rs9612772	22	25208768	25208768	0	4.1878e-07	0.0896851	-0.442583	1	1	4.1878e-07	0.0896851	-0.442583	1	1	Gene
ENSG00000100053	22	25595817	25595817	+	3972	1514	rs2269672	22	25597331	25597331	0	8.74399e-32	0.396527	-0.877275	1	1	8.74399e-32	0.396527	-0.877275	1	1	Gene
ENSG00000244752	22	25615489	25615489	+	3964	-25697	rs1547435	22	25589792	25589792	0	2.56646e-08	0.107561	-0.456884	1	1	2.56646e-08	0.107561	-0.456884	1	1	Gene
ENSG00000100068	22	25801344	25801344	-	4433	3505	rs200786812	22	25797837	25797839	0	2.17715e-06	0.0790211	-0.42515	1	1	2.17715e-06	0.0790211	-0.42515	1	1	Gene
ENSG00000100095	22	26565440	26565440	+	5111	-137918	kgp9227570	22	26427522	26427522	0	3.67098e-06	0.0756264	0.729595	1	1	3.67098e-06	0.0756264	0.729595	1	1	Gene
ENSG00000100099	22	26879803	26879803	-	5251	-16327	rs5997097	22	26896130	26896130	0	4.78903e-08	0.10359	0.794296	1	1	4.78903e-08	0.10359	0.794296	1	1	Gene
ENSG00000100109	22	26908471	26908471	-	5337	-1387	rs35262724	22	26909858	26909858	0	2.60123e-20	0.268682	-1.00796	1	1	2.60123e-20	0.268682	-1.00796	1	1	Gene
ENSG00000260065	22	26921002	26921002	-	5347	-723	rs4275	22	26921725	26921725	0	6.04792e-52	0.569936	1.01973	1	1	6.04792e-52	0.569936	1.01973	1	1	Gene
ENSG00000225783	22	27042392	27042392	+	5659	25400	rs8142049	22	27067792	27067792	0	1.55066e-08	0.11076	0.477598	1	1	1.55066e-08	0.11076	0.477598	1	1	Gene
ENSG00000244625	22	27068730	27068730	+	5737	17238	rs71311584	22	27085968	27085968	0	8.07005e-09	0.114892	0.49841	1	1	6.44595e-11	0.144972	0.559865	1	1	Gene
ENSG00000244625	22	27068730	27068730	+	5737	48960	kgp8553655	22	27117690	27117690	1	2.38957e-10	0.136898	-0.587486	1	1	2.38957e-10	0.136898	-0.587486	1	1	Gene
ENSG00000169184	22	28197486	28197486	-	4418	12034	kgp2886303	22	28185452	28185452	0	2.71766e-07	0.0924696	-0.501328	1	1	2.71766e-07	0.0924696	-0.501328	1	1	Gene
ENSG00000100209	22	29138019	29138019	+	3150	13207	rs9625562	22	29151226	29151226	0	3.8053e-08	0.105055	-0.687622	1	1	3.8053e-08	0.105055	-0.687622	1	1	Gene
ENSG00000183579	22	29279580	29279580	+	3279	124157	rs72016089	22	29403737	29403740	0	8.65179e-11	0.143164	-0.519547	1	1	8.65179e-11	0.143164	-0.519547	1	1	Gene
ENSG00000100263	22	29664198	29664198	-	3409	-53128	rs2519486	22	29717326	29717326	0	1.81475e-06	0.0802025	-0.408689	1	1	1.81475e-06	0.0802025	-0.408689	1	1	Gene
ENSG00000100296	22	29951205	29951205	-	3802	26380	rs4823044	22	29924825	29924825	0	1.5957e-10	0.139393	-0.542858	1	1	1.5957e-10	0.139393	-0.542858	1	1	Gene
ENSG00000184117	22	29977326	29977326	-	3817	-89242	rs2857648	22	30066568	30066568	0	1.3065e-20	0.272327	0.761347	1	1	1.3065e-20	0.272327	0.761347	1	1	Gene
ENSG00000100330	22	30279144	30279144	+	4004	202714	kgp9918933	22	30481858	30481858	0	8.34835e-19	0.250052	0.923818	1	1	8.34835e-19	0.250052	0.923818	1	1	Gene
ENSG00000128342	22	30642840	30642840	-	3936	-13428	rs75292940	22	30656268	30656268	0	9.70074e-08	0.0990799	0.492867	1	1	9.70074e-08	0.0990799	0.492867	1	1	Gene
ENSG00000100036	22	31031639	31031639	+	3771	32165	rs34597012	22	31063804	31063805	0	7.73577e-23	0.29893	0.845082	1	1	7.50612e-18	0.238022	0.754089	1	1	Gene
ENSG00000100036	22	31031639	31031639	+	3771	19657	rs757030	22	31051296	31051296	1	8.71464e-15	0.198113	0.668422	1	1	8.71464e-15	0.198113	0.668422	1	1	Gene
ENSG00000167065	22	31063877	31063877	-	3792	72	rs34597012	22	31063804	31063805	0	2.47972e-23	0.304701	-0.853201	1	1	9.17354e-25	0.321166	-0.87595	1	1	Gene
ENSG00000167065	22	31063877	31063877	-	3792	102693	rs11704774	22	30961184	30961184	1	1.11555e-05	0.0683838	-0.782318	1	1	1.11555e-05	0.0683838	-0.782318	1	1	Gene
ENSG00000184792	22	31089769	31089769	+	3782	-25964	rs34597012	22	31063804	31063805	0	3.58775e-12	0.16254	0.623152	1	1	3.58775e-12	0.16254	0.623152	1	1	Gene
ENSG00000133422	22	31364284	31364284	-	3602	-71661	kgp5519453	22	31435945	31435945	0	2.05749e-08	0.108966	-0.544506	1	1	2.05749e-08	0.108966	-0.544506	1	1	Gene
ENSG00000182541	22	31608225	31608225	+	3952	-15527	rs11089491	22	31592698	31592698	0	5.21525e-06	0.0733412	0.47911	1	1	5.21525e-06	0.0733412	0.47911	1	1	Gene
ENSG00000198089	22	31884674	31884674	+	4433	151890	rs8139316	22	32036564	32036564	0	1.20259e-10	0.141137	-1.20033	1	1	5.65104e-09	0.11714	-1.09354	1	1	Gene
ENSG00000198089	22	31884674	31884674	+	4433	97242	kgp259582	22	31981916	31981916	1	1.14143e-05	0.0682341	0.604055	1	1	4.92121e-07	0.0886445	0.688496	1	1	Gene
ENSG00000198089	22	31884674	31884674	+	4433	547972	rs130259	22	32432646	32432646	2	6.2005e-06	0.072214	0.381631	1	1	6.2005e-06	0.072214	0.381631	1	1	Gene
ENSG00000241878	22	32058418	32058418	-	4517	32505	rs761746	22	32025913	32025913	0	2.29768e-10	0.13714	0.594821	1	1	2.29768e-10	0.13714	0.594821	1	1	Gene
ENSG00000128245	22	32340447	32340447	+	4623	166459	rs1056444	22	32506906	32506906	0	7.73383e-09	0.115161	-0.480167	1	1	7.73383e-09	0.115161	-0.480167	1	1	Gene
ENSG00000100170	22	32439019	32439019	+	4714	196566	rs5998333	22	32635585	32635585	0	2.91841e-06	0.0771179	0.391764	1	1	2.91841e-06	0.0771179	0.391764	1	1	Gene
ENSG00000100220	22	32808242	32808242	-	4985	14601	rs73168721	22	32793641	32793641	0	8.99183e-63	0.641578	-1.31292	1	1	8.99183e-63	0.641578	-1.31292	1	1	Gene
ENSG00000100225	22	32870663	32870663	+	5045	29553	rs5998521	22	32900216	32900216	0	4.72979e-10	0.132665	0.595065	1	1	3.53715e-12	0.162625	0.658841	1	1	Gene
ENSG00000100225	22	32870663	32870663	+	5045	26867	rs4820080	22	32897530	32897530	1	4.61445e-07	0.0890596	-0.590728	1	1	4.61445e-07	0.0890596	-0.590728	1	1	Gene
ENSG00000133424	22	34318829	34318829	-	5249	-193136	kgp9867010	22	34511965	34511965	0	3.27354e-09	0.120577	-1.04988	1	1	3.27354e-09	0.120577	-1.04988	1	1	Gene
ENSG00000175329	22	35462129	35462129	+	5137	4536	rs2097420	22	35466665	35466665	0	1.64392e-08	0.110389	0.475214	1	1	1.64392e-08	0.110389	0.475214	1	1	Gene
ENSG00000100292	22	35776354	35776354	+	5171	-754480	rs181097730	22	35021874	35021874	0	5.93781e-06	0.0724961	0.807223	1	1	5.93781e-06	0.0724961	0.807223	1	1	Gene
ENSG00000100336	22	36600886	36600886	-	4725	3142	rs9610445	22	36597744	36597744	0	2.25213e-18	0.244638	-1.14478	1	1	6.77093e-18	0.23859	-1.13054	1	1	Gene
ENSG00000100336	22	36600886	36600886	-	4725	8516	rs2007706	22	36592370	36592370	1	2.3483e-07	0.093409	-0.438453	0	1	1.38475e-09	0.125969	-0.509169	1	1	Gene
ENSG00000100336	22	36600886	36600886	-	4725	-2128	kgp7508517	22	36603014	36603014	2	5.70339e-06	0.0727585	-0.391969	1	1	5.70339e-06	0.0727585	-0.391969	1	1	Gene
ENSG00000100350	22	36903148	36903148	-	4833	-13008	kgp4492675	22	36916156	36916156	0	2.16562e-11	0.151643	1.19554	1	1	2.16562e-11	0.151643	1.19554	1	1	Gene
ENSG00000100360	22	37172300	37172300	-	4780	-11903	kgp2401305	22	37184203	37184203	0	6.77293e-09	0.115998	-0.479321	1	1	6.77293e-09	0.115998	-0.479321	1	1	Gene
ENSG00000072756	3	3168600	3168600	+	6754	47875	kgp5741430	3	3216475	3216475	0	4.00063e-19	0.25404	-0.821365	1	1	4.00063e-19	0.25404	-0.821365	1	1	Gene
ENSG00000175928	3	3841121	3841121	+	6289	-152798	rs9871098	3	3688323	3688323	0	4.14042e-11	0.147685	-0.58175	1	1	4.14042e-11	0.147685	-0.58175	1	1	Gene
ENSG00000144455	3	4508965	4508965	-	5879	98346	rs10494172	3	4410619	4410619	0	9.62284e-25	0.32093	-0.809805	1	1	7.37869e-31	0.387077	-0.889352	1	1	Gene
ENSG00000144455	3	4508965	4508965	-	5879	10197	rs183396602	3	4498768	4498768	1	3.9326e-12	0.161986	-0.606711	1	1	3.9326e-12	0.161986	-0.606711	1	1	Gene
ENSG00000134077	3	9404526	9404526	+	4951	-1011	rs2728923	3	9403515	9403515	0	2.1356e-11	0.151728	-0.708091	1	1	2.1356e-11	0.151728	-0.708091	1	1	Gene
ENSG00000196220	3	9404737	9404737	-	4950	253375	rs371214	3	9151362	9151362	0	3.70066e-07	0.090482	0.437934	1	1	5.59763e-09	0.1172	0.498416	1	1	Gene
ENSG00000196220	3	9404737	9404737	-	4950	-20639	rs7638655	3	9425376	9425376	1	1.59261e-06	0.0810493	0.566593	1	1	1.59261e-06	0.0810493	0.566593	1	1	Gene
ENSG00000156990	3	9886286	9886286	-	4670	-2399	kgp12559314	3	9888685	9888685	0	1.45867e-07	0.0964665	-0.803606	1	1	1.45867e-07	0.0964665	-0.803606	1	1	Gene
ENSG00000163702	3	9958758	9958758	+	4633	2271	rs34343952	3	9961029	9961030	0	1.79079e-26	0.340325	0.802642	1	1	1.79079e-26	0.340325	0.802642	1	1	Gene
ENSG00000163703	3	9975506	9975506	+	4567	165678	rs11716842	3	10141184	10141184	0	4.44818e-13	0.175035	-0.59074	1	1	4.44818e-13	0.175035	-0.59074	1	1	Gene
ENSG00000206567	3	10052893	10052893	-	4564	-2896	rs6762702	3	10055789	10055789	0	1.07475e-14	0.196898	-0.740536	1	1	1.07475e-14	0.196898	-0.740536	1	1	Gene
ENSG00000134070	3	10206549	10206549	+	4446	27272	rs3732957	3	10233821	10233821	0	2.53434e-06	0.0780347	0.645556	1	1	2.53434e-06	0.0780347	0.645556	1	1	Gene
ENSG00000157014	3	10289707	10289707	+	4451	25317	rs2067370	3	10315024	10315027	0	3.14323e-09	0.120832	0.574401	1	1	3.14323e-09	0.120832	0.574401	1	1	Gene
ENSG00000144559	3	11888393	11888393	-	4715	46949	rs9870565	3	11841444	11841444	0	4.21652e-21	0.278275	-0.734707	1	1	5.08356e-25	0.324074	-0.792864	1	1	Gene
ENSG00000144559	3	11888393	11888393	-	4715	402	rs408600	3	11887991	11887991	1	1.59973e-08	0.110562	-0.478469	1	1	1.59973e-08	0.110562	-0.478469	1	1	Gene
ENSG00000157150	3	12200851	12200851	-	4851	-158198	rs2067819	3	12359049	12359049	0	1.4865e-05	0.0665091	0.429932	1	1	1.4865e-05	0.0665091	0.429932	1	1	Gene
ENSG00000075975	3	12598513	12598513	+	5053	-9272	kgp3341198	3	12589241	12589241	0	7.2593e-18	0.238206	0.957333	1	1	7.2593e-18	0.238206	0.957333	1	1	Gene
ENSG00000132155	3	12705725	12705725	-	5015	831	rs904453	3	12704894	12704894	0	1.57016e-05	0.0661514	0.34957	1	1	1.57016e-05	0.0661514	0.34957	1	1	Gene
ENSG00000132182	3	13461809	13461809	-	5081	104589	rs111861934	3	13357220	13357220	0	1.37419e-08	0.111525	-0.671288	1	1	1.37419e-08	0.111525	-0.671288	1	1	Gene
ENSG00000170876	3	14166440	14166440	+	5010	20383	rs2470458	3	14186823	14186823	0	5.90738e-06	0.0725295	0.47296	1	1	5.90738e-06	0.0725295	0.47296	1	1	Gene
ENSG00000154767	3	14220283	14220283	-	4968	31583	rs2733533	3	14188700	14188700	0	7.93966e-23	0.298797	0.756728	1	1	7.93966e-23	0.298797	0.756728	1	1	Gene
ENSG00000131379	3	14716606	14716606	+	4536	-2332	rs74611042	3	14714274	14714274	0	4.21454e-21	0.278278	-0.772804	1	1	4.21454e-21	0.278278	-0.772804	1	1	Gene
ENSG00000169814	3	15642848	15642848	+	4707	34683	rs2280770	3	15677531	15677531	0	1.71939e-09	0.124615	0.707347	1	1	1.71939e-09	0.124615	0.707347	1	1	Gene
ENSG00000154813	3	16306479	16306479	-	5048	11585	rs2470508	3	16294894	16294894	0	7.26689e-10	0.129993	-0.535946	1	1	7.26689e-10	0.129993	-0.535946	1	1	Gene
ENSG00000182568	3	18487080	18487080	-	3139	-93151	kgp5994032	3	18580231	18580231	0	8.51762e-06	0.0701442	0.448689	1	1	8.51762e-06	0.0701442	0.448689	1	1	Gene
ENSG00000163576	3	19988517	19988517	-	4260	80	kgp8693941	3	19988437	19988437	0	8.4283e-47	0.53107	0.973805	1	1	8.4283e-47	0.53107	0.973805	1	1	Gene
ENSG00000144566	3	19988571	19988571	+	4260	-119567	rs4858729	3	19869004	19869004	0	5.04346e-08	0.10326	-0.494843	1	1	5.04346e-08	0.10326	-0.494843	1	1	Gene
ENSG00000182247	3	23244511	23244511	+	5188	-80762	rs4634143	3	23163749	23163749	0	2.58174e-06	0.0779143	-0.437451	1	1	2.58174e-06	0.0779143	-0.437451	1	1	Gene
ENSG00000170142	3	23847394	23847394	+	5044	-133742	kgp5608692	3	23713652	23713652	0	1.15789e-07	0.0979466	0.459184	1	1	1.15789e-07	0.0979466	0.459184	1	1	Gene
ENSG00000151090	3	24536773	24536773	-	5323	-129862	rs73042415	3	24666635	24666635	0	7.57373e-06	0.0709101	0.493116	1	1	7.57373e-06	0.0709101	0.493116	1	1	Gene
ENSG00000179796	3	26664297	26664297	+	4361	261268	rs6766517	3	26925565	26925565	0	4.38158e-12	0.161334	0.708836	1	1	2.71067e-14	0.191516	0.772298	1	1	Gene
ENSG00000179796	3	26664297	26664297	+	4361	524009	rs1522166	3	27188306	27188306	1	2.0674e-08	0.108935	0.606437	1	1	2.0674e-08	0.108935	0.606437	1	1	Gene
ENSG00000163491	3	27410951	27410951	-	5009	-431336	kgp4025472	3	27842287	27842287	0	1.80899e-05	0.0652261	0.383251	1	1	1.80899e-05	0.0652261	0.383251	1	1	Gene
ENSG00000033867	3	27525911	27525911	-	4784	-47827	rs71323293	3	27573738	27573738	0	1.8909e-07	0.0948009	0.69468	1	1	1.8909e-07	0.0948009	0.69468	1	1	Gene
ENSG00000197385	3	32023263	32023263	+	4473	-10986	rs9882180	3	32012277	32012277	0	1.05972e-07	0.0985141	0.735413	1	1	1.05972e-07	0.0985141	0.735413	1	1	Gene
ENSG00000152642	3	32147181	32147181	+	4503	71934	rs35060509	3	32219115	32219116	0	4.74183e-06	0.0739608	0.503931	1	1	4.74183e-06	0.0739608	0.503931	1	1	Gene
ENSG00000250312	4	124386	124386	+	2476	13021	rs6841951	4	137407	137407	0	4.66343e-41	0.483543	0.991816	1	1	4.66343e-41	0.483543	0.991816	1	1	Gene
ENSG00000131127	4	331603	331603	+	2963	138500	rs6599348	4	470103	470103	0	1.11774e-10	0.141588	0.620672	1	1	1.11774e-10	0.141588	0.620672	1	1	Gene
ENSG00000174227	4	492989	492989	+	3229	38826	rs11935642	4	531815	531815	0	1.23291e-17	0.235278	1.14381	1	1	1.23291e-17	0.235278	1.14381	1	1	Gene
ENSG00000185619	4	699537	699537	+	3941	19750	rs9328756	4	719287	719287	0	5.215e-24	0.312536	-0.932187	1	1	2.54425e-33	0.411884	-1.07014	1	1	Gene
ENSG00000185619	4	699537	699537	+	3941	38738	kgp8491844	4	738275	738275	1	3.43831e-19	0.254859	-1.49913	1	1	3.43831e-19	0.254859	-1.49913	1	1	Gene
ENSG00000168993	4	819986	819986	-	4230	-44140	rs7690704	4	864126	864126	0	2.7088e-23	0.304255	-0.960966	0	1	3.11372e-09	0.120891	-0.60574	1	1	Gene
ENSG00000168993	4	819986	819986	-	4230	24418	rs34163945	4	795568	795568	1	2.57721e-08	0.107535	-0.708887	1	1	2.61438e-10	0.136341	-0.798208	1	1	Gene
ENSG00000168993	4	819986	819986	-	4230	10199	rs9328758	4	809787	809787	2	3.13663e-06	0.0766492	-0.401189	1	1	3.13663e-06	0.0766492	-0.401189	1	1	Gene
ENSG00000145214	4	980683	980683	-	4264	26372	rs3733349	4	954311	954311	0	4.82151e-15	0.201535	0.641511	1	1	4.82151e-15	0.201535	0.641511	1	1	Gene
ENSG00000127415	4	980785	980785	+	4264	6634	rs55886132	4	987419	987419	0	1.42711e-14	0.195252	-0.978257	1	1	5.20462e-17	0.227262	-1.0554	1	1	Gene
ENSG00000127415	4	980785	980785	+	4264	-1610	rs3840500	4	979174	979175	1	2.65016e-07	0.0926314	0.450859	1	1	2.65016e-07	0.0926314	0.450859	1	1	Gene
ENSG00000145217	4	987228	987228	-	4272	107251	rs62297079	4	879977	879977	0	9.37028e-07	0.0844844	-0.442797	1	1	9.37028e-07	0.0844844	-0.442797	1	1	Gene
ENSG00000127418	4	1003724	1003724	+	4293	-702	rs4505759	4	1003022	1003022	0	2.0915e-06	0.0792816	-0.452462	1	1	2.0915e-06	0.0792816	-0.452462	1	1	Gene
ENSG00000090316	4	1283639	1283639	+	4387	40876	rs11721461	4	1324515	1324515	0	4.12042e-14	0.189069	0.627522	1	1	4.12042e-14	0.189069	0.627522	1	1	Gene
ENSG00000163945	4	1341054	1341054	+	4431	499	rs111391498	4	1341553	1341553	0	5.80462e-19	0.252025	1.59814	1	1	5.75554e-21	0.276643	1.67437	1	1	Gene
ENSG00000163945	4	1341054	1341054	+	4431	25409	rs6856550	4	1366463	1366463	1	9.19466e-25	0.321155	-0.866838	1	1	9.19466e-25	0.321155	-0.866838	1	1	Gene
ENSG00000179979	4	1385340	1385340	+	4507	-94824	rs75017660	4	1290516	1290516	0	8.42535e-24	0.310134	1.76693	1	1	8.42535e-24	0.310134	1.76693	1	1	Gene
ENSG00000174137	4	1686029	1686029	-	4526	-23433	rs798740	4	1709462	1709462	0	2.01285e-19	0.257747	-0.873774	1	1	2.01285e-19	0.257747	-0.873774	1	1	Gene
ENSG00000270195	4	1714548	1714548	+	4520	35678	rs56195329	4	1750226	1750226	0	5.68389e-06	0.0727808	-0.49798	1	1	5.68389e-06	0.0727808	-0.49798	1	1	Gene
ENSG00000168936	4	1723085	1723085	-	4520	-15044	rs7676700	4	1738129	1738129	0	3.09305e-13	0.177193	-0.613591	1	1	3.09305e-13	0.177193	-0.613591	1	1	Gene
ENSG00000159733	4	2420390	2420390	-	3864	-3985	rs7692263	4	2424375	2424375	0	4.05463e-17	0.228657	0.709788	0	1	7.46027e-13	0.171956	0.615524	1	1	Gene
ENSG00000159733	4	2420390	2420390	-	3864	-19311	rs1881185	4	2439701	2439701	1	1.63718e-05	0.0658783	-0.492142	1	1	1.63718e-05	0.0658783	-0.492142	1	1	Gene
ENSG00000206113	4	2420701	2420701	+	3863	8500	rs6841989	4	2429201	2429201	0	7.08136e-18	0.238343	0.724359	1	1	7.08136e-18	0.238343	0.724359	1	1	Gene
ENSG00000168884	4	2758103	2758103	-	3784	165870	rs200704480	4	2592232	2592233	0	3.73661e-08	0.105171	0.467005	1	1	3.73661e-08	0.105171	0.467005	1	1	Gene
ENSG00000109736	4	2936586	2936586	-	4228	-40052	rs2960295	4	2976638	2976638	0	9.57819e-12	0.156603	-0.577915	1	1	9.57819e-12	0.156603	-0.577915	1	1	Gene
ENSG00000125388	4	2965335	2965335	+	4238	36978	rs6826060	4	3002313	3002313	0	7.19427e-30	0.376826	-0.930181	1	1	7.19427e-30	0.376826	-0.930181	1	1	Gene
ENSG00000159788	4	3294755	3294755	+	4752	6633	rs3129310	4	3301388	3301388	0	2.80654e-12	0.164018	-0.592644	1	1	1.86754e-15	0.206989	-0.665766	1	1	Gene
ENSG00000159788	4	3294755	3294755	+	4752	-21973	rs76034781	4	3272782	3272782	1	4.57377e-07	0.0891167	0.779695	1	1	4.57377e-07	0.0891167	0.779695	1	1	Gene
ENSG00000163956	4	3534286	3534286	-	4632	41071	rs13146709	4	3493215	3493215	0	1.12993e-11	0.155601	-0.685095	0	1	3.26261e-07	0.0912934	-0.524765	1	1	Gene
ENSG00000163956	4	3534286	3534286	-	4632	19591	rs6789	4	3514695	3514695	1	1.23625e-05	0.0677131	0.398883	1	1	1.23625e-05	0.0677131	0.398883	1	1	Gene
ENSG00000216560	4	3578596	3578596	+	4688	7357	rs1188583	4	3585953	3585953	0	8.46589e-10	0.129042	0.589507	1	1	8.46589e-10	0.129042	0.589507	1	1	Gene
ENSG00000132406	4	4249950	4249950	-	5628	6088	rs62286917	4	4243862	4243862	0	1.07386e-08	0.113086	0.477658	1	1	1.07386e-08	0.113086	0.477658	1	1	Gene
ENSG00000168826	4	4291924	4291924	+	5534	-1555	rs3775346	4	4290369	4290369	0	5.63446e-08	0.102553	-0.463095	1	1	5.63446e-08	0.102553	-0.463095	1	1	Gene
ENSG00000170891	4	5021199	5021199	-	6276	8368	kgp4570269	4	5012831	5012831	0	3.45702e-11	0.148788	-0.554201	1	1	1.17147e-08	0.112536	-0.48198	1	1	Gene
ENSG00000170891	4	5021199	5021199	-	6276	2147	rs28722021	4	5019052	5019052	1	3.08147e-07	0.0916611	0.582897	1	1	3.08147e-07	0.0916611	0.582897	1	1	Gene
ENSG00000072832	4	5894785	5894785	-	5979	2604	rs3755855	4	5892181	5892181	0	1.26193e-17	0.235149	-0.685274	1	1	1.26193e-17	0.235149	-0.685274	1	1	Gene
ENSG00000013288	4	6576902	6576902	+	6857	33720	rs4689486	4	6610622	6610622	0	5.32795e-29	0.367673	-1.12071	1	1	5.32795e-29	0.367673	-1.12071	1	1	Gene
ENSG00000179010	4	6641818	6641818	+	6936	2573	kgp9284187	4	6644391	6644391	0	7.98091e-06	0.0705686	0.5442	1	1	7.98091e-06	0.0705686	0.5442	1	1	Gene
ENSG00000170846	4	6675178	6675178	+	6887	1307	rs7662433	4	6676485	6676485	0	2.79941e-14	0.191328	-0.797211	1	1	2.79941e-14	0.191328	-0.797211	1	1	Gene
ENSG00000251580	4	6675557	6675557	-	6886	6136	rs4689503	4	6669421	6669421	0	9.20209e-20	0.261948	-0.956768	1	1	9.20209e-20	0.261948	-0.956768	1	1	Gene
ENSG00000184985	4	7194265	7194265	+	6987	16932	rs4689637	4	7211197	7211197	0	1.59541e-07	0.0958916	-0.497897	1	1	1.59541e-07	0.0958916	-0.497897	1	1	Gene
ENSG00000196526	4	7941653	7941653	-	6450	-38798	rs34457410	4	7980451	7980451	0	4.48175e-26	0.335908	0.89348	0	1	7.66579e-21	0.275137	0.808629	1	1	Gene
ENSG00000196526	4	7941653	7941653	-	6450	9971	rs11930623	4	7931682	7931682	1	3.46984e-18	0.242269	0.731588	1	1	3.46984e-18	0.242269	0.731588	1	1	Gene
ENSG00000163995	4	8160559	8160559	-	5976	180108	rs34457410	4	7980451	7980451	0	2.66994e-15	0.204937	0.697888	1	1	2.66994e-15	0.204937	0.697888	1	1	Gene
ENSG00000125089	4	8183799	8183799	+	5862	16471	kgp7070947	4	8200270	8200270	0	7.55429e-15	0.198941	-0.855843	1	1	7.55429e-15	0.198941	-0.855843	1	1	Gene
ENSG00000251615	4	8360065	8360065	-	5090	-13828	rs747581	4	8373893	8373893	0	3.83181e-16	0.216019	1.03912	1	1	3.83181e-16	0.216019	1.03912	1	1	Gene
ENSG00000155275	4	8437867	8437867	+	4839	63436	rs201751061	4	8501303	8501325	0	9.63466e-08	0.0991237	0.44387	1	1	9.63466e-08	0.0991237	0.44387	1	1	Gene
ENSG00000109625	4	8594387	8594387	+	4745	-77084	kgp632337	4	8517303	8517303	0	3.60196e-06	0.0757498	-0.380831	1	1	3.60196e-06	0.0757498	-0.380831	1	1	Gene
ENSG00000109667	4	10056560	10056560	-	5675	309162	rs11735096	4	9747398	9747398	0	8.0196e-07	0.085491	0.481648	1	1	8.0196e-07	0.085491	0.481648	1	1	Gene
ENSG00000071127	4	10118573	10118573	-	5817	46887	rs200135952	4	10071685	10071686	0	1.28276e-10	0.140739	-0.569376	1	1	1.28276e-10	0.140739	-0.569376	1	1	Gene
ENSG00000249631	4	11627338	11627338	+	5914	96794	rs78303495	4	11724132	11724132	0	8.06082e-11	0.143599	-0.841787	1	1	8.06082e-11	0.143599	-0.841787	1	1	Gene
ENSG00000163145	4	15341442	15341442	+	5035	60673	rs10032941	4	15402115	15402115	0	2.71793e-07	0.0924689	0.458499	1	1	2.71793e-07	0.0924689	0.458499	1	1	Gene
ENSG00000109743	4	15704573	15704573	+	4940	-2998	rs8180240	4	15701575	15701575	0	2.16394e-10	0.137511	0.653536	1	1	2.16394e-10	0.137511	0.653536	1	1	Gene
ENSG00000007062	4	16086001	16086001	-	4655	-78326	rs33966438	4	16164327	16164327	0	6.05571e-17	0.226414	0.783062	1	1	3.87266e-12	0.162079	0.662533	1	1	Gene
ENSG00000007062	4	16086001	16086001	-	4655	-105302	rs28487914	4	16191303	16191303	1	5.32294e-09	0.117517	0.711054	1	1	5.32294e-09	0.117517	0.711054	1	1	Gene
ENSG00000151552	4	17513857	17513857	-	4370	-3385	rs28382333	4	17517242	17517242	0	5.63554e-37	0.446883	-1.14548	1	1	5.63554e-37	0.446883	-1.14548	1	1	Gene
ENSG00000118579	4	17616254	17616254	+	4351	-3717	rs12648232	4	17612537	17612537	0	4.50764e-41	0.483671	1.0565	1	1	4.50764e-41	0.483671	1.0565	1	1	Gene
ENSG00000163257	4	17812381	17812381	-	4535	19512	rs12640250	4	17792869	17792869	0	3.53008e-07	0.090786	-0.467515	1	1	3.53008e-07	0.090786	-0.467515	1	1	Gene
ENSG00000109805	4	17812525	17812525	+	4535	-3260	rs13119311	4	17809265	17809265	0	2.80072e-05	0.0623677	-0.35903	1	1	2.80072e-05	0.0623677	-0.35903	1	1	Gene
ENSG00000163138	4	20697905	20697905	+	5332	-3364	rs55733615	4	20694541	20694541	0	6.66838e-19	0.251272	-1.04026	1	1	6.66838e-19	0.251272	-1.04026	1	1	Gene
ENSG00000152990	4	22517677	22517677	-	4229	21971	rs4697015	4	22495706	22495706	0	6.59967e-17	0.225933	-0.698569	1	1	1.31592e-11	0.154675	-0.578003	1	1	Gene
ENSG00000152990	4	22517677	22517677	-	4229	66835	rs10014897	4	22450842	22450842	1	4.41475e-08	0.104109	0.752508	1	1	4.41475e-08	0.104109	0.752508	1	1	Gene
ENSG00000181982	4	24981826	24981826	-	4695	42789	rs12645335	4	24939037	24939037	0	1.66985e-06	0.0807422	-0.586074	1	1	1.66985e-06	0.0807422	-0.586074	1	1	Gene
ENSG00000053900	4	25378835	25378835	+	4438	20804	rs28660194	4	25399639	25399639	0	7.77692e-21	0.275061	-0.758958	1	1	7.77692e-21	0.275061	-0.758958	1	1	Gene
ENSG00000250317	4	25863452	25863452	+	4257	52406	rs2305670	4	25915858	25915858	0	7.58764e-33	0.407182	-1.02028	1	1	7.58764e-33	0.407182	-1.02028	1	1	Gene
ENSG00000091490	4	25865382	25865382	-	4254	-13114	rs13104150	4	25878496	25878496	0	3.69083e-07	0.0904992	0.436446	1	1	3.69083e-07	0.0904992	0.436446	1	1	Gene
ENSG00000109689	4	26859300	26859300	+	4039	75584	rs6830016	4	26934884	26934884	0	2.93731e-10	0.13562	0.559189	1	1	2.93731e-10	0.13562	0.559189	1	1	Gene
ENSG00000154274	4	37455563	37455563	+	6595	154064	rs2939735	4	37609627	37609627	0	3.90467e-10	0.133855	0.572009	1	1	3.90467e-10	0.133855	0.572009	1	1	Gene
ENSG00000164366	5	218330	218330	-	3082	9443	rs6896634	5	208887	208887	0	7.96923e-08	0.100338	0.716687	1	1	7.96923e-08	0.100338	0.716687	1	1	Gene
ENSG00000063438	5	304291	304291	+	3272	187535	rs11746373	5	491826	491826	0	6.04183e-06	0.0723829	-0.427108	1	1	1.87009e-06	0.0800077	-0.44904	1	1	Gene
ENSG00000063438	5	304291	304291	+	3272	794101	rs189810101	5	1098392	1098392	1	2.63826e-06	0.0777736	-0.838963	1	1	2.63826e-06	0.0777736	-0.838963	1	1	Gene
ENSG00000221990	5	443258	443258	-	3656	-20919	rs2434695	5	464177	464177	0	5.13105e-10	0.132159	-0.499982	0	1	7.55472e-13	0.171881	-0.570191	1	1	Gene
ENSG00000221990	5	443258	443258	-	3656	-36488	rs890985	5	479746	479746	1	2.54857e-07	0.0928827	0.550839	1	1	2.54857e-07	0.0928827	0.550839	1	1	Gene
ENSG00000180104	5	443273	443273	+	3656	-27341	kgp7128890	5	415932	415932	0	1.15834e-09	0.127085	-0.804335	1	1	4.28272e-12	0.161472	-0.906647	1	1	Gene
ENSG00000180104	5	443273	443273	+	3656	21541	rs3815928	5	464814	464814	1	5.84361e-07	0.0875359	0.410898	1	1	5.84361e-07	0.0875359	0.410898	1	1	Gene
ENSG00000188242	5	473213	473213	-	3760	-119606	rs72703075	5	592819	592819	0	4.1322e-06	0.0748565	0.491298	1	1	4.1322e-06	0.0748565	0.491298	1	1	Gene
ENSG00000066230	5	524447	524447	-	3946	-68372	rs72703075	5	592819	592819	0	5.68673e-07	0.0877115	0.531813	1	1	5.68673e-07	0.0877115	0.531813	1	1	Gene
ENSG00000028310	5	892939	892939	-	5356	-90567	rs116171150	5	983506	983506	0	1.76755e-06	0.0803735	0.900784	1	1	1.76755e-06	0.0803735	0.900784	1	1	Gene
ENSG00000145506	5	1008944	1008944	+	5865	-22861	rs113881833	5	986083	986083	0	3.20816e-06	0.0765027	0.866754	1	1	3.20816e-06	0.0765027	0.866754	1	1	Gene
ENSG00000113504	5	1112150	1112150	-	6187	54535	rs2241606	5	1057615	1057615	0	1.02735e-05	0.0689213	0.400456	1	1	1.02735e-05	0.0689213	0.400456	1	1	Gene
ENSG00000049656	5	1345214	1345214	-	6164	4962	rs35595862	5	1340252	1340252	0	2.0247e-06	0.0794923	0.484139	1	1	2.0247e-06	0.0794923	0.484139	1	1	Gene
ENSG00000251532	5	1551825	1551825	-	6154	-37155	rs58126706	5	1588980	1588980	0	1.08625e-11	0.15584	1.28554	1	1	3.42524e-08	0.105725	1.05885	1	1	Gene
ENSG00000251532	5	1551825	1551825	-	6154	-42231	rs7734433	5	1594056	1594056	1	3.81314e-07	0.0902891	0.430785	1	1	3.81314e-07	0.0902891	0.430785	1	1	Gene
ENSG00000171421	5	1801480	1801480	-	6678	1582	rs146289517	5	1799898	1799898	0	1.17831e-09	0.126978	-0.525915	1	1	1.17831e-09	0.126978	-0.525915	1	1	Gene
ENSG00000170561	5	2752969	2752969	-	7934	9630	kgp3786613	5	2743339	2743339	0	2.92802e-10	0.13564	0.785576	1	1	2.92802e-10	0.13564	0.785576	1	1	Gene
ENSG00000250490	5	6339997	6339997	-	6132	-28037	rs201365785	5	6368034	6368034	0	9.90525e-09	0.113597	0.466644	1	1	9.90525e-09	0.113597	0.466644	1	1	Gene
ENSG00000133398	5	6378707	6378707	-	6123	6122	rs9451	5	6372585	6372585	0	1.92778e-10	0.138225	-0.514732	1	1	1.92778e-10	0.138225	-0.514732	1	1	Gene
ENSG00000250056	5	6582249	6582249	+	6088	1118	rs186067974	5	6583367	6583367	0	1.09707e-14	0.196779	0.817844	1	1	1.09707e-14	0.196779	0.817844	1	1	Gene
ENSG00000037474	5	6633404	6633404	-	5950	19197	rs145015056	5	6614206	6614207	0	3.57745e-15	0.203255	-0.652503	1	1	3.57745e-15	0.203255	-0.652503	1	1	Gene
ENSG00000145545	5	6633456	6633456	+	5950	29246	rs168713	5	6662702	6662702	0	2.05009e-07	0.0942817	0.72777	1	1	2.05009e-07	0.0942817	0.72777	1	1	Gene
ENSG00000272520	5	6671219	6671219	+	5954	-28277	kgp10895590	5	6642942	6642942	0	1.0781e-05	0.0686066	0.352315	1	1	1.0781e-05	0.0686066	0.352315	1	1	Gene
ENSG00000112941	5	6714718	6714718	+	5974	158	rs199781238	5	6714876	6714876	0	8.40466e-07	0.0851878	-0.494304	1	1	8.40466e-07	0.0851878	-0.494304	1	1	Gene
ENSG00000124275	5	7851299	7851299	+	6182	4450	kgp3288750	5	7855749	7855749	0	9.46361e-17	0.223911	-0.761116	1	1	5.56227e-09	0.11724	-0.550747	1	1	Gene
ENSG00000124275	5	7851299	7851299	+	6182	28988	rs162031	5	7880287	7880287	1	2.19342e-06	0.0789727	-0.474302	1	1	2.19342e-06	0.0789727	-0.474302	1	1	Gene
ENSG00000250786	5	9546312	9546312	+	5326	10382	rs1508798	5	9556694	9556694	0	4.21504e-37	0.448054	1.15879	0	1	1.3575e-41	0.488174	1.20956	1	1	Gene
ENSG00000250786	5	9546312	9546312	+	5326	-266	rs2271223	5	9546046	9546046	1	6.60654e-12	0.158853	-0.654873	1	1	6.60654e-12	0.158853	-0.654873	1	1	Gene
ENSG00000271715	5	10270030	10270030	-	5197	-5840	rs3843011	5	10275870	10275870	0	5.01208e-08	0.103299	0.498079	1	1	5.01208e-08	0.103299	0.498079	1	1	Gene
ENSG00000145495	5	10353815	10353815	+	5204	120236	rs2589651	5	10474051	10474051	0	5.66568e-07	0.0877355	-0.636023	1	1	5.66568e-07	0.0877355	-0.636023	1	1	Gene
ENSG00000112977	5	10761384	10761384	-	4775	80837	rs9857	5	10680547	10680547	0	6.05664e-23	0.300175	-0.921537	1	1	8.32616e-19	0.250066	-0.841111	1	1	Gene
ENSG00000112977	5	10761384	10761384	-	4775	80387	kgp8157685	5	10680997	10680997	1	4.27703e-17	0.228359	1.13048	1	1	4.27703e-17	0.228359	1.13048	1	1	Gene
ENSG00000039139	5	13944652	13944652	-	5007	-47987	kgp1845247	5	13992639	13992639	0	4.49969e-09	0.118576	-0.49244	1	1	4.49969e-09	0.118576	-0.49244	1	1	Gene
ENSG00000038382	5	14143811	14143811	+	4782	67430	rs32548	5	14211241	14211241	0	1.67848e-11	0.153195	-0.597407	1	1	1.67848e-11	0.153195	-0.597407	1	1	Gene
ENSG00000154122	5	14871887	14871887	-	3664	-96221	rs2592029	5	14968108	14968108	0	1.74043e-09	0.124539	-0.525379	1	1	9.69683e-10	0.128195	-0.533034	1	1	Gene
ENSG00000154122	5	14871887	14871887	-	3664	-24870	rs1867676	5	14896757	14896757	1	1.40091e-06	0.0818806	0.44606	1	1	1.40091e-06	0.0818806	0.44606	1	1	Gene
ENSG00000173545	5	16465901	16465901	-	4317	-43282	rs41117	5	16509183	16509183	0	4.87441e-18	0.240401	-0.716545	1	1	4.87441e-18	0.240401	-0.716545	1	1	Gene
ENSG00000154153	5	16617167	16617167	-	4243	108493	rs332811	5	16508674	16508674	0	1.63694e-33	0.413771	0.935947	1	1	1.63694e-33	0.413771	0.935947	1	1	Gene
ENSG00000248874	5	23951457	23951457	+	5110	307775	rs4289533	5	24259232	24259232	0	2.83385e-06	0.077309	-0.566313	1	1	2.83385e-06	0.077309	-0.566313	1	1	Gene
ENSG00000113361	5	31193857	31193857	+	4871	90072	rs147872890	5	31283929	31283931	0	2.32548e-10	0.137066	-0.564324	1	1	2.32548e-10	0.137066	-0.564324	1	1	Gene
ENSG00000113360	5	31532303	31532303	-	4827	684	rs17409803	5	31531619	31531619	0	8.31237e-10	0.129156	-0.535626	1	1	8.31237e-10	0.129156	-0.535626	1	1	Gene
ENSG00000082213	5	31532373	31532373	+	4827	31784	rs11740281	5	31564157	31564157	0	5.25734e-10	0.132007	-0.479457	1	1	5.25734e-10	0.132007	-0.479457	1	1	Gene
ENSG00000150712	5	32313115	32313115	-	5057	36819	rs2068208	5	32276296	32276296	0	1.37278e-08	0.111532	-0.508246	0	1	9.89424e-09	0.113604	-0.512947	1	1	Gene
ENSG00000150712	5	32313115	32313115	-	5057	-61694	rs140383257	5	32374809	32374809	1	4.98796e-06	0.0736314	-0.834552	1	1	4.98796e-06	0.0736314	-0.834552	1	1	Gene
ENSG00000113407	5	33440802	33440802	+	4417	13526	rs78347783	5	33454328	33454328	0	8.02992e-06	0.0705287	0.441431	1	1	8.02992e-06	0.0705287	0.441431	1	1	Gene
ENSG00000242110	5	34008220	34008220	-	4789	-5802	rs194126	5	34014022	34014022	0	3.55445e-12	0.162596	0.609546	1	1	2.9973e-12	0.163622	0.611468	1	1	Gene
ENSG00000242110	5	34008220	34008220	-	4789	205680	kgp12214333	5	33802540	33802540	1	2.51666e-07	0.0929638	0.462423	1	1	2.51666e-07	0.0929638	0.462423	1	1	Gene
ENSG00000039560	5	34656342	34656342	+	4361	422237	rs249541	5	35078579	35078579	0	2.18117e-05	0.064003	0.551029	1	1	2.18117e-05	0.064003	0.551029	1	1	Gene
ENSG00000168724	5	34929698	34929698	+	4521	63517	rs11744796	5	34993215	34993215	0	4.05431e-19	0.253968	-0.701435	1	1	4.05431e-19	0.253968	-0.701435	1	1	Gene
ENSG00000113494	5	35230794	35230794	-	4824	41339	rs7721223	5	35189455	35189455	0	4.54307e-15	0.201878	-1.01779	0	1	1.04767e-15	0.210295	-1.0388	1	1	Gene
ENSG00000113494	5	35230794	35230794	-	4824	44968	rs13436213	5	35185826	35185826	1	3.86226e-13	0.175875	0.57892	1	1	3.86226e-13	0.175875	0.57892	1	1	Gene
ENSG00000152582	5	35617946	35617946	+	4779	1789	rs78996920	5	35619735	35619735	0	1.96516e-08	0.109257	-1.09956	1	1	1.96516e-08	0.109257	-1.09956	1	1	Gene
ENSG00000168671	5	36071460	36071460	-	4196	-71129	rs267764	5	36142589	36142589	0	1.03677e-26	0.342943	0.822559	1	1	1.03677e-26	0.342943	0.822559	1	1	Gene
ENSG00000164187	5	36152063	36152063	-	4183	57700	rs33615	5	36094363	36094363	0	6.09591e-13	0.17316	0.568352	1	1	6.09591e-13	0.17316	0.568352	1	1	Gene
ENSG00000145604	5	36152091	36152091	+	4183	34634	rs139119283	5	36186725	36186725	0	8.83865e-11	0.143032	0.541119	1	1	8.83865e-11	0.143032	0.541119	1	1	Gene
ENSG00000152620	5	36242381	36242381	-	3980	-110953	rs4869658	5	36353334	36353334	0	2.63886e-05	0.0627572	-0.409093	1	1	2.63886e-05	0.0627572	-0.409093	1	1	Gene
ENSG00000164190	5	36876861	36876861	+	3722	958537	kgp5446984	5	37835398	37835398	0	8.24628e-06	0.0703553	0.594061	1	1	8.24628e-06	0.0703553	0.594061	1	1	Gene
ENSG00000082068	5	37379314	37379314	+	4123	300364	rs139492931	5	37679678	37679678	0	1.95777e-05	0.0647095	0.358619	1	1	1.95777e-05	0.0647095	0.358619	1	1	Gene
ENSG00000164318	5	38258511	38258511	+	4077	110146	rs1366286	5	38368657	38368657	0	1.53851e-05	0.0662844	-0.363693	1	1	1.53851e-05	0.0662844	-0.363693	1	1	Gene
ENSG00000153071	5	39462402	39462402	-	4498	-70916	rs2910953	5	39533318	39533318	0	1.46556e-06	0.0815882	-0.473739	1	1	1.46556e-06	0.0815882	-0.473739	1	1	Gene
ENSG00000132356	5	40798476	40798476	-	5333	31079	rs1002424	5	40767397	40767397	0	6.64177e-07	0.0867091	0.467868	1	1	6.64177e-07	0.0867091	0.467868	1	1	Gene
ENSG00000112964	5	42423879	42423879	+	3881	89278	rs35003055	5	42513157	42513157	0	1.36116e-20	0.27211	0.855602	1	1	1.9101e-21	0.282412	0.871648	1	1	Gene
ENSG00000112964	5	42423879	42423879	+	3881	-58499	rs12654242	5	42365380	42365380	1	6.72131e-06	0.0716884	0.388676	1	1	6.72131e-06	0.0716884	0.388676	1	1	Gene
ENSG00000172244	5	43515247	43515247	-	3442	-99764	rs4991952	5	43615011	43615011	0	7.43797e-08	0.100779	-0.44855	1	1	7.43797e-08	0.100779	-0.44855	1	1	Gene
ENSG00000112992	5	43602794	43602794	+	3576	221883	rs7710854	5	43824677	43824677	0	8.95985e-17	0.224218	0.957152	1	1	3.26989e-10	0.134955	0.742576	1	1	Gene
ENSG00000112992	5	43602794	43602794	+	3576	-39694	rs56097465	5	43563100	43563100	1	7.02658e-06	0.0713989	-0.380544	1	1	7.02658e-06	0.0713989	-0.380544	1	1	Gene
ENSG00000164258	5	52856463	52856463	+	6086	16004	rs138109154	5	52872467	52872469	0	4.08853e-10	0.133569	0.732404	1	1	4.08853e-10	0.133569	0.732404	1	1	Gene
ENSG00000185305	5	53606412	53606412	-	5644	23698	rs250383	5	53582714	53582714	0	1.02827e-07	0.0987069	0.65303	1	1	1.02827e-07	0.0987069	0.65303	1	1	Gene
ENSG00000178996	5	53813589	53813589	+	5532	19974	rs11744803	5	53833563	53833563	0	1.60487e-07	0.0958537	-0.450026	1	1	1.60487e-07	0.0958537	-0.450026	1	1	Gene
ENSG00000234602	5	54523143	54523143	-	5073	11849	rs4242054	5	54511294	54511294	0	2.8678e-05	0.0622129	0.386452	1	1	2.8678e-05	0.0622129	0.386452	1	1	Gene
ENSG00000067113	5	54830878	54830878	-	4826	31315	rs13157042	5	54799563	54799563	0	1.65537e-08	0.110345	0.751579	1	1	1.65537e-08	0.110345	0.751579	1	1	Gene
ENSG00000155542	5	56205087	56205087	+	4518	38598	rs2034245	5	56243685	56243685	0	1.76269e-37	0.451552	-1.51177	1	1	1.76269e-37	0.451552	-1.51177	1	1	Gene
ENSG00000035499	5	59996017	59996017	-	3246	191829	rs16878190	5	59804188	59804188	0	6.66961e-08	0.101476	-0.625591	0	1	2.74756e-06	0.0775099	-0.546749	1	1	Gene
ENSG00000035499	5	59996017	59996017	-	3246	55515	rs6877561	5	59940502	59940502	1	3.71168e-05	0.0605248	-0.366437	1	1	3.71168e-05	0.0605248	-0.366437	1	1	Gene
ENSG00000164181	5	60140216	60140216	-	3302	130267	rs7737915	5	60009949	60009949	0	1.62101e-14	0.194511	-0.645084	1	1	1.826e-08	0.109723	-0.484499	1	1	Gene
ENSG00000164181	5	60140216	60140216	-	3302	-277180	rs7706753	5	60417396	60417396	1	9.32056e-06	0.0695565	0.376293	1	1	9.32056e-06	0.0695565	0.376293	1	1	Gene
ENSG00000049167	5	60240900	60240900	-	3302	123698	rs4700394	5	60117202	60117202	0	2.75915e-14	0.191413	-0.597493	1	1	2.75915e-14	0.191413	-0.597493	1	1	Gene
ENSG00000068796	5	61601989	61601989	+	3825	-54029	rs13188046	5	61547960	61547960	0	2.92536e-06	0.0771025	0.725438	1	1	2.92536e-06	0.0771025	0.725438	1	1	Gene
ENSG00000186479	5	63802084	63802084	+	3793	90249	rs16892941	5	63892333	63892333	0	2.68379e-05	0.0626467	-0.699993	1	1	2.68379e-05	0.0626467	-0.699993	1	1	Gene
ENSG00000123219	5	64858998	64858998	-	4156	-109354	rs754784	5	64968352	64968352	0	1.52637e-21	0.283579	0.817156	1	1	1.52637e-21	0.283579	0.817156	1	1	Gene
ENSG00000113593	5	64859063	64859063	+	4157	104021	indel_5_64963084	5	64963084	64963084	0	4.42106e-13	0.175072	-0.661919	1	1	4.42106e-13	0.175072	-0.661919	1	1	Gene
ENSG00000112685	6	693117	693117	-	4376	-356	kgp3719975	6	693473	693473	0	3.60004e-22	0.291055	-0.857797	1	1	4.00118e-24	0.313858	-0.890766	1	1	Gene
ENSG00000112685	6	693117	693117	-	4376	36974	rs1211554	6	656143	656143	1	2.96659e-06	0.0770115	-0.741816	1	1	2.96659e-06	0.0770115	-0.741816	1	1	Gene
ENSG00000272463	6	711405	711405	-	4432	255	rs2244443	6	711150	711150	0	2.79512e-33	0.411481	0.998756	1	1	2.79512e-33	0.411481	0.998756	1	1	Gene
ENSG00000272279	6	1529146	1529146	-	5287	-10938	rs62388641	6	1540084	1540084	0	2.65118e-23	0.304363	0.977924	1	1	2.65118e-23	0.304363	0.977924	1	1	Gene
ENSG00000112699	6	2245926	2245926	-	5358	529216	rs761147	6	1716710	1716710	0	7.99667e-07	0.0855095	-0.424513	1	1	7.99667e-07	0.0855095	-0.424513	1	1	Gene
ENSG00000272465	6	2437783	2437783	+	5419	-207138	kgp2414260	6	2230645	2230645	0	3.9602e-06	0.0751331	-0.551202	1	1	3.9602e-06	0.0751331	-0.551202	1	1	Gene
ENSG00000145949	6	2751200	2751200	-	5183	70468	rs2038760	6	2680732	2680732	0	9.68792e-16	0.210742	0.889609	1	1	8.28862e-15	0.198404	0.863173	1	1	Gene
ENSG00000145949	6	2751200	2751200	-	5183	-15265	rs8333	6	2766465	2766465	1	3.27655e-09	0.120571	0.498803	1	1	3.27655e-09	0.120571	0.498803	1	1	Gene
ENSG00000230438	6	2881641	2881641	-	5379	-7430	rs13196459	6	2889071	2889071	0	0.41601	0.0024248	0.0856054	0	0	1.6262e-14	0.194493	-0.766682	1	1	Gene
ENSG00000230438	6	2881641	2881641	-	5379	-7430	rs13196459	6	2889071	2889071	1	6.69878e-13	0.172598	-0.722239	1	1	3.66656e-13	0.176183	-0.729702	1	1	Gene
ENSG00000230438	6	2881641	2881641	-	5379	5106	rs318429	6	2876535	2876535	2	7.6536e-06	0.0708417	-0.403067	1	1	7.6536e-06	0.0708417	-0.403067	1	1	Gene
ENSG00000170542	6	2903514	2903514	-	5399	4918	kgp1344803	6	2898596	2898596	0	1.16334e-08	0.11258	0.47294	1	1	1.16334e-08	0.11258	0.47294	1	1	Gene
ENSG00000124588	6	2988221	2988221	+	5435	11107	kgp7351508	6	2999328	2999328	0	1.06703e-06	0.0836437	-0.445912	0	1	2.73304e-21	0.280543	-0.816643	1	1	Gene
ENSG00000124588	6	2988221	2988221	+	5435	29070	rs200479287	6	3017291	3017293	1	3.82367e-11	0.148172	1.12851	1	1	3.97786e-13	0.175699	1.22887	1	1	Gene
ENSG00000124588	6	2988221	2988221	+	5435	21723	rs2518581	6	3009944	3009944	2	9.4798e-06	0.069446	-0.443581	1	1	9.4798e-06	0.069446	-0.443581	1	1	Gene
ENSG00000270346	6	3020388	3020388	+	5417	2552	rs68021239	6	3022940	3022941	0	3.26106e-60	0.625798	1.15318	1	1	3.26106e-60	0.625798	1.15318	1	1	Gene
ENSG00000137275	6	3064225	3064225	+	5469	-8473	rs11242820	6	3055752	3055752	0	1.57539e-06	0.0811198	0.411976	1	1	1.57539e-06	0.0811198	0.411976	1	1	Gene
ENSG00000137274	6	3118608	3118608	+	5574	85737	rs12191226	6	3204345	3204345	0	3.009e-06	0.0769193	0.430232	1	1	3.009e-06	0.0769193	0.430232	1	1	Gene
ENSG00000137267	6	3157760	3157760	-	5654	-700	rs68084447	6	3158460	3158461	0	1.21974e-08	0.11228	0.543277	1	1	1.21974e-08	0.11228	0.543277	1	1	Gene
ENSG00000180822	6	3231637	3231637	+	5815	27826	rs9501962	6	3259463	3259463	0	5.55881e-12	0.159897	0.790855	1	1	5.55881e-12	0.159897	0.790855	1	1	Gene
ENSG00000137266	6	3457256	3457256	-	6156	94252	rs10458073	6	3363004	3363004	0	2.37656e-07	0.0933321	0.485445	1	1	2.37656e-07	0.0933321	0.485445	1	1	Gene
ENSG00000145945	6	3849620	3849620	+	5953	3174	rs2490036	6	3852794	3852794	0	1.62953e-08	0.110445	0.606451	1	1	1.62953e-08	0.110445	0.606451	1	1	Gene
ENSG00000185689	6	4079440	4079440	+	5661	152	rs588158	6	4079592	4079592	0	4.34074e-07	0.0894539	-0.496508	1	1	4.34074e-07	0.0894539	-0.496508	1	1	Gene
ENSG00000198721	6	4135831	4135831	-	5903	-9371	rs13437316	6	4145202	4145202	0	3.47387e-08	0.105636	-0.530265	1	1	9.183e-09	0.114076	-0.551042	1	1	Gene
ENSG00000198721	6	4135831	4135831	-	5903	990463	rs62391673	6	3145368	3145368	1	1.70263e-05	0.0656221	0.393669	1	1	1.70263e-05	0.0656221	0.393669	1	1	Gene
ENSG00000214113	6	5261172	5261172	-	5748	145576	rs457759	6	5115596	5115596	0	6.016e-11	0.145395	0.523949	0	1	6.61958e-09	0.116143	0.468285	1	1	Gene
ENSG00000214113	6	5261172	5261172	-	5748	478	rs111557465	6	5260694	5260694	1	6.49999e-07	0.0868485	0.714029	1	1	6.49999e-07	0.0868485	0.714029	1	1	Gene
ENSG00000145982	6	5261277	5261277	+	5748	13966	rs2875979	6	5275243	5275243	0	1.48264e-06	0.0815131	-0.457446	1	1	1.48264e-06	0.0815131	-0.457446	1	1	Gene
ENSG00000112799	6	6588341	6588341	+	5922	-3599	rs202126224	6	6584742	6584742	0	9.26423e-10	0.12848	0.561583	1	1	9.26423e-10	0.12848	0.561583	1	1	Gene
ENSG00000124782	6	7107830	7107830	+	6183	145901	rs2714341	6	7253731	7253731	0	8.68894e-06	0.0700143	0.384032	1	1	8.68894e-06	0.0700143	0.384032	1	1	Gene
ENSG00000124784	6	7389729	7389729	+	6006	26122	rs11243166	6	7415851	7415851	0	1.2472e-08	0.112139	0.467197	1	1	1.2472e-08	0.112139	0.467197	1	1	Gene
ENSG00000124802	6	8102811	8102811	-	5774	30374	rs7773803	6	8072437	8072437	0	4.2526e-07	0.0895861	-0.43204	1	1	4.2526e-07	0.0895861	-0.43204	1	1	Gene
ENSG00000124786	6	8435794	8435794	-	5587	71941	kgp8611046	6	8363853	8363853	0	7.83348e-06	0.0706902	-0.40979	1	1	7.83348e-06	0.0706902	-0.40979	1	1	Gene
ENSG00000230939	6	8784411	8784411	+	5421	-337511	rs1832098	6	8446900	8446900	0	5.67346e-06	0.0727927	-0.384537	1	1	5.67346e-06	0.0727927	-0.384537	1	1	Gene
ENSG00000153157	6	10748027	10748027	+	5295	158229	rs4713039	6	10906256	10906256	0	3.0627e-11	0.149528	0.690679	1	1	3.0627e-11	0.149528	0.690679	1	1	Gene
ENSG00000197977	6	11044547	11044547	-	5276	-35002	rs75088848	6	11079549	11079549	0	3.71544e-06	0.0755481	0.845429	1	1	3.71544e-06	0.0755481	0.845429	1	1	Gene
ENSG00000111863	6	11807279	11807279	-	5172	28191	rs2076189	6	11779088	11779088	0	4.3556e-39	0.46616	1.01314	1	1	3.03644e-42	0.493738	1.04268	1	1	Gene
ENSG00000111863	6	11807279	11807279	-	5172	30648	rs2235384	6	11776631	11776631	1	4.19757e-09	0.119013	-0.715965	1	1	4.19757e-09	0.119013	-0.715965	1	1	Gene
ENSG00000145990	6	13487894	13487894	-	4137	-23915	rs9370172	6	13511809	13511809	0	6.44162e-10	0.130744	-0.644905	1	1	6.44162e-10	0.130744	-0.644905	1	1	Gene
ENSG00000124523	6	13574816	13574816	+	4175	165735	rs140314978	6	13740551	13740560	0	1.30155e-05	0.0673769	-0.419702	1	1	1.30155e-05	0.0673769	-0.419702	1	1	Gene
ENSG00000047579	6	15663289	15663289	-	4444	-1124	rs2619537	6	15664413	15664413	0	6.62347e-24	0.31134	1.1187	1	1	6.62347e-24	0.31134	1.1187	1	1	Gene
ENSG00000137177	6	17987854	17987854	-	5250	208322	rs191061206	6	17779532	17779532	0	7.52236e-06	0.0709545	-0.84576	1	1	7.52236e-06	0.0709545	-0.84576	1	1	Gene
ENSG00000228412	6	19804983	19804983	-	5275	10967	rs6921786	6	19794016	19794016	0	2.21109e-11	0.151517	-0.556428	1	1	2.21109e-11	0.151517	-0.556428	1	1	Gene
ENSG00000124766	6	21593972	21593972	+	4941	620832	rs867428	6	22214804	22214804	0	3.65121e-06	0.0756615	0.635399	1	1	3.65121e-06	0.0756615	0.635399	1	1	Gene
ENSG00000146038	6	24358280	24358280	-	6170	78	kgp10583583	6	24358202	24358202	0	3.4443e-17	0.229568	1.43427	1	1	3.4443e-17	0.229568	1.43427	1	1	Gene
ENSG00000124532	6	24403153	24403153	+	6214	25750	kgp9766427	6	24428903	24428903	0	3.05316e-15	0.204166	-0.682791	0	1	8.36915e-16	0.211577	-0.695071	1	1	Gene
ENSG00000124532	6	24403153	24403153	+	6214	78146	rs2760139	6	24481299	24481299	1	1.21254e-05	0.0678395	0.338938	1	1	1.21254e-05	0.0678395	0.338938	1	1	Gene
ENSG00000112294	6	24495080	24495080	+	6262	-11801	rs2744568	6	24483279	24483279	0	1.06858e-17	0.23607	-0.694817	1	1	1.30896e-13	0.182278	-0.610545	1	1	Gene
ENSG00000112294	6	24495080	24495080	+	6262	-167667	kgp1380933	6	24327413	24327413	1	2.61977e-06	0.0778193	-0.718265	1	1	1.66861e-06	0.080747	-0.731651	1	1	Gene
ENSG00000112294	6	24495080	24495080	+	6262	-228749	rs62400400	6	24266331	24266331	2	5.39588e-06	0.0731195	-0.63622	1	1	5.39588e-06	0.0731195	-0.63622	1	1	Gene
ENSG00000137261	6	24646383	24646383	-	6310	-808	rs1883593	6	24647191	24647191	0	5.23754e-14	0.187664	-0.737991	1	1	5.23754e-14	0.187664	-0.737991	1	1	Gene
ENSG00000112304	6	24667263	24667263	+	6309	53761	rs3813686	6	24721024	24721024	0	8.76596e-11	0.143083	0.827043	1	1	8.76596e-11	0.143083	0.827043	1	1	Gene
ENSG00000112308	6	24721064	24721064	-	6231	12436	rs2294687	6	24708628	24708628	0	2.21269e-19	0.257237	0.864567	1	1	2.21269e-19	0.257237	0.864567	1	1	Gene
ENSG00000112312	6	24775159	24775159	+	6046	337846	rs302984	6	25113005	25113005	0	5.72409e-06	0.0727349	-0.432587	1	1	5.72409e-06	0.0727349	-0.432587	1	1	Gene
ENSG00000079691	6	25279306	25279306	+	5924	346430	kgp5675993	6	25625736	25625736	0	3.46222e-13	0.176524	0.859268	1	1	4.34697e-14	0.188755	0.88854	1	1	Gene
ENSG00000079691	6	25279306	25279306	+	5924	59185	indel_6_25338491	6	25338491	25338491	1	4.93983e-07	0.0886201	0.413002	1	1	4.93983e-07	0.0886201	0.413002	1	1	Gene
ENSG00000146039	6	25754927	25754927	+	5694	119896	kgp12493543	6	25874823	25874823	0	7.09178e-12	0.158424	-0.584824	1	1	7.09178e-12	0.158424	-0.584824	1	1	Gene
ENSG00000124568	6	25832287	25832287	-	5592	569068	rs60005721	6	25263219	25263219	0	2.739e-06	0.0775302	-0.58743	1	1	2.739e-06	0.0775302	-0.58743	1	1	Gene
ENSG00000112343	6	25963030	25963030	+	5592	-296346	rs12525376	6	25666684	25666684	0	7.68757e-07	0.0857643	0.506057	1	1	7.68757e-07	0.0857643	0.506057	1	1	Gene
ENSG00000272462	6	25992890	25992890	+	5609	21921	rs74293932	6	26014811	26014811	0	1.08303e-08	0.113033	-0.587145	1	1	1.08303e-08	0.113033	-0.587145	1	1	Gene
ENSG00000010704	6	26087509	26087509	+	5496	-135403	rs2164485	6	25952106	25952106	0	1.28288e-08	0.111961	-0.451965	1	1	1.28288e-08	0.111961	-0.451965	1	1	Gene
ENSG00000158373	6	26158349	26158349	+	5300	9264	rs9366639	6	26167613	26167613	0	1.9431e-05	0.0647586	-0.464471	1	1	1.9431e-05	0.0647586	-0.464471	1	1	Gene
ENSG00000168274	6	26217165	26217165	+	5320	15911	rs34613085	6	26233076	26233077	0	2.24628e-08	0.108408	-0.655119	1	1	2.24628e-08	0.108408	-0.655119	1	1	Gene
ENSG00000196966	6	26225383	26225383	+	5310	4028	kgp4240161	6	26229411	26229411	0	3.28699e-23	0.303276	1.40138	1	1	3.28699e-23	0.303276	1.40138	1	1	Gene
ENSG00000158406	6	26285762	26285762	-	5258	-7576	rs7746807	6	26293338	26293338	0	1.38303e-05	0.0669804	-0.36228	1	1	1.38303e-05	0.0669804	-0.36228	1	1	Gene
ENSG00000186470	6	26365387	26365387	+	5128	12552	rs66823108	6	26377939	26377939	0	5.87563e-48	0.540103	-1.53662	1	1	5.87563e-48	0.540103	-1.53662	1	1	Gene
ENSG00000124508	6	26383324	26383324	+	5134	-5175	kgp12555999	6	26378149	26378149	0	1.20446e-12	0.169094	1.01659	1	1	1.20446e-12	0.169094	1.01659	1	1	Gene
ENSG00000026950	6	26402465	26402465	+	5069	51989	rs2893849	6	26454454	26454454	0	3.02407e-07	0.0917821	-0.646094	1	1	3.02407e-07	0.0917821	-0.646094	1	1	Gene
ENSG00000112763	6	26458150	26458150	+	5003	375	rs2273193	6	26458525	26458525	0	1.60063e-12	0.167391	-0.75366	1	1	1.60063e-12	0.167391	-0.75366	1	1	Gene
ENSG00000228223	6	26522076	26522076	+	4920	-1329	rs1535274	6	26520747	26520747	0	4.99507e-06	0.0736221	-0.38609	1	1	4.99507e-06	0.0736221	-0.38609	1	1	Gene
ENSG00000261353	6	26527291	26527291	+	4919	-67121	rs11267390	6	26460170	26460170	0	6.06302e-06	0.0723601	-0.520571	1	1	6.06302e-06	0.0723601	-0.520571	1	1	Gene
ENSG00000182952	6	26538633	26538633	+	4903	-90	rs113223941	6	26538543	26538543	0	1.08856e-14	0.196824	-1.12563	1	1	1.08856e-14	0.196824	-1.12563	1	1	Gene
ENSG00000146109	6	26597180	26597180	+	4846	584429	rs67153537	6	27181609	27181610	0	1.84799e-10	0.138487	0.819352	1	1	1.84799e-10	0.138487	0.819352	1	1	Gene
ENSG00000181315	6	26659980	26659980	-	4748	-233522	rs10946874	6	26893502	26893502	0	2.12927e-05	0.0641605	-0.375992	1	1	2.12927e-05	0.0641605	-0.375992	1	1	Gene
ENSG00000261584	6	26686469	26686469	+	4715	230591	rs4713058	6	26917060	26917060	0	5.92796e-21	0.276488	-1.15708	0	1	1.08358e-24	0.320344	-1.24547	1	1	Gene
ENSG00000261584	6	26686469	26686469	+	4715	-307029	rs77631260	6	26379440	26379440	1	5.65464e-09	0.117136	-0.521478	1	1	5.65464e-09	0.117136	-0.521478	1	1	Gene
ENSG00000224843	6	26924771	26924771	+	4355	38597	rs10946890	6	26963368	26963368	0	2.44521e-07	0.093149	-0.43954	1	1	2.44521e-07	0.093149	-0.43954	1	1	Gene
ENSG00000124613	6	27342394	27342394	+	4106	12357	rs61408824	6	27354751	27354754	0	1.74805e-20	0.270788	0.85237	1	1	1.74805e-20	0.270788	0.85237	1	1	Gene
ENSG00000096654	6	27440897	27440897	-	4007	32217	rs9295735	6	27408680	27408680	0	8.46951e-15	0.198279	-0.742665	1	1	8.46951e-15	0.198279	-0.742665	1	1	Gene
ENSG00000197914	6	27799305	27799305	-	4185	-62617	rs67860223	6	27861922	27861923	0	2.38772e-06	0.0784217	-0.924048	1	1	2.38772e-06	0.0784217	-0.924048	1	1	Gene
ENSG00000196812	6	28092338	28092338	+	4348	8683	rs35841331	6	28101021	28101021	0	3.88441e-05	0.060227	-0.385188	1	1	3.88441e-05	0.060227	-0.385188	1	1	Gene
ENSG00000198315	6	28109688	28109688	+	4374	64902	rs1150693	6	28174590	28174590	0	8.85746e-10	0.12876	-0.591472	1	1	8.85746e-10	0.12876	-0.591472	1	1	Gene
ENSG00000137185	6	28192664	28192664	+	4451	-83876	rs2791332	6	28108788	28108788	0	1.66102e-19	0.25878	-0.798579	1	1	1.66102e-19	0.25878	-0.798579	1	1	Gene
ENSG00000235109	6	28324048	28324048	-	4440	57899	rs2142730	6	28266149	28266149	0	4.52311e-09	0.118543	0.514563	1	1	4.52311e-09	0.118543	0.514563	1	1	Gene
ENSG00000158691	6	28367511	28367511	-	4435	-205495	rs442439	6	28573006	28573006	0	1.93401e-07	0.0946561	0.483849	1	1	1.93401e-07	0.0946561	0.483849	1	1	Gene
ENSG00000187987	6	28411279	28411279	-	4402	-6760	rs2859368	6	28418039	28418039	0	4.05474e-17	0.228657	0.693308	1	1	4.05474e-17	0.228657	0.693308	1	1	Gene
ENSG00000204713	6	28891766	28891766	-	7366	-978436	rs138347034	6	29870202	29870202	0	1.76786e-05	0.0653764	-0.476382	1	1	1.76786e-05	0.0653764	-0.476382	1	1	Gene
ENSG00000204709	6	28911654	28911654	+	7910	218622	rs3129137	6	29130276	29130276	0	8.08416e-14	0.185116	0.672019	1	1	8.08416e-14	0.185116	0.672019	1	1	Gene
ENSG00000204681	6	29601753	29601753	-	10675	-331686	rs2844806	6	29933439	29933439	0	3.82385e-06	0.075361	-0.381947	1	1	3.82385e-06	0.075361	-0.381947	1	1	Gene
ENSG00000204644	6	29648887	29648887	-	10646	1245	rs448489	6	29647642	29647642	0	1.75425e-49	0.551748	1.23739	1	1	1.75425e-49	0.551748	1.23739	1	1	Gene
ENSG00000204642	6	29690552	29690552	+	10546	-17611	rs114259642	6	29672941	29672941	0	6.07894e-11	0.145331	-0.543744	1	1	6.07894e-11	0.145331	-0.543744	1	1	Gene
ENSG00000204632	6	29794744	29794744	+	10735	-16504	rs115018500	6	29778240	29778240	0	2.80592e-25	0.326988	0.8291	1	1	2.80592e-25	0.326988	0.8291	1	1	Gene
ENSG00000206503	6	29909037	29909037	+	10835	2049	rs111367452	6	29911086	29911086	0	8.08425e-12	0.157631	-0.619857	1	1	5.05244e-14	0.187875	-0.676713	1	1	Gene
ENSG00000206503	6	29909037	29909037	+	10835	265553	rs9261564	6	30174590	30174590	1	5.84077e-06	0.0726034	0.619584	1	1	5.84077e-06	0.0726034	0.619584	1	1	Gene
ENSG00000204625	6	29942889	29942889	+	10862	1769	rs115304482	6	29944658	29944658	0	1.05166e-07	0.098563	0.786303	1	1	1.05166e-07	0.098563	0.786303	1	1	Gene
ENSG00000066379	6	30026676	30026676	+	11379	-234101	rs114471032	6	29792575	29792575	0	2.13743e-07	0.0940136	-0.439177	0	1	1.50675e-07	0.0962584	-0.444389	1	1	Gene
ENSG00000066379	6	30026676	30026676	+	11379	-10379	rs114193724	6	30016297	30016297	1	1.39006e-05	0.0669473	0.809864	1	1	1.39006e-05	0.0669473	0.809864	1	1	Gene
ENSG00000204616	6	30080883	30080883	-	11740	4980	kgp8126699	6	30075903	30075903	0	1.58963e-11	0.153526	-0.633998	1	1	2.62235e-15	0.205041	-0.732684	1	1	Gene
ENSG00000204616	6	30080883	30080883	-	11740	5780	rs2523992	6	30075103	30075103	1	2.94925e-08	0.106677	-0.614915	1	1	2.94925e-08	0.106677	-0.614915	1	1	Gene
ENSG00000204613	6	30128711	30128711	-	12124	-2607	rs200720900	6	30131318	30131318	0	4.17469e-13	0.175412	0.814333	1	1	4.17469e-13	0.175412	0.814333	1	1	Gene
ENSG00000204610	6	30130993	30130993	+	12127	249617	rs141257013	6	30380610	30380612	0	2.92622e-06	0.0771006	-0.422583	1	1	2.92622e-06	0.0771006	-0.422583	1	1	Gene
ENSG00000242611	7	77038	77038	+	2595	-6559	rs145168748	7	70479	70479	0	1.51907e-31	0.394094	1.03464	1	1	1.51907e-31	0.394094	1.03464	1	1	Gene
ENSG00000261795	7	164972	164972	-	2956	137	rs74915383	7	164835	164835	0	6.41321e-08	0.101726	1.02074	1	1	6.41321e-08	0.101726	1.02074	1	1	Gene
ENSG00000223855	7	560028	560028	+	4033	1002	rs62433353	7	561030	561030	0	9.65026e-23	0.297803	1.16005	1	1	9.65026e-23	0.297803	1.16005	1	1	Gene
ENSG00000164818	7	766338	766338	+	4492	31167	rs7796871	7	797505	797505	0	3.32355e-14	0.190326	0.624156	1	1	3.32355e-14	0.190326	0.624156	1	1	Gene
ENSG00000188191	7	767287	767287	-	4493	-3206	rs74826389	7	770493	770493	0	5.99587e-37	0.446633	-1.19833	1	1	5.99587e-37	0.446633	-1.19833	1	1	Gene
ENSG00000164828	7	855528	855528	+	4811	-50165	rs35928068	7	805363	805363	0	1.66039e-05	0.0657863	0.547229	1	1	1.66039e-05	0.0657863	0.547229	1	1	Gene
ENSG00000240230	7	1015235	1015235	-	5259	-146411	rs11766651	7	1161646	1161646	0	6.51312e-07	0.0868355	0.41624	1	1	6.51312e-07	0.0868355	0.41624	1	1	Gene
ENSG00000073067	7	1022835	1022835	+	5270	2698	rs3735683	7	1025533	1025533	0	6.55051e-16	0.212972	0.754091	1	1	6.55051e-16	0.212972	0.754091	1	1	Gene
ENSG00000164850	7	1121844	1121844	+	5062	-3138	rs62431030	7	1118706	1118706	0	8.99532e-12	0.156984	0.562623	1	1	5.92537e-14	0.18694	0.613961	1	1	Gene
ENSG00000164850	7	1121844	1121844	+	5062	-146939	rs71538121	7	974905	974905	1	7.30283e-06	0.0711476	-0.469786	1	1	7.30283e-06	0.0711476	-0.469786	1	1	Gene
ENSG00000146540	7	1177896	1177896	-	4987	140830	rs62433132	7	1037066	1037066	0	1.16798e-05	0.0680839	-0.812641	1	1	1.16798e-05	0.0680839	-0.812641	1	1	Gene
ENSG00000178381	7	1200395	1200395	-	4918	-13511	rs2949175	7	1213906	1213906	0	5.17392e-54	0.58464	-1.09865	1	1	5.17392e-54	0.58464	-1.09865	1	1	Gene
ENSG00000164877	7	1499138	1499138	-	5324	-292210	rs60397723	7	1791348	1791348	0	1.42751e-05	0.0667736	-0.831341	1	1	1.42751e-05	0.0667736	-0.831341	1	1	Gene
ENSG00000164880	7	1545489	1545489	-	5389	37298	rs11972070	7	1508191	1508191	0	1.39199e-40	0.479405	-0.974951	1	1	2.30436e-26	0.339114	-0.819982	1	1	Gene
ENSG00000164880	7	1545489	1545489	-	5389	3651	kgp8532103	7	1541838	1541838	1	1.10154e-05	0.0684663	0.544758	1	1	1.10154e-05	0.0684663	0.544758	1	1	Gene
ENSG00000198517	7	1570350	1570350	+	5381	-8187	rs56675300	7	1562163	1562163	0	8.73099e-11	0.143108	0.519711	1	1	8.73099e-11	0.143108	0.519711	1	1	Gene
ENSG00000164855	7	1600457	1600457	-	5405	12066	rs3814481	7	1588391	1588391	0	1.01685e-25	0.331938	-0.800456	0	1	1.82154e-23	0.306258	-0.768869	1	1	Gene
ENSG00000164855	7	1600457	1600457	-	5405	-17241	rs56870924	7	1617698	1617698	1	3.68255e-13	0.176157	0.671477	1	1	3.68255e-13	0.176157	0.671477	1	1	Gene
ENSG00000230487	7	1609709	1609709	+	5424	4644	rs62436900	7	1614353	1614353	0	3.35883e-08	0.10585	1.01828	1	1	8.68373e-09	0.114429	1.05874	1	1	Gene
ENSG00000230487	7	1609709	1609709	+	5424	22804	rs13235561	7	1632513	1632513	1	1.77606e-06	0.0803423	0.434554	1	1	1.77606e-06	0.0803423	0.434554	1	1	Gene
ENSG00000157778	7	1610641	1610641	-	5426	5352	rs7798348	7	1605289	1605289	0	4.97946e-15	0.201349	0.641131	1	1	4.97946e-15	0.201349	0.641131	1	1	Gene
ENSG00000236081	7	1781927	1781927	-	5644	-5647	rs3829824	7	1787574	1787574	0	1.04925e-06	0.0837525	-0.446361	1	1	1.04925e-06	0.0837525	-0.446361	1	1	Gene
ENSG00000122687	7	2281840	2281840	-	5777	14398	rs3800938	7	2267442	2267442	0	1.35013e-08	0.111637	0.48791	1	1	1.35013e-08	0.111637	0.48791	1	1	Gene
ENSG00000106263	7	2393721	2393721	+	6042	33807	rs4721667	7	2427528	2427528	0	1.71768e-07	0.0954177	0.518357	1	1	1.71768e-07	0.0954177	0.518357	1	1	Gene
ENSG00000106266	7	2393953	2393953	-	6043	28206	rs6965699	7	2365747	2365747	0	6.51928e-36	0.436919	0.982777	1	1	6.51928e-36	0.436919	0.982777	1	1	Gene
ENSG00000175873	7	2477398	2477398	+	6159	6044	rs78216979	7	2483442	2483442	0	3.18831e-16	0.21706	0.933754	1	1	3.18831e-16	0.21706	0.933754	1	1	Gene
ENSG00000106003	7	2552163	2552163	+	6199	-22088	kgp6153903	7	2530075	2530075	0	8.41251e-18	0.237392	-0.73104	1	1	8.41251e-18	0.237392	-0.73104	1	1	Gene
ENSG00000106009	7	2595361	2595361	-	6157	-3547	rs34580685	7	2598908	2598908	0	3.51096e-07	0.090821	-0.451727	1	1	3.51096e-07	0.090821	-0.451727	1	1	Gene
ENSG00000106012	7	2598632	2598632	+	6164	6380	kgp1612554	7	2605012	2605012	0	4.74267e-07	0.0888829	0.676335	1	1	4.74267e-07	0.0888829	0.676335	1	1	Gene
ENSG00000146535	7	2883958	2883958	-	6107	126091	rs798563	7	2757867	2757867	0	8.45651e-17	0.224542	0.745108	1	1	8.45651e-17	0.224542	0.745108	1	1	Gene
ENSG00000146555	7	3341080	3341080	+	6584	-16109	rs11762962	7	3324971	3324971	0	1.09814e-09	0.127418	0.549525	1	1	1.09814e-09	0.127418	0.549525	1	1	Gene
ENSG00000146587	7	5085452	5085452	+	5958	22261	kgp8662598	7	5107713	5107713	0	1.05029e-06	0.083746	-0.720412	1	1	1.05029e-06	0.083746	-0.720412	1	1	Gene
ENSG00000164638	7	5314000	5314000	+	5514	24475	rs3889348	7	5338475	5338475	0	5.69756e-20	0.26451	-0.734215	1	1	5.69756e-20	0.26451	-0.734215	1	1	Gene
ENSG00000122674	7	5938356	5938356	+	4923	946815	rs7798575	7	6885171	6885171	0	9.51596e-16	0.210844	0.728287	1	1	3.05717e-17	0.230233	0.761036	1	1	Gene
ENSG00000122674	7	5938356	5938356	+	4923	-18296	kgp13801384	7	5920060	5920060	1	1.06983e-06	0.0836267	-0.880786	1	1	1.06983e-06	0.0836267	-0.880786	1	1	Gene
ENSG00000122512	7	6048756	6048756	-	4825	28158	rs113937567	7	6020598	6020598	0	4.29153e-08	0.104289	-0.845716	1	1	4.29153e-08	0.104289	-0.845716	1	1	Gene
ENSG00000136238	7	6414154	6414154	+	5052	14644	rs11763354	7	6428798	6428798	0	3.52605e-15	0.203338	-0.744192	1	1	3.52605e-15	0.203338	-0.744192	1	1	Gene
ENSG00000164535	7	6523821	6523821	-	5051	109059	rs35588250	7	6414762	6414762	0	1.25575e-08	0.112096	0.615671	1	1	1.25575e-08	0.112096	0.615671	1	1	Gene
ENSG00000136240	7	6523873	6523873	-	5051	6128	rs62439829	7	6517745	6517745	0	5.65537e-09	0.117136	0.503299	1	1	5.65537e-09	0.117136	0.503299	1	1	Gene
ENSG00000215045	7	6591067	6591067	-	4987	73322	rs62439829	7	6517745	6517745	0	6.81547e-06	0.0715978	-0.393488	1	1	6.81547e-06	0.0715978	-0.393488	1	1	Gene
ENSG00000136247	7	6617065	6617065	+	4966	-311	rs200313753	7	6616750	6616754	0	1.53107e-07	0.0961557	0.425441	0	1	7.25788e-09	0.115562	0.466401	1	1	Gene
ENSG00000136247	7	6617065	6617065	+	4966	-19776	rs6969300	7	6597289	6597289	1	3.74355e-08	0.105159	0.582851	1	1	3.74355e-08	0.105159	0.582851	1	1	Gene
ENSG00000146574	7	6866401	6866401	-	5433	-18482	rs11978506	7	6884883	6884883	0	1.12754e-10	0.141534	-0.587955	1	1	1.12754e-10	0.141534	-0.587955	1	1	Gene
ENSG00000106392	7	7196565	7196565	+	5683	33261	kgp11663597	7	7229826	7229826	0	4.53772e-06	0.0742472	0.428061	1	1	4.53772e-06	0.0742472	0.428061	1	1	Gene
ENSG00000219545	7	7680342	7680342	+	5960	243180	rs17563175	7	7923522	7923522	0	7.40647e-32	0.397257	1.07561	1	1	7.40647e-32	0.397257	1.07561	1	1	Gene
ENSG00000106399	7	7758238	7758238	-	6080	78353	rs3735460	7	7679885	7679885	0	2.59652e-18	0.243859	1.26636	1	1	2.59652e-18	0.243859	1.26636	1	1	Gene
ENSG00000003147	7	8302317	8302317	-	6713	1677	rs3807804	7	8300640	8300640	0	2.92489e-57	0.606731	1.06952	1	1	2.92489e-57	0.606731	1.06952	1	1	Gene
ENSG00000106443	7	11013499	11013499	+	6577	109829	rs6460784	7	11123328	11123328	0	8.97701e-09	0.114219	-0.708881	1	1	8.97701e-09	0.114219	-0.708881	1	1	Gene
ENSG00000106460	7	12250867	12250867	+	7938	-3537	rs6460894	7	12247330	12247330	0	6.07335e-18	0.23919	0.695499	0	1	5.31134e-17	0.227148	0.677767	1	1	Gene
ENSG00000106460	7	12250867	12250867	+	7938	-66115	rs60894575	7	12184752	12184752	1	5.4393e-09	0.117381	-0.535633	1	1	5.4393e-09	0.117381	-0.535633	1	1	Gene
ENSG00000146530	7	12443567	12443567	-	7880	100564	rs4721083	7	12343003	12343003	0	6.45794e-24	0.311467	-0.759606	1	1	6.45794e-24	0.311467	-0.759606	1	1	Gene
ENSG00000226690	7	12536055	12536055	+	7945	-14805	rs6958996	7	12521250	12521250	0	3.49288e-08	0.105601	0.521743	0	1	2.25598e-10	0.137254	0.594819	1	1	Gene
ENSG00000226690	7	12536055	12536055	+	7945	51601	rs10216018	7	12587656	12587656	1	1.1183e-05	0.0683677	-0.398772	1	1	1.1183e-05	0.0683677	-0.398772	1	1	Gene
ENSG00000006747	7	12610203	12610203	+	7814	-6321	rs201998025	7	12603882	12603882	0	8.44404e-34	0.416593	-1.26296	1	1	1.23168e-20	0.272638	-1.02171	1	1	Gene
ENSG00000006747	7	12610203	12610203	+	7814	18254	rs201184303	7	12628457	12628464	1	8.5671e-11	0.143224	-0.565514	1	1	3.99392e-10	0.133715	-0.546417	1	1	Gene
ENSG00000006747	7	12610203	12610203	+	7814	35784	rs11981341	7	12645987	12645987	2	5.40289e-06	0.073111	-0.40098	1	1	5.40289e-06	0.073111	-0.40098	1	1	Gene
ENSG00000229233	7	12693804	12693804	+	7985	-89922	rs201998025	7	12603882	12603882	0	1.72303e-09	0.124602	-0.690711	1	1	1.72303e-09	0.124602	-0.690711	1	1	Gene
ENSG00000122644	7	12726481	12726481	+	8024	101192	indel_7_12827673	7	12827673	12827674	0	7.20732e-06	0.0712334	0.454855	1	1	7.20732e-06	0.0712334	0.454855	1	1	Gene
ENSG00000187546	7	15601640	15601640	-	5521	90937	kgp2780633	7	15510703	15510703	0	1.348e-05	0.0671479	-0.447973	1	1	1.348e-05	0.0671479	-0.447973	1	1	Gene
ENSG00000171243	7	16570205	16570205	-	5426	49318	rs2528465	7	16520887	16520887	0	4.53452e-12	0.161127	-0.572098	1	1	8.57225e-13	0.171127	-0.589583	1	1	Gene
ENSG00000171243	7	16570205	16570205	-	5426	-319721	rs1525738	7	16889926	16889926	1	9.64467e-06	0.0693335	-0.377747	1	1	9.64467e-06	0.0693335	-0.377747	1	1	Gene
ENSG00000272992	10	714400	714400	+	3855	-151595	rs10904398	10	562805	562805	0	3.65444e-06	0.0756558	0.393247	1	1	3.65444e-06	0.0756558	0.393247	1	1	Gene
ENSG00000107929	10	977564	977564	-	4629	141210	rs35858541	10	836354	836354	0	1.41372e-07	0.0966672	-0.492068	1	1	1.41372e-07	0.0966672	-0.492068	1	1	Gene
ENSG00000185736	10	1779670	1779670	-	6426	496842	rs3793735	10	1282828	1282828	0	3.9713e-26	0.336492	0.82608	1	1	3.9713e-26	0.336492	0.82608	1	1	Gene
ENSG00000107959	10	3215003	3215003	-	6512	52593	rs3814588	10	3162410	3162410	0	3.0458e-18	0.242984	0.693408	1	1	1.15276e-20	0.272988	0.734972	1	1	Gene
ENSG00000107959	10	3215003	3215003	-	6512	48658	rs9423479	10	3166345	3166345	1	1.19612e-07	0.0977385	0.437228	1	1	1.19612e-07	0.0977385	0.437228	1	1	Gene
ENSG00000233117	10	4286104	4286104	-	6359	32520	rs1923407	10	4253584	4253584	0	2.61212e-06	0.0778383	-0.421294	1	1	2.61212e-06	0.0778383	-0.421294	1	1	Gene
ENSG00000165568	10	4828821	4828821	+	6439	39624	rs2924275	10	4868445	4868445	0	3.51261e-14	0.190002	-0.879753	1	1	1.83704e-13	0.180277	-0.856943	1	1	Gene
ENSG00000165568	10	4828821	4828821	+	6439	66792	rs74111770	10	4895613	4895613	1	3.46431e-06	0.0760032	-0.645006	1	1	3.46431e-06	0.0760032	-0.645006	1	1	Gene
ENSG00000187134	10	4934796	4934796	+	6413	47196	rs78836001	10	4981992	4981992	0	1.69938e-32	0.403688	1.41552	1	1	1.69938e-32	0.403688	1.41552	1	1	Gene
ENSG00000151632	10	5060223	5060223	-	6392	-3594	rs10795223	10	5063817	5063817	0	6.41655e-15	0.199885	0.656122	1	1	6.41655e-15	0.199885	0.656122	1	1	Gene
ENSG00000231483	10	5652756	5652756	-	6442	12134	rs61832661	10	5640622	5640622	0	2.60662e-11	0.150513	-0.545904	1	1	2.60662e-11	0.150513	-0.545904	1	1	Gene
ENSG00000057608	10	5884095	5884095	-	6742	33431	rs55873293	10	5850664	5850664	0	2.11238e-08	0.108798	-0.594687	1	1	2.11238e-08	0.108798	-0.594687	1	1	Gene
ENSG00000134452	10	5931535	5931535	+	6677	940	rs10905405	10	5932475	5932475	0	1.43094e-09	0.125764	-0.521227	1	1	1.43094e-09	0.125764	-0.521227	1	1	Gene
ENSG00000134470	10	6020150	6020150	-	6821	10688	kgp5252316	10	6009462	6009462	0	9.82984e-08	0.0989953	-0.471516	1	1	9.82984e-08	0.0989953	-0.471516	1	1	Gene
ENSG00000134460	10	6104288	6104288	-	6720	8360	rs12722497	10	6095928	6095928	0	1.51833e-07	0.0962093	0.808586	1	1	1.51833e-07	0.0962093	0.808586	1	1	Gene
ENSG00000151655	10	7745232	7745232	+	6455	127725	rs1244507	10	7872957	7872957	0	1.3877e-06	0.081942	-0.380044	1	1	1.3877e-06	0.081942	-0.380044	1	1	Gene
ENSG00000151657	10	7829990	7829990	-	6500	30491	rs11255342	10	7799499	7799499	0	1.76337e-06	0.0803888	0.411005	1	1	1.76337e-06	0.0803888	0.411005	1	1	Gene
ENSG00000148429	10	11653753	11653753	-	5364	-92750	kgp12523062	10	11746503	11746503	0	3.81172e-07	0.0902915	-0.615911	1	1	3.81172e-07	0.0902915	-0.615911	1	1	Gene
ENSG00000134463	10	11784365	11784365	+	5360	50597	rs55681579	10	11834962	11834962	0	3.27981e-17	0.229841	1.01658	1	1	3.88921e-26	0.336593	1.23022	1	1	Gene
ENSG00000134463	10	11784365	11784365	+	5360	2050	kgp1634800	10	11786415	11786415	1	2.15724e-23	0.305405	1.44014	1	1	1.02729e-25	0.331889	1.50129	1	1	Gene
ENSG00000134463	10	11784365	11784365	+	5360	-110045	rs142310856	10	11674319	11674320	2	3.25346e-06	0.0764115	0.7495	1	1	3.25346e-06	0.0764115	0.7495	1	1	Gene
ENSG00000107537	10	13344412	13344412	-	6167	3576	rs10906343	10	13340836	13340836	0	1.70109e-26	0.340572	-0.890722	0	1	5.78957e-26	0.33467	-0.88297	1	1	Gene
ENSG00000107537	10	13344412	13344412	-	6167	-4455	rs825611	10	13348867	13348867	1	1.5344e-11	0.153741	0.568876	1	1	1.5344e-11	0.153741	0.568876	1	1	Gene
ENSG00000065809	10	14816896	14816896	-	6099	175119	kgp2967610	10	14641777	14641777	0	1.04137e-05	0.0688329	0.477918	1	1	1.04137e-05	0.0688329	0.477918	1	1	Gene
ENSG00000176236	10	15139318	15139318	-	5410	24598	kgp2577717	10	15114720	15114720	0	3.09937e-06	0.0767269	-0.8033	1	1	3.09937e-06	0.0767269	-0.8033	1	1	Gene
ENSG00000148468	10	15413061	15413061	-	5241	30080	kgp4196558	10	15382981	15382981	0	2.05377e-15	0.206444	0.682972	1	1	2.05377e-15	0.206444	0.682972	1	1	Gene
ENSG00000077943	10	15762124	15762124	-	4897	128830	rs1868995	10	15633294	15633294	0	3.27886e-08	0.106003	-0.449682	1	1	3.27886e-08	0.106003	-0.449682	1	1	Gene
ENSG00000165983	10	16478942	16478942	+	5067	26664	rs7900562	10	16505606	16505606	0	7.87405e-13	0.171634	0.617507	0	1	4.96483e-17	0.227526	0.710977	1	1	Gene
ENSG00000165983	10	16478942	16478942	+	5067	76545	rs11331179	10	16555487	16555488	1	5.39001e-10	0.131852	-0.503228	1	1	5.39001e-10	0.131852	-0.503228	1	1	Gene
ENSG00000165985	10	16564004	16564004	-	4945	7294	rs7909832	10	16556710	16556710	0	3.04809e-75	0.709465	1.16654	1	1	1.43025e-61	0.634254	1.10298	1	1	Gene
ENSG00000165985	10	16564004	16564004	-	4945	8672	kgp1827589	10	16555332	16555332	1	1.75218e-05	0.0654346	0.678655	1	1	1.75218e-05	0.0654346	0.678655	1	1	Gene
ENSG00000148484	10	16859527	16859527	-	5041	-7313	rs780636	10	16866840	16866840	0	5.58308e-35	0.428032	1.27006	1	1	5.58308e-35	0.428032	1.27006	1	1	Gene
ENSG00000107614	10	17244053	17244053	-	4565	-2998	rs199963655	10	17247051	17247053	0	4.24573e-07	0.0895965	0.452107	1	1	4.24573e-07	0.0895965	0.452107	1	1	Gene
ENSG00000148483	10	17794251	17794251	+	4948	90982	kgp9966554	10	17885233	17885233	0	9.99184e-16	0.210566	-0.649204	1	1	1.14241e-18	0.248345	-0.705041	1	1	Gene
ENSG00000148483	10	17794251	17794251	+	4948	65469	kgp2804039	10	17859720	17859720	1	8.5174e-09	0.114551	-0.913354	1	1	3.57895e-09	0.120016	-0.934886	1	1	Gene
ENSG00000148483	10	17794251	17794251	+	4948	50936	kgp6476645	10	17845187	17845187	2	8.09064e-09	0.114876	-0.769474	1	1	2.13464e-08	0.108732	-0.748614	1	1	Gene
ENSG00000148483	10	17794251	17794251	+	4948	427189	rs60743572	10	18221440	18221440	3	7.30396e-06	0.0711465	0.691092	1	1	7.30396e-06	0.0711465	0.691092	1	1	Gene
ENSG00000183748	10	17851362	17851362	+	4893	37828	rs141682912	10	17889190	17889190	0	6.61789e-09	0.116144	-0.565608	1	1	6.61789e-09	0.116144	-0.565608	1	1	Gene
ENSG00000184040	10	18041218	18041218	+	4975	-155985	kgp9966554	10	17885233	17885233	0	2.56136e-14	0.191847	0.619675	1	1	2.45277e-14	0.192099	0.620083	1	1	Gene
ENSG00000184040	10	18041218	18041218	+	4975	-171775	rs199970683	10	17869443	17869443	1	3.64464e-10	0.134282	1.02497	1	1	8.0253e-09	0.114927	0.94823	1	1	Gene
ENSG00000184040	10	18041218	18041218	+	4975	179841	rs146322553	10	18221059	18221059	2	1.50852e-07	0.0962509	-0.80547	1	1	1.50852e-07	0.0962509	-0.80547	1	1	Gene
ENSG00000120586	10	18098352	18098352	+	5053	-213119	kgp9966554	10	17885233	17885233	0	7.87834e-17	0.22494	0.670996	1	1	3.46298e-20	0.267162	0.731264	1	1	Gene
ENSG00000120586	10	18098352	18098352	+	5053	123705	kgp3817763	10	18222057	18222057	1	3.69153e-10	0.134203	-0.899539	1	1	3.69153e-10	0.134203	-0.899539	1	1	Gene
ENSG00000165995	10	18429606	18429606	+	5283	372247	rs11014582	10	18801853	18801853	0	5.02923e-08	0.103278	-0.76378	1	1	5.02923e-08	0.103278	-0.76378	1	1	Gene
ENSG00000241058	10	18940551	18940551	-	6221	28705	rs7088214	10	18911846	18911846	0	1.19292e-14	0.196293	0.653386	1	1	1.19292e-14	0.196293	0.653386	1	1	Gene
ENSG00000165997	10	18948334	18948334	+	6225	-48187	rs12778992	10	18900147	18900147	0	1.71048e-08	0.110138	-0.618301	1	1	1.71048e-08	0.110138	-0.618301	1	1	Gene
ENSG00000168283	10	22610140	22610140	+	2207	491737	rs7913988	10	23101877	23101877	0	1.58427e-06	0.0810834	0.586154	1	1	1.58427e-06	0.0810834	0.586154	1	1	Gene
ENSG00000150867	10	23003484	23003484	-	2550	149469	rs66786013	10	22854008	22854015	0	1.02913e-08	0.113355	-0.489223	1	1	1.02913e-08	0.113355	-0.489223	1	1	Gene
ENSG00000107863	10	25012597	25012597	-	4707	-170122	kgp6803214	10	25182719	25182719	0	1.43444e-05	0.066742	0.553469	1	1	1.43444e-05	0.066742	0.553469	1	1	Gene
ENSG00000148459	10	26986588	26986588	+	6740	20399	rs2763199	10	27006987	27006987	0	3.29455e-10	0.134909	0.5111	1	1	3.29455e-10	0.134909	0.5111	1	1	Gene
ENSG00000107890	10	27389421	27389421	-	5625	26	rs41299222	10	27389395	27389395	0	8.6716e-09	0.114438	0.985126	1	1	8.6716e-09	0.114438	0.985126	1	1	Gene
ENSG00000120539	10	27443753	27443753	+	5616	-75627	rs3737055	10	27368126	27368126	0	3.47397e-46	0.526195	1.07246	1	1	3.47397e-46	0.526195	1.07246	1	1	Gene
ENSG00000136758	10	27444195	27444195	-	5616	51852	rs34358341	10	27392343	27392343	0	2.60405e-07	0.0927442	-0.649589	1	1	2.60405e-07	0.0927442	-0.649589	1	1	Gene
ENSG00000099246	10	27793197	27793197	+	5669	-102577	rs2429486	10	27690620	27690620	0	8.05204e-06	0.0705108	-0.386463	1	1	8.05204e-06	0.0705108	-0.386463	1	1	Gene
ENSG00000150054	10	28623415	28623415	-	5939	-41744	rs7099335	10	28665159	28665159	0	7.35689e-14	0.18567	-0.656742	1	1	7.35689e-14	0.18567	-0.656742	1	1	Gene
ENSG00000107951	10	30663377	30663377	-	5450	75174	rs11511098	10	30588203	30588203	0	4.3272e-09	0.118822	0.473579	1	1	4.3272e-09	0.118822	0.473579	1	1	Gene
ENSG00000216937	10	32735068	32735068	+	5091	388432	rs4609551	10	33123500	33123500	0	8.06682e-07	0.085453	-0.646277	1	1	8.06682e-07	0.085453	-0.646277	1	1	Gene
ENSG00000150076	10	32832297	32832297	+	5287	291203	rs4609551	10	33123500	33123500	0	3.63794e-12	0.162456	-0.891092	1	1	3.63794e-12	0.162456	-0.891092	1	1	Gene
ENSG00000273038	10	33178239	33178239	-	5627	463488	rs2505391	10	32714751	32714751	0	4.64969e-17	0.227892	0.702657	1	1	4.64969e-17	0.227892	0.702657	1	1	Gene
ENSG00000150093	10	33294720	33294720	-	5651	75712	rs2256455	10	33219008	33219008	0	8.96506e-06	0.0698102	-0.444196	1	1	8.96506e-06	0.0698102	-0.444196	1	1	Gene
ENSG00000148498	10	35104253	35104253	-	3459	-47645	rs11009997	10	35151898	35151898	0	4.58657e-06	0.0741775	-0.468915	1	1	4.58657e-06	0.0741775	-0.468915	1	1	Gene
ENSG00000108100	10	35535953	35535953	+	3842	230167	rs7089169	10	35766120	35766120	0	9.8827e-10	0.128076	-0.514882	1	1	6.60558e-09	0.116156	-0.490336	1	1	Gene
ENSG00000108100	10	35535953	35535953	+	3842	-284728	rs10827475	10	35251225	35251225	1	3.15913e-05	0.0615798	-0.386769	1	1	3.15913e-05	0.0615798	-0.386769	1	1	Gene
ENSG00000177283	10	35930362	35930362	-	4294	-246539	rs10827561	10	36176901	36176901	0	2.45159e-12	0.164831	-0.691098	1	1	4.38573e-09	0.118737	-0.58656	1	1	Gene
ENSG00000177283	10	35930362	35930362	-	4294	-141193	rs2804814	10	36071555	36071555	1	7.24079e-06	0.0712032	0.51214	1	1	7.24079e-06	0.0712032	0.51214	1	1	Gene
ENSG00000225119	10	38717074	38717074	+	3804	297529	rs4070096	10	39014603	39014603	0	0.000107151	0.0535797	0.346028	1	1	0.000107151	0.0535797	0.346028	1	1	Gene
ENSG00000185904	10	42970991	42970991	+	3610	-6	rs2801024	10	42970985	42970985	0	8.24177e-07	0.0853143	-0.441285	1	1	8.24177e-07	0.0853143	-0.441285	1	1	Gene
ENSG00000196693	10	43133992	43133992	-	3988	86034	kgp3943114	10	43047958	43047958	0	6.4274e-13	0.172844	-0.76018	1	1	4.80109e-11	0.146778	-0.700519	1	1	Gene
ENSG00000196693	10	43133992	43133992	-	3988	14579	rs60396597	10	43119413	43119413	1	3.90511e-06	0.0752242	-0.876276	1	1	3.90511e-06	0.0752242	-0.876276	1	1	Gene
ENSG00000165731	10	43572475	43572475	+	4623	11781	rs2435342	10	43584256	43584256	0	4.38634e-06	0.074468	0.392321	1	1	4.38634e-06	0.074468	0.392321	1	1	Gene
ENSG00000273008	10	43633782	43633782	-	4765	17457	rs2742235	10	43616325	43616325	0	1.13223e-07	0.0980902	-0.635064	1	1	1.13223e-07	0.0980902	-0.635064	1	1	Gene
ENSG00000169826	10	43633934	43633934	+	4765	-17552	rs149017466	10	43616379	43616382	0	4.46959e-07	0.0892653	-0.519002	1	1	4.46959e-07	0.0892653	-0.519002	1	1	Gene
ENSG00000198915	10	43762367	43762367	-	5229	16365	rs66557659	10	43746002	43746002	0	6.75047e-11	0.144688	0.735085	1	1	6.75047e-11	0.144688	0.735085	1	1	Gene
ENSG00000150201	10	43867090	43867090	+	5376	2007	rs10899795	10	43869097	43869097	0	1.43699e-06	0.0817158	0.500687	1	1	1.43699e-06	0.0817158	0.500687	1	1	Gene
ENSG00000196793	10	44070066	44070066	-	5603	203	rs10899830	10	44069863	44069863	0	2.49979e-15	0.205316	1.08772	1	1	6.46364e-11	0.144955	0.913952	1	1	Gene
ENSG00000196793	10	44070066	44070066	-	5603	42384	rs3006366	10	44027682	44027682	1	1.23981e-09	0.12666	0.547964	1	1	1.23981e-09	0.12666	0.547964	1	1	Gene
ENSG00000169740	10	44144304	44144304	-	5678	116145	rs2999244	10	44028159	44028159	0	7.85823e-07	0.0856224	0.446876	1	1	7.85823e-07	0.0856224	0.446876	1	1	Gene
ENSG00000147364	8	356428	356428	+	4673	-8013	rs34127468	8	348415	348415	0	2.36244e-06	0.0784908	-0.506507	1	1	2.36244e-06	0.0784908	-0.506507	1	1	Gene
ENSG00000272005	8	424455	424455	+	4981	-31987	rs3925990	8	392468	392468	0	7.42573e-06	0.0710387	-0.42158	1	1	7.42573e-06	0.0710387	-0.42158	1	1	Gene
ENSG00000180190	8	495781	495781	-	5216	45412	rs6558856	8	450369	450369	0	6.49189e-12	0.158959	0.565571	1	1	6.49189e-12	0.158959	0.565571	1	1	Gene
ENSG00000104714	8	688106	688106	-	5957	9182	rs112661537	8	678924	678924	0	2.59666e-07	0.0927625	0.492776	1	1	2.59666e-07	0.0927625	0.492776	1	1	Gene
ENSG00000198010	8	1449532	1449532	+	8063	-530735	rs35183862	8	918797	918797	0	4.40452e-06	0.0744411	0.63266	1	1	4.40452e-06	0.0744411	0.63266	1	1	Gene
ENSG00000182372	8	1703944	1703944	+	8022	34358	rs6558537	8	1738302	1738302	0	2.71681e-09	0.121747	0.567798	1	1	2.71681e-09	0.121747	0.567798	1	1	Gene
ENSG00000253764	8	1922803	1922803	-	8338	1375	rs4633105	8	1921428	1921428	0	2.32866e-09	0.122715	0.59189	1	1	2.32866e-09	0.122715	0.59189	1	1	Gene
ENSG00000270988	8	1922984	1922984	+	8338	921	kgp9087174	8	1923905	1923905	0	1.23387e-07	0.0975394	0.492932	1	1	1.23387e-07	0.0975394	0.492932	1	1	Gene
ENSG00000036448	8	1993155	1993155	+	8459	83212	kgp2644986	8	2076367	2076367	0	2.36327e-29	0.371405	-0.87117	1	1	2.64093e-32	0.401769	-0.906082	1	1	Gene
ENSG00000036448	8	1993155	1993155	+	8459	6369	kgp1796925	8	1999524	1999524	1	4.27245e-07	0.0895561	0.426549	1	1	4.27245e-07	0.0895561	0.426549	1	1	Gene
ENSG00000254319	8	2585991	2585991	-	10259	-13505	rs6983269	8	2599496	2599496	0	2.92429e-07	0.0919981	-0.425403	1	1	2.92429e-07	0.0919981	-0.425403	1	1	Gene
ENSG00000155189	8	6565878	6565878	+	7452	29781	rs7840157	8	6595659	6595659	0	1.16884e-10	0.141312	0.767129	1	1	1.16884e-10	0.141312	0.767129	1	1	Gene
ENSG00000164825	8	6735544	6735544	-	6298	113	rs1799946	8	6735431	6735431	0	1.34793e-19	0.259902	0.783925	1	1	1.34793e-19	0.259902	0.783925	1	1	Gene
ENSG00000182319	8	8244008	8244008	-	4379	-113772	kgp6828751	8	8357780	8357780	0	1.60731e-05	0.0659986	-0.381406	1	1	1.60731e-05	0.0659986	-0.381406	1	1	Gene
ENSG00000254153	8	8318847	8318847	-	4690	7526	kgp11641877	8	8311321	8311321	0	1.13628e-05	0.0682636	0.380641	1	1	1.13628e-05	0.0682636	0.380641	1	1	Gene
ENSG00000147324	8	8751155	8751155	-	6250	26898	kgp8687046	8	8724257	8724257	0	5.76759e-06	0.0726856	0.381123	1	1	5.76759e-06	0.0726856	0.381123	1	1	Gene
ENSG00000272505	8	10344317	10344317	+	6628	-42848	rs17151969	8	10301469	10301469	0	6.38353e-06	0.0720245	0.584182	1	1	6.38353e-06	0.0720245	0.584182	1	1	Gene
ENSG00000136573	8	11351510	11351510	+	5428	1031	rs2618476	8	11352541	11352541	0	1.58432e-06	0.0810831	-0.439033	1	1	1.58432e-06	0.0810831	-0.439033	1	1	Gene
ENSG00000154328	8	11627148	11627148	+	4700	8468	rs8191598	8	11635616	11635616	0	1.0051e-08	0.113505	0.617569	1	1	1.0051e-08	0.113505	0.617569	1	1	Gene
ENSG00000255046	8	11660077	11660077	-	4690	-26012	rs10089520	8	11686089	11686089	0	3.91392e-11	0.148029	0.703957	1	1	3.91392e-11	0.148029	0.703957	1	1	Gene
ENSG00000164733	8	11726957	11726957	-	4656	21087	rs1736089	8	11705870	11705870	0	2.79123e-07	0.0922977	0.501868	1	1	2.79123e-07	0.0922977	0.501868	1	1	Gene
ENSG00000250305	8	12803151	12803151	+	6399	767	kgp7508555	8	12803918	12803918	0	5.61327e-09	0.117183	-0.51006	1	1	5.61327e-09	0.117183	-0.51006	1	1	Gene
ENSG00000104723	8	15274724	15274724	+	7450	318055	rs200828846	8	15592779	15592781	0	5.57554e-08	0.10262	-0.450178	1	1	5.57554e-08	0.10262	-0.450178	1	1	Gene
ENSG00000155970	8	16884747	16884747	+	6189	53294	rs28578171	8	16938041	16938041	0	4.16906e-06	0.0747987	0.380207	1	1	4.16906e-06	0.0747987	0.380207	1	1	Gene
ENSG00000104219	8	17013538	17013538	+	6318	102	rs2517063	8	17013640	17013640	0	4.43798e-39	0.466087	-1.00491	1	1	1.54907e-14	0.194775	-0.649623	1	1	Gene
ENSG00000104219	8	17013538	17013538	+	6318	6886	kgp552437	8	17020424	17020424	1	1.07723e-07	0.0984091	-0.444148	1	1	1.07723e-07	0.0984091	-0.444148	1	1	Gene
ENSG00000271948	8	17082978	17082978	-	6344	68450	rs2705216	8	17014528	17014528	0	2.51761e-07	0.0929613	-0.440764	1	1	2.51761e-07	0.0929613	-0.440764	1	1	Gene
ENSG00000155975	8	17104080	17104080	+	6424	33607	rs3213601	8	17137687	17137687	0	8.56372e-07	0.0850665	0.410858	1	1	8.56372e-07	0.0850665	0.410858	1	1	Gene
ENSG00000171428	8	18027986	18027986	+	7248	446119	rs112315486	8	18474105	18474105	0	8.7391e-11	0.143102	-0.62556	1	1	8.7391e-11	0.143102	-0.62556	1	1	Gene
ENSG00000104611	8	19171128	19171128	+	6737	-9185	rs1514701	8	19161943	19161943	0	1.79025e-08	0.109849	0.507401	1	1	1.79025e-08	0.109849	0.507401	1	1	Gene
ENSG00000168546	8	21669869	21669869	-	4727	214983	rs11204184	8	21454886	21454886	0	1.80986e-07	0.0950821	0.439433	1	1	1.60144e-07	0.0958674	0.441244	1	1	Gene
ENSG00000168546	8	21669869	21669869	-	4727	-75978	kgp4059684	8	21745847	21745847	1	1.38368e-05	0.0669773	-0.363285	1	1	1.38368e-05	0.0669773	-0.363285	1	1	Gene
ENSG00000130227	8	21777180	21777180	+	4590	-34176	rs11783333	8	21743004	21743004	0	2.71761e-06	0.0775811	0.403082	1	1	2.71761e-06	0.0775811	0.403082	1	1	Gene
ENSG00000158856	8	21906506	21906506	+	4574	283	rs113973451	8	21906789	21906789	0	1.34018e-23	0.307803	-1.01515	1	1	1.34018e-23	0.307803	-1.01515	1	1	Gene
ENSG00000158863	8	21946670	21946670	+	4587	544	rs73223800	8	21947214	21947214	0	1.60409e-22	0.295206	-0.907796	1	1	1.60409e-22	0.295206	-0.907796	1	1	Gene
ENSG00000173566	8	21966932	21966932	-	4595	7294	rs13267096	8	21959638	21959638	0	1.81782e-09	0.124267	0.631762	1	1	1.81782e-09	0.124267	0.631762	1	1	Gene
ENSG00000168487	8	22022249	22022249	+	4600	3395	rs7812993	8	22025644	22025644	0	2.29761e-06	0.0786715	0.450332	1	1	2.29761e-06	0.0786715	0.450332	1	1	Gene
ENSG00000197181	8	22132810	22132810	+	4514	46377	rs77597906	8	22179187	22179187	0	1.55698e-07	0.0960481	0.912842	1	1	1.55698e-07	0.0960481	0.912842	1	1	Gene
ENSG00000120896	8	22402499	22402499	+	4605	26209	rs1047030	8	22428708	22428708	0	1.11593e-05	0.0683815	-0.497361	1	1	1.11593e-05	0.0683815	-0.497361	1	1	Gene
ENSG00000147439	8	22526661	22526661	-	4948	6846	rs7005025	8	22519815	22519815	0	1.26212e-10	0.140839	-0.565149	1	1	1.26212e-10	0.140839	-0.565149	1	1	Gene
ENSG00000120889	8	22926692	22926692	-	5033	-30427	rs7008760	8	22957119	22957119	0	6.50461e-06	0.071902	-0.397765	1	1	6.50461e-06	0.071902	-0.397765	1	1	Gene
ENSG00000104689	8	23082639	23082639	-	4803	-332	kgp5526125	8	23082971	23082971	0	7.95809e-11	0.143678	-0.542477	1	1	7.95809e-11	0.143678	-0.542477	1	1	Gene
ENSG00000042980	8	24151553	24151553	+	4819	37291	rs2278467	8	24188844	24188844	0	1.96369e-08	0.109262	-0.612364	1	1	1.96369e-08	0.109262	-0.612364	1	1	Gene
ENSG00000147459	8	25042238	25042238	+	4741	207307	rs6991928	8	25249545	25249545	0	8.33138e-10	0.129141	0.550646	1	1	8.33138e-10	0.129141	0.550646	1	1	Gene
ENSG00000104756	8	25315992	25315992	-	4938	40699	indel_8_25275292	8	25275292	25275293	0	1.75489e-05	0.0654246	0.391539	1	1	1.75489e-05	0.0654246	0.391539	1	1	Gene
ENSG00000104765	8	26240414	26240414	+	5874	105259	rs10481341	8	26345673	26345673	0	6.33295e-06	0.0720763	-0.397122	1	1	6.33295e-06	0.0720763	-0.397122	1	1	Gene
ENSG00000240694	8	26371608	26371608	-	6045	-54126	rs17320156	8	26425734	26425734	0	6.75526e-09	0.116015	0.48173	1	1	6.75526e-09	0.116015	0.48173	1	1	Gene
ENSG00000092964	8	26371791	26371791	+	6046	112273	kgp2762930	8	26484064	26484064	0	1.12432e-05	0.0683326	-0.362583	1	1	1.12432e-05	0.0683326	-0.362583	1	1	Gene
ENSG00000120907	8	26724790	26724790	-	6152	183336	rs11784045	8	26541454	26541454	0	1.04624e-07	0.098596	-0.609261	1	1	1.04624e-07	0.098596	-0.609261	1	1	Gene
ENSG00000104228	8	27168836	27168836	-	5946	806	rs13253058	8	27168030	27168030	0	1.78857e-13	0.180435	-0.595229	1	1	1.78857e-13	0.180435	-0.595229	1	1	Gene
ENSG00000120899	8	27168999	27168999	+	5949	68207	rs1429938	8	27237206	27237206	0	4.2484e-09	0.118937	-0.487722	1	1	4.2484e-09	0.118937	-0.487722	1	1	Gene
ENSG00000120915	8	27348296	27348296	+	5832	54198	rs4149259	8	27402494	27402494	0	3.31538e-30	0.380332	1.28439	1	1	3.31538e-30	0.380332	1.28439	1	1	Gene
ENSG00000171320	8	27629466	27629466	+	5295	339	kgp9114865	8	27629805	27629805	0	1.3201e-05	0.0672845	-0.415657	1	1	1.3201e-05	0.0672845	-0.415657	1	1	Gene
ENSG00000147419	8	27630170	27630170	-	5296	5230	rs10091671	8	27624940	27624940	0	6.92805e-36	0.436669	0.931637	1	1	6.92805e-36	0.436669	0.931637	1	1	Gene
ENSG00000134014	8	27947190	27947190	+	4395	344	rs4732621	8	27947534	27947534	0	2.09744e-28	0.361333	0.891074	0	1	3.34801e-36	0.439648	0.982908	1	1	Gene
ENSG00000134014	8	27947190	27947190	+	4395	-17211	rs9644136	8	27929979	27929979	1	3.02871e-12	0.16356	-0.696836	1	1	3.02871e-12	0.16356	-0.696836	1	1	Gene
ENSG00000133872	8	29940723	29940723	-	4044	-9181	rs139883382	8	29949904	29949916	0	2.11139e-12	0.165729	0.91975	1	1	4.77407e-12	0.160816	0.906015	1	1	Gene
ENSG00000133872	8	29940723	29940723	-	4044	34898	rs201227782	8	29905825	29905825	1	1.84274e-05	0.0651053	-0.729112	1	1	1.84274e-05	0.0651053	-0.729112	1	1	Gene
ENSG00000104660	8	29952914	29952914	+	4039	-47089	rs201227782	8	29905825	29905825	0	1.59544e-08	0.110579	-0.950217	1	1	1.59544e-08	0.110579	-0.950217	1	1	Gene
ENSG00000165392	8	30891317	30891317	+	4155	138958	kgp5661734	8	31030275	31030275	0	5.04899e-12	0.160478	-0.788068	1	1	2.27576e-14	0.192536	-0.8632	1	1	Gene
ENSG00000165392	8	30891317	30891317	+	4155	77348	rs10954775	8	30968665	30968665	1	2.22662e-06	0.0788752	0.409006	1	1	2.22662e-06	0.0788752	0.409006	1	1	Gene
ENSG00000272338	8	33218933	33218933	-	3691	-83575	rs2732305	8	33302508	33302508	0	5.58728e-07	0.0878254	-0.443742	1	1	5.58728e-07	0.0878254	-0.443742	1	1	Gene
ENSG00000172728	8	33330940	33330940	-	3576	-5266	rs2037214	8	33336206	33336206	0	2.08835e-26	0.339587	-0.867045	1	1	2.08835e-26	0.339587	-0.867045	1	1	Gene
ENSG00000156687	8	35092975	35092975	+	2962	28903	rs112385345	8	35121878	35121878	0	9.29627e-10	0.128458	-0.663986	1	1	9.29627e-10	0.128458	-0.663986	1	1	Gene
ENSG00000172785	9	188979	188979	-	3989	1047	rs79929909	9	187932	187932	0	5.16833e-50	0.555732	-1.08365	1	1	5.16833e-50	0.555732	-1.08365	1	1	Gene
ENSG00000107099	9	214854	214854	+	4105	30898	rs535550	9	245752	245752	0	1.45477e-05	0.06665	0.385919	1	1	1.45477e-05	0.06665	0.385919	1	1	Gene
ENSG00000173253	9	1050354	1050354	+	7035	-1409	rs12002058	9	1048945	1048945	0	3.07247e-27	0.348732	1.13516	1	1	8.72435e-28	0.354672	1.14478	1	1	Gene
ENSG00000173253	9	1050354	1050354	+	7035	21927	rs7046888	9	1072281	1072281	1	6.75314e-16	0.212799	0.699657	1	1	6.069e-18	0.239194	0.74178	1	1	Gene
ENSG00000173253	9	1050354	1050354	+	7035	-3011	rs4740448	9	1047343	1047343	2	2.90789e-07	0.0920343	0.490756	1	1	2.90789e-07	0.0920343	0.490756	1	1	Gene
ENSG00000106688	9	4490444	4490444	+	5641	-310	kgp10127368	9	4490134	4490134	0	1.62596e-33	0.4138	1.06379	1	1	1.62596e-33	0.4138	1.06379	1	1	Gene
ENSG00000106686	9	4666674	4666674	-	5825	606	rs200197639	9	4666068	4666068	0	6.01498e-48	0.540024	1.13152	1	1	1.85544e-50	0.559044	1.15128	1	1	Gene
ENSG00000106686	9	4666674	4666674	-	5825	23101	kgp6093441	9	4643573	4643573	1	9.31758e-06	0.0695586	0.388296	1	1	9.31758e-06	0.0695586	0.388296	1	1	Gene
ENSG00000147853	9	4742043	4742043	-	5744	1587	kgp9187186	9	4740456	4740456	0	8.24076e-18	0.237506	-1.07723	1	1	8.24076e-18	0.237506	-1.07723	1	1	Gene
ENSG00000107020	9	5437878	5437878	-	4740	54418	rs2104175	9	5383460	5383460	0	7.26001e-43	0.498998	-1.10098	1	1	7.26001e-43	0.498998	-1.10098	1	1	Gene
ENSG00000099219	9	5833117	5833117	-	4801	-17717	rs4289865	9	5850834	5850834	0	1.96968e-05	0.0646698	0.373062	1	1	1.44477e-09	0.125704	0.520122	1	1	Gene
ENSG00000099219	9	5833117	5833117	-	4801	82354	rs34121638	9	5750763	5750763	1	1.3231e-08	0.111765	0.505879	1	1	1.3231e-08	0.111765	0.505879	1	1	Gene
ENSG00000137033	9	6215805	6215805	+	5283	184306	rs76843856	9	6400111	6400111	0	6.79348e-06	0.0716188	-0.472525	1	1	6.79348e-06	0.0716188	-0.472525	1	1	Gene
ENSG00000178445	9	6645650	6645650	-	6047	14551	rs1260460	9	6631099	6631099	0	1.53211e-22	0.295441	0.791293	1	1	1.53211e-22	0.295441	0.791293	1	1	Gene
ENSG00000225489	9	6716548	6716548	+	6143	410	rs820519	9	6716958	6716958	0	7.45755e-14	0.18559	-0.636071	1	1	7.45755e-14	0.18559	-0.636071	1	1	Gene
ENSG00000225706	9	8858130	8858130	+	6937	173	kgp5048811	9	8858303	8858303	0	5.0949e-32	0.398898	1.21576	1	1	5.0949e-32	0.398898	1.21576	1	1	Gene
ENSG00000153714	9	12775020	12775020	+	5632	468	rs10491742	9	12775488	12775488	0	2.01425e-07	0.094395	-0.456136	1	1	2.01425e-07	0.094395	-0.456136	1	1	Gene
ENSG00000107186	9	13279589	13279589	-	5426	22558	rs56009005	9	13257031	13257031	0	8.24319e-18	0.237504	-1.4581	1	1	2.39113e-19	0.256819	-1.51623	1	1	Gene
ENSG00000107186	9	13279589	13279589	-	5426	-8070	rs10756466	9	13287659	13287659	1	5.9688e-07	0.087399	0.480938	1	1	5.9688e-07	0.087399	0.480938	1	1	Gene
ENSG00000270547	9	13433052	13433052	-	5192	38899	rs7049189	9	13394153	13394153	0	7.5329e-10	0.129769	0.78483	1	1	7.5329e-10	0.129769	0.78483	1	1	Gene
ENSG00000272871	9	14590063	14590063	-	5752	4903	kgp899455	9	14585160	14585160	0	2.64719e-09	0.12191	0.515465	1	1	2.64719e-09	0.12191	0.515465	1	1	Gene
ENSG00000155158	9	15307358	15307358	-	5495	3775	rs1215112	9	15303583	15303583	0	1.24517e-12	0.168895	-0.852986	1	1	1.33025e-13	0.182183	-0.885906	1	1	Gene
ENSG00000155158	9	15307358	15307358	-	5495	-97977	rs3861707	9	15405335	15405335	1	4.30628e-06	0.0745879	0.427327	1	1	4.30628e-06	0.0745879	0.427327	1	1	Gene
ENSG00000164989	9	15552895	15552895	+	5479	283953	rs6474977	9	15836848	15836848	0	2.84542e-07	0.092174	-0.976811	1	1	2.84542e-07	0.092174	-0.976811	1	1	Gene
ENSG00000044459	9	17134980	17134980	+	6074	268152	kgp5801311	9	17403132	17403132	0	6.82761e-08	0.101326	-0.435933	1	1	6.82761e-08	0.101326	-0.435933	1	1	Gene
ENSG00000107295	9	17579080	17579080	+	5966	152841	rs1536076	9	17731921	17731921	0	4.29951e-10	0.133257	-0.630575	1	1	4.29951e-10	0.133257	-0.630575	1	1	Gene
ENSG00000155876	9	19049372	19049372	+	5765	-155	rs6475313	9	19049217	19049217	0	4.08523e-11	0.147767	0.57327	1	1	4.5044e-12	0.161167	0.5987	1	1	Gene
ENSG00000155876	9	19049372	19049372	+	5765	-47390	rs11496357	9	19001982	19001982	1	7.34226e-07	0.0860613	-0.505706	1	1	7.34226e-07	0.0860613	-0.505706	1	1	Gene
ENSG00000147874	9	19103117	19103117	-	5833	43348	rs7027346	9	19059769	19059769	0	1.23097e-10	0.140993	-0.575326	1	1	1.23097e-10	0.140993	-0.575326	1	1	Gene
ENSG00000137145	9	19230433	19230433	+	5865	72507	rs10811165	9	19302940	19302940	0	4.87892e-07	0.0887002	0.453673	1	1	4.87892e-07	0.0887002	0.453673	1	1	Gene
ENSG00000155886	9	19786926	19786926	-	5174	2122	rs68193846	9	19784792	19784804	0	4.63922e-13	0.174785	0.61752	1	1	4.63922e-13	0.174785	0.61752	1	1	Gene
ENSG00000188352	9	20658308	20658308	+	4541	30985	rs4977441	9	20689293	20689293	0	5.50036e-10	0.131726	-0.545688	1	1	5.50036e-10	0.131726	-0.545688	1	1	Gene
ENSG00000198642	9	21335379	21335379	-	4123	59476	rs146276679	9	21275903	21275903	0	1.68934e-08	0.110217	-0.97682	1	1	1.68934e-08	0.110217	-0.97682	1	1	Gene
ENSG00000099810	9	21802542	21802542	+	4564	-49350	rs11496368	9	21753192	21753192	0	2.26631e-05	0.0637526	0.604531	1	1	2.26631e-05	0.0637526	0.604531	1	1	Gene
ENSG00000176399	9	22446840	22446840	+	4516	-157	rs2247403	9	22446683	22446683	0	2.2656e-28	0.360975	0.991606	1	1	1.14817e-30	0.3851	1.02421	1	1	Gene
ENSG00000176399	9	22446840	22446840	+	4516	-11498	rs679514	9	22435342	22435342	1	2.28024e-07	0.093598	0.432256	1	1	2.28024e-07	0.093598	0.432256	1	1	Gene
ENSG00000096872	9	26947037	26947037	+	4917	107920	rs62542706	9	27054957	27054957	0	2.31642e-07	0.0934968	-0.688282	1	1	2.31642e-07	0.0934968	-0.688282	1	1	Gene
ENSG00000147894	9	27573864	27573864	-	5480	45570	rs10757664	9	27528294	27528294	0	3.81682e-06	0.075373	-0.378825	1	1	3.81682e-06	0.075373	-0.378825	1	1	Gene
ENSG00000122729	9	32384618	32384618	+	5887	12027	rs71985685	9	32396645	32396656	0	8.40692e-23	0.298506	0.844572	1	1	8.40692e-23	0.298506	0.844572	1	1	Gene
ENSG00000107201	9	32526322	32526322	-	5890	16714	rs597491	9	32509608	32509608	0	1.25706e-41	0.488461	-1.01328	1	1	1.25706e-41	0.488461	-1.01328	1	1	Gene
ENSG00000241043	9	32566787	32566787	+	5860	1856	rs34129985	9	32568643	32568645	0	5.65082e-06	0.0728188	-0.431035	1	1	5.65082e-06	0.0728188	-0.431035	1	1	Gene
ENSG00000137074	9	33025166	33025166	-	5573	53	rs3818644	9	33025113	33025113	0	3.26533e-06	0.0763878	-0.416472	1	1	3.26533e-06	0.0763878	-0.416472	1	1	Gene
ENSG00000122692	9	33076665	33076665	-	5464	132896	kgp5961352	9	32943769	32943769	0	6.04005e-10	0.131144	0.509506	1	1	6.04005e-10	0.131144	0.509506	1	1	Gene
ENSG00000086062	9	33167354	33167354	-	5254	14986	rs200828024	9	33152359	33152368	0	8.12517e-06	0.0704518	-0.41633	1	1	8.12517e-06	0.0704518	-0.41633	1	1	Gene
ENSG00000122711	9	33218363	33218363	+	5280	20286	rs706106	9	33238649	33238649	0	4.35441e-14	0.188745	0.748065	1	1	4.35441e-14	0.188745	0.748065	1	1	Gene
ENSG00000086102	9	33290509	33290509	+	5211	23	rs830576	9	33290532	33290532	0	1.65003e-06	0.0808196	-0.591696	1	1	1.65003e-06	0.0808196	-0.591696	1	1	Gene
ENSG00000165272	9	33447609	33447609	-	5109	-2074	rs2992817	9	33449683	33449683	0	1.29559e-06	0.082387	-0.447618	1	1	1.29559e-06	0.082387	-0.447618	1	1	Gene
ENSG00000165271	9	33473928	33473928	-	5087	30822	kgp384410	9	33443106	33443106	0	2.31342e-05	0.063618	0.463251	1	1	2.31342e-05	0.063618	0.463251	1	1	Gene
ENSG00000260947	9	33697457	33697457	+	5160	-29963	rs147665111	9	33667494	33667494	0	1.06445e-09	0.127613	1.17062	1	1	1.06445e-09	0.127613	1.17062	1	1	Gene
ENSG00000010438	9	33750515	33750515	+	5121	-83021	rs147665111	9	33667494	33667494	0	1.46261e-16	0.221462	-1.54212	1	1	1.46261e-16	0.221462	-1.54212	1	1	Gene
ENSG00000164978	9	34329504	34329504	+	4347	41197	rs58832809	9	34370701	34370702	0	2.55153e-26	0.338624	0.956458	0	1	2.99159e-30	0.380796	1.01427	1	1	Gene
ENSG00000164978	9	34329504	34329504	+	4347	-61001	rs200808032	9	34268499	34268503	1	5.81259e-23	0.300384	1.16072	1	1	3.97246e-25	0.325285	1.20788	1	1	Gene
ENSG00000164978	9	34329504	34329504	+	4347	10904	rs74896656	9	34340408	34340408	2	4.81394e-06	0.0738626	0.602803	1	1	4.81394e-06	0.0738626	0.602803	1	1	Gene
ENSG00000164976	9	34376851	34376851	-	4343	108348	rs200808032	9	34268499	34268503	0	1.15344e-14	0.196488	-0.93877	1	1	1.15344e-14	0.196488	-0.93877	1	1	Gene
ENSG00000164972	9	34397830	34397830	-	4337	234855	rs7042499	9	34162975	34162975	0	2.12441e-06	0.0791803	-0.40692	1	1	2.12441e-06	0.0791803	-0.40692	1	1	Gene
ENSG00000122756	9	34590121	34590121	-	4048	8596	rs1080750	9	34581525	34581525	0	5.70763e-17	0.226746	0.733115	1	1	5.70763e-17	0.226746	0.733115	1	1	Gene
ENSG00000137070	9	34650699	34650699	+	3981	-1257	rs2070074	9	34649442	34649442	0	1.22752e-19	0.260404	1.35245	1	1	1.22752e-19	0.260404	1.35245	1	1	Gene
ENSG00000165280	9	35073246	35073246	-	3688	11553	rs11272867	9	35061693	35061693	0	4.21934e-10	0.133374	0.571119	1	1	4.21934e-10	0.133374	0.571119	1	1	Gene
ENSG00000221829	9	35080013	35080013	-	3666	-12	kgp3783012	9	35080025	35080025	0	1.21909e-06	0.0827812	-0.70985	1	1	1.21909e-06	0.0827812	-0.70985	1	1	Gene
ENSG00000165282	9	35096591	35096591	-	3641	8449	rs527459	9	35088142	35088142	0	2.27084e-08	0.108339	0.46445	1	1	2.27084e-08	0.108339	0.46445	1	1	Gene
ENSG00000198722	9	35161999	35161999	+	3646	136718	rs579461	9	35298717	35298717	0	7.04371e-06	0.0713831	0.384398	1	1	7.04371e-06	0.0713831	0.384398	1	1	Gene
ENSG00000159884	9	35658301	35658301	+	3533	-1627	rs1934160	9	35656674	35656674	0	5.06076e-14	0.187865	-0.635653	1	1	5.06076e-14	0.187865	-0.635653	1	1	Gene
ENSG00000137135	9	35675863	35675863	-	3520	-230103	rs2025175	9	35905966	35905966	0	4.07295e-06	0.0749504	0.391011	1	1	4.07295e-06	0.0749504	0.391011	1	1	Gene
ENSG00000107175	9	35732332	35732332	+	3517	35421	rs10758321	9	35767753	35767753	0	1.79038e-13	0.180429	-0.586222	1	1	1.79038e-13	0.180429	-0.586222	1	1	Gene
ENSG00000070610	9	35749983	35749983	-	3548	18567	rs201970157	9	35731415	35731416	0	8.66535e-33	0.406608	0.883076	1	1	8.66535e-33	0.406608	0.883076	1	1	Gene
ENSG00000137098	9	35812269	35812269	-	3571	-477141	rs10972830	9	36289410	36289410	0	1.79122e-05	0.0652906	0.407235	1	1	1.79122e-05	0.0652906	0.407235	1	1	Gene
ENSG00000137103	9	35814448	35814448	+	3569	-38029	rs2381400	9	35776419	35776419	0	1.93879e-07	0.0946402	-0.471953	1	1	1.93879e-07	0.0946402	-0.471953	1	1	Gene
ENSG00000204930	9	35828744	35828744	-	3558	-3786	rs68158112	9	35832530	35832530	0	2.6521e-25	0.327264	-0.938231	1	1	2.6521e-25	0.327264	-0.938231	1	1	Gene
ENSG00000196196	9	35906189	35906189	+	3614	282	exm750300	9	35906471	35906471	0	2.93832e-19	0.255708	-0.874576	1	1	2.93832e-19	0.255708	-0.874576	1	1	Gene
ENSG00000235387	9	35909480	35909480	+	3621	-3009	exm750300	9	35906471	35906471	0	1.53668e-07	0.0961322	-0.536241	1	1	1.53668e-07	0.0961322	-0.536241	1	1	Gene
ENSG00000159921	9	36277053	36277053	-	3765	-16260	rs4879981	9	36293313	36293313	0	4.05732e-19	0.253964	-0.713299	1	1	7.08651e-17	0.225534	-0.672189	1	1	Gene
ENSG00000159921	9	36277053	36277053	-	3765	102630	rs4455947	9	36174423	36174423	1	1.64325e-07	0.095702	-0.470305	1	1	1.64325e-07	0.095702	-0.470305	1	1	Gene
ENSG00000233137	9	37079893	37079893	+	4172	31154	rs141971278	9	37111047	37111048	0	1.02891e-06	0.0838791	0.806271	1	1	1.02891e-06	0.0838791	0.806271	1	1	Gene
ENSG00000137106	9	37422663	37422663	+	4317	-2352	rs59967810	9	37420311	37420311	0	9.5564e-46	0.522681	1.04467	1	1	3.35722e-45	0.518282	1.04027	1	1	Gene
ENSG00000137106	9	37422663	37422663	+	4317	77207	rs113868786	9	37499870	37499872	1	1.26176e-06	0.0825583	0.509597	1	1	1.26176e-06	0.0825583	0.509597	1	1	Gene
ENSG00000116396	1	110753965	110753965	+	4026	5475	rs2603593	1	110759440	110759440	0	4.89874e-07	0.088674	0.413047	1	1	4.12228e-07	0.0897867	0.41563	1	1	Gene
ENSG00000116396	1	110753965	110753965	+	4026	63254	rs2885145	1	110817219	110817219	1	1.26481e-05	0.0675639	0.433352	1	1	1.26481e-05	0.0675639	0.433352	1	1	Gene
ENSG00000168679	1	110933704	110933704	-	4545	82346	rs566689	1	110851358	110851358	0	2.68882e-06	0.0776503	-0.396832	1	1	2.68882e-06	0.0776503	-0.396832	1	1	Gene
ENSG00000134248	1	110950564	110950564	-	4548	77403	rs75988638	1	110873161	110873161	0	3.70991e-06	0.0755578	0.531557	1	1	3.70991e-06	0.0755578	0.531557	1	1	Gene
ENSG00000156171	1	111682838	111682838	-	5194	60226	kgp610225	1	111622612	111622612	0	7.05434e-16	0.212551	-0.667574	1	1	7.05434e-16	0.212551	-0.667574	1	1	Gene
ENSG00000162777	1	111747157	111747157	-	5246	10563	kgp4360532	1	111736594	111736594	0	5.95676e-11	0.145456	-0.578161	1	1	5.95676e-11	0.145456	-0.578161	1	1	Gene
ENSG00000085465	1	111970399	111970399	-	5193	-22825	rs1264897	1	111993224	111993224	0	2.28004e-10	0.137188	-0.484984	1	1	2.28004e-10	0.137188	-0.484984	1	1	Gene
ENSG00000116459	1	111991486	111991486	+	5200	-166225	rs4418594	1	111825261	111825261	0	6.77935e-06	0.0716324	0.371393	1	1	6.77935e-06	0.0716324	0.371393	1	1	Gene
ENSG00000116473	1	112084840	112084840	+	5124	142223	rs7540643	1	112227063	112227063	0	7.40175e-08	0.10081	-0.508779	1	1	1.85664e-06	0.0800545	-0.453389	1	1	Gene
ENSG00000116473	1	112084840	112084840	+	5124	21502	kgp694817	1	112106342	112106342	1	2.28295e-05	0.0637048	0.357562	1	1	2.28295e-05	0.0637048	0.357562	1	1	Gene
ENSG00000231346	1	112151345	112151345	-	5079	-55084	rs2477429	1	112206429	112206429	0	5.91868e-06	0.0725171	0.439755	1	1	5.91868e-06	0.0725171	0.439755	1	1	Gene
ENSG00000064703	1	112297867	112297867	+	4991	22979	kgp5319933	1	112320846	112320846	0	1.90846e-06	0.0798759	0.51908	1	1	1.90846e-06	0.0798759	0.51908	1	1	Gene
ENSG00000007341	1	113163447	113163447	-	4125	86691	rs12728001	1	113076756	113076756	0	1.08893e-28	0.364374	0.8593	1	1	1.08893e-28	0.364374	0.8593	1	1	Gene
ENSG00000081026	1	113933371	113933371	+	3784	-161969	rs6677928	1	113771402	113771402	0	8.58693e-06	0.0700913	-0.404806	1	1	8.58693e-06	0.0700913	-0.404806	1	1	Gene
ENSG00000116793	1	114302111	114302111	-	3666	63191	rs76038270	1	114238920	114238920	0	6.89564e-07	0.0864668	0.582439	1	1	6.89564e-07	0.0864668	0.582439	1	1	Gene
ENSG00000134242	1	114414381	114414381	-	3601	-3462	rs6665194	1	114417843	114417843	0	6.39905e-10	0.130785	0.515814	1	1	6.39905e-10	0.130785	0.515814	1	1	Gene
ENSG00000134262	1	114447823	114447823	-	3605	23746	rs2296176	1	114424077	114424077	0	1.86538e-06	0.080024	-0.466854	1	1	1.86538e-06	0.080024	-0.466854	1	1	Gene
ENSG00000116752	1	115124260	115124260	-	4042	-64355	rs28374963	1	115188615	115188615	0	3.08904e-07	0.0916453	-0.477553	1	1	3.08904e-07	0.0916453	-0.477553	1	1	Gene
ENSG00000173218	1	116184574	116184574	+	3820	29537	rs10754329	1	116214111	116214111	0	2.18278e-16	0.219203	-0.693955	1	1	4.27021e-19	0.253688	-0.746547	1	1	Gene
ENSG00000173218	1	116184574	116184574	+	3820	11174	rs17034100	1	116195748	116195748	1	2.09115e-09	0.123389	-0.88531	1	1	2.11564e-08	0.108789	-0.831283	1	1	Gene
ENSG00000173218	1	116184574	116184574	+	3820	-10536	rs6658199	1	116174038	116174038	2	6.19277e-07	0.0871612	-0.579205	1	1	6.19277e-07	0.0871612	-0.579205	1	1	Gene
ENSG00000163393	1	116519119	116519119	+	3647	21703	rs7527213	1	116540822	116540822	0	4.0755e-08	0.104618	0.51856	1	1	4.0755e-08	0.104618	0.51856	1	1	Gene
ENSG00000134247	1	117452679	117452679	+	3095	79693	rs11836	1	117532372	117532372	0	4.81254e-10	0.132557	0.589111	1	1	4.81254e-10	0.132557	0.589111	1	1	Gene
ENSG00000134256	1	117544382	117544382	+	3072	-118805	rs12131886	1	117425577	117425577	0	1.13432e-08	0.11274	-0.889686	1	1	1.13432e-08	0.11274	-0.889686	1	1	Gene
ENSG00000116830	1	117602925	117602925	+	3116	42709	rs3965	1	117645634	117645634	0	1.17573e-07	0.0978487	0.467665	1	1	1.17573e-07	0.0978487	0.467665	1	1	Gene
ENSG00000198162	1	117910071	117910071	+	3107	173797	rs17606012	1	118083868	118083868	0	4.46556e-06	0.0743516	0.408966	1	1	4.46556e-06	0.0743516	0.408966	1	1	Gene
ENSG00000116874	1	119683294	119683294	-	3742	110753	rs2645291	1	119572541	119572541	0	5.11208e-35	0.428399	-0.898042	1	1	1.63173e-26	0.340771	-0.800947	1	1	Gene
ENSG00000116874	1	119683294	119683294	-	3742	49747	rs10157346	1	119633547	119633547	1	2.87683e-09	0.121388	-0.518771	1	1	2.87683e-09	0.121388	-0.518771	1	1	Gene
ENSG00000134240	1	120311528	120311528	-	2460	-5218	rs753425	1	120316746	120316746	0	7.46173e-30	0.37666	-0.956431	1	1	7.46173e-30	0.37666	-0.956431	1	1	Gene
ENSG00000168614	1	144811744	144811744	+	358	61783	kgp5758754	1	144873527	144873527	0	2.35032e-09	0.122657	0.491272	1	1	2.35032e-09	0.122657	0.491272	1	1	Gene
ENSG00000117289	1	145438469	145438469	+	358	65441	rs79186011	1	145503910	145503910	0	0.000280411	0.0472746	-0.621314	1	1	0.000280411	0.0472746	-0.621314	1	1	Gene
ENSG00000131795	1	145507598	145507598	+	397	228	kgp2588805	1	145507826	145507826	0	1.00013e-12	0.170206	0.598588	1	1	1.00013e-12	0.170206	0.598588	1	1	Gene
ENSG00000186364	1	145589439	145589439	-	738	-115320	rs1552172	1	145704759	145704759	0	5.52335e-05	0.0579219	0.37823	1	1	5.52335e-05	0.0579219	0.37823	1	1	Gene
ENSG00000174827	1	145726918	145726918	+	1019	-7424	kgp10229315	1	145719494	145719494	0	2.54896e-23	0.304562	-0.779861	1	1	2.54896e-23	0.304562	-0.779861	1	1	Gene
ENSG00000186275	1	146373546	146373546	+	2681	321055	kgp10730213	1	146694601	146694601	0	2.4302e-05	0.063296	0.61259	1	1	2.4302e-05	0.063296	0.61259	1	1	Gene
ENSG00000131778	1	146714291	146714291	+	2410	10807	rs6593750	1	146725098	146725098	0	8.96346e-11	0.142946	0.529433	0	1	1.11499e-10	0.141603	0.52694	1	1	Gene
ENSG00000131778	1	146714291	146714291	+	2410	18779	rs201084245	1	146733070	146733070	1	2.75909e-06	0.0774827	0.828774	1	1	2.75909e-06	0.0774827	0.828774	1	1	Gene
ENSG00000162836	1	147142618	147142618	-	2566	17892	rs9660040	1	147124726	147124726	0	1.21673e-29	0.374437	0.989524	0	1	4.56908e-32	0.399375	1.02194	1	1	Gene
ENSG00000162836	1	147142618	147142618	-	2566	34687	rs6677434	1	147107931	147107931	1	3.00341e-05	0.0619105	-0.519971	1	1	3.00341e-05	0.0619105	-0.519971	1	1	Gene
ENSG00000159164	1	149889434	149889434	-	1905	-88035	indel_1_149977469	1	149977469	149977469	0	1.01108e-08	0.113467	-0.837614	1	1	1.01108e-08	0.113467	-0.837614	1	1	Gene
ENSG00000163113	1	149982625	149982625	-	2043	-5314	kgp1871826	1	149987939	149987939	0	2.59117e-17	0.231154	-1.07344	1	1	2.59117e-17	0.231154	-1.07344	1	1	Gene
ENSG00000118292	1	150240600	150240600	+	2356	113610	rs7535275	1	150354210	150354210	0	5.49923e-05	0.0579505	-0.463139	1	1	5.49923e-05	0.0579505	-0.463139	1	1	Gene
ENSG00000117362	1	150241980	150241980	-	2357	-23724	rs7512552	1	150265704	150265704	0	4.62468e-08	0.103812	0.436609	1	1	4.62468e-08	0.103812	0.436609	1	1	Gene
ENSG00000187145	1	150266289	150266289	+	2380	139821	rs13374465	1	150406110	150406110	0	7.13322e-07	0.086248	-0.416995	1	1	7.13322e-07	0.086248	-0.416995	1	1	Gene
ENSG00000143452	1	150693364	150693364	-	2886	-104971	rs72704639	1	150798335	150798335	0	3.1224e-10	0.135241	0.53846	1	1	3.1224e-10	0.135241	0.53846	1	1	Gene
ENSG00000163131	1	150738433	150738433	-	2978	99611	rs139020031	1	150638818	150638822	0	8.49851e-26	0.33281	0.82686	0	1	3.66953e-20	0.266854	0.740407	1	1	Gene
ENSG00000163131	1	150738433	150738433	-	2978	-56932	rs10305724	1	150795365	150795365	1	1.80811e-09	0.1243	-0.989494	1	1	1.80811e-09	0.1243	-0.989494	1	1	Gene
ENSG00000143363	1	150980896	150980896	+	3330	22175	rs10788797	1	151003071	151003071	0	1.35765e-06	0.0820838	-0.593072	1	1	1.35765e-06	0.0820838	-0.593072	1	1	Gene
ENSG00000197622	1	151042801	151042801	-	3273	29248	rs6657593	1	151013553	151013553	0	2.11634e-07	0.0940774	-0.50805	1	1	2.11634e-07	0.0940774	-0.50805	1	1	Gene
ENSG00000143458	1	151043054	151043054	+	3273	535	rs34061869	1	151043589	151043589	0	2.42908e-05	0.063299	0.766039	1	1	2.42908e-05	0.063299	0.766039	1	1	Gene
ENSG00000143434	1	151119104	151119104	-	3216	3459	rs56299877	1	151115645	151115645	0	6.05161e-07	0.0873101	0.468158	1	1	6.05161e-07	0.0873101	0.468158	1	1	Gene
ENSG00000163155	1	151138424	151138424	-	3193	33474	rs10788800	1	151104950	151104950	0	2.60104e-05	0.0628516	-0.366407	1	1	8.86174e-08	0.0996588	-0.461385	1	1	Gene
ENSG00000163155	1	151138424	151138424	-	3193	-60380	rs140020162	1	151198804	151198804	1	6.97856e-06	0.0714436	-0.654791	1	1	6.97856e-06	0.0714436	-0.654791	1	1	Gene
ENSG00000143367	1	151512781	151512781	+	3083	17478	rs56096667	1	151530259	151530259	0	1.46994e-09	0.125596	-0.539573	1	1	1.46994e-09	0.125596	-0.539573	1	1	Gene
ENSG00000143376	1	151584541	151584541	+	3099	83754	rs1308137	1	151668295	151668295	0	1.75818e-11	0.152913	0.616334	1	1	1.75818e-11	0.152913	0.616334	1	1	Gene
ENSG00000182134	1	151763892	151763892	-	3255	21338	rs4995158	1	151742554	151742554	0	1.75895e-14	0.194036	-0.589972	1	1	1.75895e-14	0.194036	-0.589972	1	1	Gene
ENSG00000213171	1	151778630	151778630	-	3271	-23763	rs71625139	1	151802393	151802393	0	5.31838e-16	0.214157	1.26458	1	1	5.31838e-16	0.214157	1.26458	1	1	Gene
ENSG00000196407	1	151826173	151826173	-	3240	904758	rs55892644	1	150921415	150921415	0	2.84906e-05	0.0622557	-0.506427	1	1	2.84906e-05	0.0622557	-0.506427	1	1	Gene
ENSG00000159445	1	151882284	151882284	-	3206	4061	rs9943281	1	151878223	151878223	0	6.6466e-23	0.299702	0.797937	1	1	6.6466e-23	0.299702	0.797937	1	1	Gene
ENSG00000197915	1	152196669	152196669	-	3551	-1084	kgp11361704	1	152197753	152197753	0	9.03079e-06	0.0697626	0.507354	1	1	9.03079e-06	0.0697626	0.507354	1	1	Gene
ENSG00000143631	1	152297679	152297679	-	3750	128939	rs55879323	1	152168740	152168740	0	4.82952e-22	0.289541	-0.786244	1	1	4.32252e-26	0.336083	-0.847082	1	1	Gene
ENSG00000143631	1	152297679	152297679	-	3750	209074	rs1496041	1	152088605	152088605	1	4.44482e-09	0.118653	-0.486893	1	1	4.44482e-09	0.118653	-0.486893	1	1	Gene
ENSG00000189334	1	153589462	153589462	-	3730	4476	rs9700928	1	153584986	153584986	0	2.31829e-08	0.108208	-0.457773	1	1	2.31829e-08	0.108208	-0.457773	1	1	Gene
ENSG00000160679	1	153606525	153606525	+	3685	-9406	rs35890519	1	153597117	153597119	0	3.24387e-26	0.337468	0.802995	1	1	3.24387e-26	0.337468	0.802995	1	1	Gene
ENSG00000189171	1	153606568	153606568	-	3685	22237	rs202180559	1	153584331	153584331	0	1.42073e-21	0.283952	0.747741	1	1	1.42073e-21	0.283952	0.747741	1	1	Gene
ENSG00000143553	1	153631130	153631130	+	3630	-28269	rs3790411	1	153602861	153602861	0	3.77174e-06	0.0754503	0.384885	1	1	3.77174e-06	0.0754503	0.384885	1	1	Gene
ENSG00000143621	1	153643524	153643524	-	3643	35408	rs28518786	1	153608116	153608116	0	4.97791e-10	0.132347	0.500744	1	1	4.97791e-10	0.132347	0.500744	1	1	Gene
ENSG00000136689	2	113864791	113864791	+	4109	24215	rs431726	2	113889006	113889006	0	9.99942e-12	0.156342	-0.686781	1	1	9.99942e-12	0.156342	-0.686781	1	1	Gene
ENSG00000125637	2	113914902	113914902	+	4175	28568	rs2241976	2	113943470	113943470	0	3.79876e-38	0.457658	0.994828	1	1	1.14497e-14	0.196531	0.651918	1	1	Gene
ENSG00000125637	2	113914902	113914902	+	4175	8081	rs1867761	2	113922983	113922983	1	4.74902e-10	0.132639	-0.652694	1	1	4.43566e-13	0.175052	-0.74982	1	1	Gene
ENSG00000125637	2	113914902	113914902	+	4175	10159	rs4849159	2	113925061	113925061	2	3.3094e-11	0.149055	0.673343	1	1	3.3094e-11	0.149055	0.673343	1	1	Gene
ENSG00000125618	2	114036527	114036527	-	4198	43183	rs7589901	2	113993344	113993344	0	2.35126e-28	0.360802	-0.906575	1	1	2.35126e-28	0.360802	-0.906575	1	1	Gene
ENSG00000144134	2	114384806	114384806	+	4154	2552	rs1739509	2	114387358	114387358	0	5.32533e-15	0.200961	-0.729037	1	1	5.32533e-15	0.200961	-0.729037	1	1	Gene
ENSG00000227359	2	114461655	114461655	-	4095	9399	rs4849262	2	114452256	114452256	0	8.81408e-08	0.0996933	0.447801	0	1	1.02211e-06	0.0839221	0.410857	1	1	Gene
ENSG00000227359	2	114461655	114461655	-	4095	-66027	rs12711787	2	114527682	114527682	1	6.75543e-06	0.0716554	-0.516674	1	1	6.75543e-06	0.0716554	-0.516674	1	1	Gene
ENSG00000115084	2	114514400	114514400	-	4021	45075	rs4849267	2	114469325	114469325	0	6.91711e-11	0.144539	-0.801567	1	1	1.10035e-12	0.169635	-0.868371	1	1	Gene
ENSG00000115084	2	114514400	114514400	-	4021	-20025	rs112509845	2	114534425	114534425	1	1.82873e-05	0.0651552	-0.699595	1	1	1.82873e-05	0.0651552	-0.699595	1	1	Gene
ENSG00000175497	2	115199876	115199876	+	3655	712771	rs11123285	2	115912647	115912647	0	9.06717e-06	0.0697363	-0.440202	1	1	9.06717e-06	0.0697363	-0.440202	1	1	Gene
ENSG00000125633	2	118771709	118771709	-	4456	110776	rs77072749	2	118660931	118660933	0	2.14559e-07	0.0939892	0.867574	1	1	2.14559e-07	0.0939892	0.867574	1	1	Gene
ENSG00000125629	2	118846028	118846028	+	4509	-3094	rs7589375	2	118842934	118842934	0	7.59253e-10	0.12972	-0.589162	1	1	7.59253e-10	0.12972	-0.589162	1	1	Gene
ENSG00000226856	2	118943962	118943962	-	4570	-319732	rs35387219	2	119263694	119263694	0	1.64291e-06	0.0808477	0.679081	1	1	1.64291e-06	0.0808477	0.679081	1	1	Gene
ENSG00000019169	2	119699742	119699742	+	4128	44190	rs145092247	2	119743932	119743932	0	5.18344e-07	0.0883096	-0.658982	1	1	5.18344e-07	0.0883096	-0.658982	1	1	Gene
ENSG00000115107	2	119981384	119981384	+	3897	1866	kgp7409450	2	119983250	119983250	0	3.20615e-60	0.625844	-1.13566	1	1	3.20615e-60	0.625844	-1.13566	1	1	Gene
ENSG00000080293	2	120282070	120282070	-	3891	92350	rs4344946	2	120189720	120189720	0	2.45373e-15	0.205423	0.967631	1	1	2.45373e-15	0.205423	0.967631	1	1	Gene
ENSG00000144120	2	120436743	120436743	+	3878	-4992	rs7566633	2	120431751	120431751	0	3.8211e-06	0.0753657	0.546203	1	1	3.8211e-06	0.0753657	0.546203	1	1	Gene
ENSG00000163161	2	128051752	128051752	-	5136	44066	rs6430936	2	128007686	128007686	0	9.15217e-15	0.19783	0.664396	1	1	9.15217e-15	0.19783	0.664396	1	1	Gene
ENSG00000169967	2	128146041	128146041	-	5075	-13220	rs7580658	2	128159261	128159261	0	4.06182e-13	0.175575	-0.590871	1	1	4.06182e-13	0.175575	-0.590871	1	1	Gene
ENSG00000236682	2	128146706	128146706	+	5074	56	rs2276683	2	128146762	128146762	0	3.25798e-38	0.458265	-1.1592	1	1	3.25798e-38	0.458265	-1.1592	1	1	Gene
ENSG00000115718	2	128176003	128176003	+	5083	4869	rs5936	2	128180872	128180872	0	1.0039e-28	0.36475	0.913245	1	1	1.0039e-28	0.36475	0.913245	1	1	Gene
ENSG00000163166	2	128284462	128284462	-	5084	184500	rs200323450	2	128099962	128099962	0	1.21647e-06	0.0827951	0.867947	1	1	1.21647e-06	0.0827951	0.867947	1	1	Gene
ENSG00000144230	2	128403439	128403439	+	4928	2203	rs62161993	2	128405642	128405642	0	5.38099e-27	0.346071	1.63111	1	1	5.38099e-27	0.346071	1.63111	1	1	Gene
ENSG00000270081	2	128603261	128603261	-	4951	2652	rs17600636	2	128600609	128600609	0	6.26145e-35	0.427554	-0.953663	1	1	6.26145e-35	0.427554	-0.953663	1	1	Gene
ENSG00000152076	2	130902707	130902707	-	2856	-69553	kgp22812923	2	130972260	130972260	0	1.0391e-05	0.0688471	-0.440442	1	1	1.0391e-05	0.0688471	-0.440442	1	1	Gene
ENSG00000136718	2	131099798	131099798	+	2592	4726	rs55872863	2	131104524	131104524	0	4.81298e-23	0.301343	-0.940318	1	1	4.81298e-23	0.301343	-0.940318	1	1	Gene
ENSG00000136710	2	131099922	131099922	-	2592	10579	rs12232961	2	131089343	131089343	0	3.25598e-19	0.255153	0.857097	1	1	3.25598e-19	0.255153	0.857097	1	1	Gene
ENSG00000072135	2	131113580	131113580	+	2589	430	rs7570220	2	131114010	131114010	0	1.1648e-10	0.141334	-0.760856	1	1	1.1648e-10	0.141334	-0.760856	1	1	Gene
ENSG00000173272	2	132250316	132250316	-	2773	-17140	rs2313834	2	132267456	132267456	0	8.33576e-21	0.274696	1.02497	0	1	1.91401e-21	0.282401	1.03925	1	1	Gene
ENSG00000173272	2	132250316	132250316	-	2773	17919	rs10194170	2	132232397	132232397	1	1.2244e-18	0.247967	-1.14615	1	1	1.2244e-18	0.247967	-1.14615	1	1	Gene
ENSG00000163040	2	132285248	132285248	+	2890	-43938	rs201050684	2	132241308	132241310	0	4.56182e-05	0.0591745	-0.549384	1	1	4.56182e-05	0.0591745	-0.549384	1	1	Gene
ENSG00000197927	2	132479948	132479948	+	3311	171639	rs116225355	2	132651587	132651587	0	3.28988e-05	0.0613144	-0.818157	0	1	5.44188e-10	0.131793	-1.1995	1	1	Gene
ENSG00000197927	2	132479948	132479948	+	3311	-130300	rs13029900	2	132349648	132349648	1	5.57833e-05	0.057857	-0.380525	1	1	5.57833e-05	0.057857	-0.380525	1	1	Gene
ENSG00000082258	2	135675805	135675805	+	3039	-31987	rs201281072	2	135643818	135643818	0	1.05329e-05	0.0687586	0.415227	1	1	1.05329e-05	0.0687586	0.415227	1	1	Gene
ENSG00000121988	2	136288806	136288806	-	2591	-90388	rs3834114	2	136379194	136379195	0	1.14945e-05	0.0681883	-0.801808	1	1	1.14945e-05	0.0681883	-0.801808	1	1	Gene
ENSG00000144229	2	137523115	137523115	+	4363	-21318	rs59556655	2	137501797	137501797	0	1.38297e-06	0.0819641	0.737198	1	1	1.38297e-06	0.0819641	0.737198	1	1	Gene
ENSG00000150540	2	138721590	138721590	+	4494	-16798	rs9287488	2	138704792	138704792	0	1.76736e-35	0.432809	1.02755	1	1	1.76736e-35	0.432809	1.02755	1	1	Gene
ENSG00000150556	2	149894621	149894621	+	3709	21996	rs6751976	2	149916617	149916617	0	1.85125e-06	0.0800733	0.485742	1	1	5.85476e-07	0.0875236	0.507837	1	1	Gene
ENSG00000150556	2	149894621	149894621	+	3709	128171	rs10930514	2	150022792	150022792	1	8.40594e-06	0.0702303	-0.420364	1	1	8.40594e-06	0.0702303	-0.420364	1	1	Gene
ENSG00000183091	2	152591001	152591001	-	4367	300883	rs72860236	2	152290118	152290118	0	4.00221e-05	0.0600314	-0.390694	1	1	4.00221e-05	0.0600314	-0.390694	1	1	Gene
ENSG00000182389	2	152955593	152955593	-	4006	133334	rs200559440	2	152822259	152822259	0	2.43198e-05	0.0632912	-0.544501	1	1	2.43198e-05	0.0632912	-0.544501	1	1	Gene
ENSG00000115145	2	153032506	153032506	-	3977	-187	rs72864765	2	153032693	153032693	0	1.97205e-10	0.138085	0.700027	1	1	1.97205e-10	0.138085	0.700027	1	1	Gene
ENSG00000157827	2	153191751	153191751	+	4239	280985	rs62179597	2	153472736	153472736	0	1.06623e-05	0.0686789	-0.412766	1	1	1.06623e-05	0.0686789	-0.412766	1	1	Gene
ENSG00000226383	2	156881125	156881125	-	3671	-269078	rs184444997	2	157150203	157150203	0	3.18758e-05	0.0615211	0.428255	1	1	3.18758e-05	0.0615211	0.428255	1	1	Gene
ENSG00000123612	2	158485517	158485517	-	3210	50948	rs12614487	2	158434569	158434569	0	3.20845e-05	0.0614784	0.682486	1	1	3.20845e-05	0.0614784	0.682486	1	1	Gene
ENSG00000196151	2	160143310	160143310	-	5219	72156	rs731062	2	160071154	160071154	0	1.37246e-10	0.140323	-0.63715	1	1	1.37246e-10	0.140323	-0.63715	1	1	Gene
ENSG00000226266	2	160568946	160568946	-	4793	-59661	kgp8642709	2	160628607	160628607	0	2.53715e-09	0.122177	0.792952	1	1	2.53715e-09	0.122177	0.792952	1	1	Gene
ENSG00000161265	19	36236346	36236346	-	4464	6172	rs12459634	19	36230174	36230174	0	3.28047e-36	0.439732	1.23062	1	1	2.57011e-36	0.440728	1.23201	1	1	Gene
ENSG00000161265	19	36236346	36236346	-	4464	45571	rs3885794	19	36190775	36190775	1	1.78606e-10	0.138697	-0.739204	1	1	1.78606e-10	0.138697	-0.739204	1	1	Gene
ENSG00000167595	19	36249044	36249044	+	4479	477	kgp5310369	19	36249521	36249521	0	1.75451e-10	0.138807	-0.516773	1	1	1.75451e-10	0.138807	-0.516773	1	1	Gene
ENSG00000004777	19	36265434	36265434	+	4504	-5940	kgp3575841	19	36259494	36259494	0	4.00507e-07	0.0899727	-0.483968	1	1	4.00507e-07	0.0899727	-0.483968	1	1	Gene
ENSG00000105254	19	36605191	36605191	+	4569	7734	rs8104053	19	36612925	36612925	0	1.32211e-06	0.0822557	0.398064	1	1	1.32211e-06	0.0822557	0.398064	1	1	Gene
ENSG00000105258	19	36606248	36606248	-	4573	81669	rs79104930	19	36524579	36524579	0	2.9063e-06	0.0771449	-0.677662	1	1	2.9063e-06	0.0771449	-0.677662	1	1	Gene
ENSG00000126247	19	36630477	36630477	+	4566	-75293	rs8112640	19	36555184	36555184	0	1.86665e-06	0.0800196	0.411718	1	1	1.86665e-06	0.0800196	0.411718	1	1	Gene
ENSG00000196357	19	36737159	36737159	-	4253	28144	rs201961814	19	36709011	36709015	0	4.63044e-08	0.103804	-0.443702	1	1	4.63044e-08	0.103804	-0.443702	1	1	Gene
ENSG00000232677	19	36822620	36822620	-	4111	76395	rs2972527	19	36746225	36746225	0	3.50349e-12	0.162683	0.576583	1	1	3.50349e-12	0.162683	0.576583	1	1	Gene
ENSG00000186017	19	36980804	36980804	-	3864	-28885	rs8104087	19	37009689	37009689	0	3.97659e-07	0.0900187	-0.472251	1	1	3.97659e-07	0.0900187	-0.472251	1	1	Gene
ENSG00000186020	19	37096178	37096178	-	3781	170099	rs6510543	19	36926079	36926079	0	4.08219e-08	0.104608	0.516763	1	1	5.50186e-10	0.131725	0.579887	1	1	Gene
ENSG00000186020	19	37096178	37096178	-	3781	-955126	rs117562811	19	38051304	38051304	1	1.77673e-05	0.0653437	0.750001	1	1	1.77673e-05	0.0653437	0.750001	1	1	Gene
ENSG00000189042	19	37178514	37178514	+	3717	11596	rs151160614	19	37190110	37190110	0	2.27116e-06	0.0787466	0.412506	1	1	2.27116e-06	0.0787466	0.412506	1	1	Gene
ENSG00000196967	19	37663643	37663643	-	3947	115505	rs55773629	19	37548138	37548138	0	1.45755e-05	0.0666376	0.786803	1	1	1.45755e-05	0.0666376	0.786803	1	1	Gene
ENSG00000226686	19	37742814	37742814	+	3866	113539	rs256740	19	37856353	37856353	0	1.25994e-12	0.168824	-0.583376	1	1	1.25994e-12	0.168824	-0.583376	1	1	Gene
ENSG00000181666	19	37803739	37803739	+	3921	-55940	kgp11936180	19	37747799	37747799	0	8.81768e-06	0.0699183	-0.371662	1	1	8.81768e-06	0.0699183	-0.371662	1	1	Gene
ENSG00000188227	19	37997841	37997841	+	3782	24517	rs10404945	19	38022358	38022358	0	4.29206e-10	0.133268	0.702627	1	1	8.61576e-07	0.0850274	0.561231	1	1	Gene
ENSG00000188227	19	37997841	37997841	+	3782	96734	kgp22780657	19	38094575	38094575	1	3.77868e-05	0.0604077	0.356415	1	1	3.77868e-05	0.0604077	0.356415	1	1	Gene
ENSG00000196381	19	38183223	38183223	-	3657	13884	rs56077756	19	38169339	38169339	0	3.20032e-06	0.0765186	-0.41734	1	1	3.20032e-06	0.0765186	-0.41734	1	1	Gene
ENSG00000120784	19	38183238	38183238	-	3657	281508	rs201275568	19	37901730	37901730	0	9.35412e-07	0.0844955	-0.433689	1	1	9.35412e-07	0.0844955	-0.433689	1	1	Gene
ENSG00000198182	19	38210691	38210691	-	3683	-247118	rs1643469	19	38457809	38457809	0	3.50443e-07	0.090833	-0.566077	1	1	3.50443e-07	0.090833	-0.566077	1	1	Gene
ENSG00000167641	19	38747231	38747231	-	4203	11618	rs8102476	19	38735613	38735613	0	1.78259e-07	0.0951796	-0.430116	1	1	1.78259e-07	0.0951796	-0.430116	1	1	Gene
ENSG00000267748	19	38779791	38779791	+	4218	26981	rs7257537	19	38806772	38806772	0	5.15018e-09	0.117725	-0.549001	1	1	5.15018e-09	0.117725	-0.549001	1	1	Gene
ENSG00000167644	19	38794801	38794801	+	4223	449	rs45437199	19	38795250	38795250	0	6.31147e-15	0.19998	-0.784841	1	1	6.31147e-15	0.19998	-0.784841	1	1	Gene
ENSG00000099338	19	38826415	38826415	+	4203	65624	rs73044940	19	38892039	38892039	0	1.66434e-14	0.194358	1.33168	0	1	4.94074e-14	0.188006	1.30974	1	1	Gene
ENSG00000099338	19	38826415	38826415	+	4203	15299	rs80248244	19	38841714	38841714	1	4.67985e-07	0.0889688	-0.531614	1	1	4.67985e-07	0.0889688	-0.531614	1	1	Gene
ENSG00000130244	19	38893775	38893775	+	4167	28701	rs76124585	19	38922476	38922476	0	1.14293e-07	0.0980299	0.718167	1	1	1.14293e-07	0.0980299	0.718167	1	1	Gene
ENSG00000130402	19	39138289	39138289	+	4476	36043	rs973009	19	39174332	39174332	0	2.1137e-05	0.0642085	0.510489	1	1	2.1137e-05	0.0642085	0.510489	1	1	Gene
ENSG00000182472	19	39260544	39260544	-	4677	49951	rs62119115	19	39210593	39210593	0	2.27883e-14	0.192528	-0.746914	1	1	2.27883e-14	0.192528	-0.746914	1	1	Gene
ENSG00000104823	19	39322645	39322645	-	4754	-41939	kgp3703391	19	39364584	39364584	0	6.55673e-08	0.101585	-0.632622	1	1	6.55673e-08	0.101585	-0.632622	1	1	Gene
ENSG00000104835	19	39440495	39440495	-	4824	23055	rs7508539	19	39417440	39417440	0	2.75329e-08	0.107115	-0.472915	1	1	2.75329e-08	0.107115	-0.472915	1	1	Gene
ENSG00000130669	19	39616410	39616410	+	4415	52247	rs2304090	19	39668657	39668657	0	3.72955e-13	0.176082	-0.616838	1	1	3.72955e-13	0.176082	-0.616838	1	1	Gene
ENSG00000188505	19	39687601	39687601	+	4405	-6568	rs8104935	19	39681033	39681033	0	3.63816e-07	0.0905917	0.48671	1	1	3.63816e-07	0.0905917	0.48671	1	1	Gene
ENSG00000105193	19	39926588	39926588	-	4391	-952	rs530411	19	39927540	39927540	0	3.38613e-41	0.484748	1.04704	1	1	3.38613e-41	0.484748	1.04704	1	1	Gene
ENSG00000196235	19	39926796	39926796	+	4391	43494	rs34161663	19	39970290	39970290	0	2.94381e-08	0.106689	0.623617	1	1	2.94381e-08	0.106689	0.623617	1	1	Gene
ENSG00000197782	19	40596845	40596845	-	4151	4974	rs337801	19	40591871	40591871	0	1.6947e-12	0.167048	1.24549	1	1	1.6947e-12	0.167048	1.24549	1	1	Gene
ENSG00000130758	19	40697651	40697651	+	4251	15761	rs7252471	19	40713412	40713412	0	4.43924e-14	0.188632	-0.630878	1	1	4.43924e-14	0.188632	-0.630878	1	1	Gene
ENSG00000167565	19	40950612	40950612	-	4403	3651	rs2368579	19	40946961	40946961	0	1.58053e-05	0.0661084	-0.530618	1	1	1.58053e-05	0.0661084	-0.530618	1	1	Gene
ENSG00000086544	19	41223008	41223008	+	4028	-4397	rs2604913	19	41218611	41218611	0	1.56517e-06	0.081162	-0.413407	1	1	1.56517e-06	0.081162	-0.413407	1	1	Gene
ENSG00000123815	19	41224112	41224112	-	4024	19978	rs200865478	19	41204133	41204134	0	5.55394e-08	0.102644	0.470228	1	1	5.55394e-08	0.102644	0.470228	1	1	Gene
ENSG00000188493	19	41257458	41257458	-	3918	8083	rs10407351	19	41249375	41249375	0	5.45232e-14	0.187428	0.602453	1	1	5.45232e-14	0.187428	0.602453	1	1	Gene
ENSG00000197408	19	41497204	41497204	+	3679	16836	rs7260538	19	41514040	41514040	0	5.63934e-06	0.072832	-0.366238	1	1	5.63934e-06	0.072832	-0.366238	1	1	Gene
ENSG00000142046	19	41856816	41856816	+	3504	32034	rs138731997	19	41888850	41888861	0	7.20058e-09	0.115612	-0.631213	1	1	7.20058e-09	0.115612	-0.631213	1	1	Gene
ENSG00000177191	19	41934635	41934635	-	3451	5934	rs284653	19	41928701	41928701	0	5.41512e-13	0.173865	-0.57402	1	1	5.41512e-13	0.173865	-0.57402	1	1	Gene
ENSG00000267107	19	42006559	42006559	-	3321	7439	rs7248215	19	41999120	41999120	0	5.5296e-15	0.200744	0.712593	1	1	5.5296e-15	0.200744	0.712593	1	1	Gene
ENSG00000007129	19	42055886	42055886	+	3242	29987	rs2302188	19	42085873	42085873	0	5.75375e-14	0.187113	0.680101	1	1	5.75375e-14	0.187113	0.680101	1	1	Gene
ENSG00000105352	19	42133442	42133442	-	3148	37026	rs731055	19	42096416	42096416	0	4.24374e-06	0.0746831	0.474435	1	1	4.24374e-06	0.0746831	0.474435	1	1	Gene
ENSG00000007306	19	42210895	42210895	-	3075	30324	rs10520341	19	42180571	42180571	0	4.53297e-24	0.313236	-0.937675	1	1	1.39057e-25	0.330416	-0.963046	1	1	Gene
ENSG00000007306	19	42210895	42210895	-	3075	62865	rs1015758	19	42148030	42148030	1	1.47978e-05	0.0665387	0.421865	1	1	1.47978e-05	0.0665387	0.421865	1	1	Gene
ENSG00000105388	19	42212504	42212504	+	3073	13711	rs4803503	19	42226215	42226215	0	5.78165e-06	0.0726697	-0.409295	1	1	5.78165e-06	0.0726697	-0.409295	1	1	Gene
ENSG00000138459	3	112280556	112280556	+	4968	34666	rs2705543	3	112315222	112315222	0	7.86166e-13	0.171643	-1.08015	1	1	7.86166e-13	0.171643	-1.08015	1	1	Gene
ENSG00000206530	3	113160457	113160457	-	3747	150154	rs17321330	3	113010303	113010303	0	3.69604e-19	0.254469	0.696748	0	1	1.71033e-13	0.1807	0.587134	1	1	Gene
ENSG00000206530	3	113160457	113160457	-	3747	89638	rs11914580	3	113070819	113070819	1	2.11417e-09	0.12332	-0.913704	1	1	2.11417e-09	0.12332	-0.913704	1	1	Gene
ENSG00000163611	3	113234034	113234034	-	3733	-25379	rs6769970	3	113259413	113259413	0	6.86553e-08	0.101291	-0.443195	1	1	6.86553e-08	0.101291	-0.443195	1	1	Gene
ENSG00000072858	3	113251143	113251143	+	3732	-64	kgp4640213	3	113251079	113251079	0	4.09988e-18	0.241352	-0.729324	1	1	4.09988e-18	0.241352	-0.729324	1	1	Gene
ENSG00000114573	3	113465866	113465866	+	3690	70832	rs34597563	3	113536698	113536698	0	8.62021e-07	0.085024	0.412587	1	1	8.62021e-07	0.085024	0.412587	1	1	Gene
ENSG00000151576	3	113724680	113724680	+	3261	-29847	kgp12335748	3	113694833	113694833	0	8.08269e-07	0.0854403	0.486647	1	1	8.08269e-07	0.0854403	0.486647	1	1	Gene
ENSG00000174255	3	113956425	113956425	-	2690	-10274	rs72946689	3	113966699	113966699	0	3.17827e-05	0.0615402	0.366229	1	1	3.17827e-05	0.0615402	0.366229	1	1	Gene
ENSG00000144847	3	118864915	118864915	-	4599	-100017	rs111472801	3	118964932	118964932	0	3.02214e-14	0.190881	1.20234	1	1	3.02214e-14	0.190881	1.20234	1	1	Gene
ENSG00000121578	3	118959950	118959950	-	4641	31459	rs11713838	3	118928491	118928491	0	2.85097e-11	0.149966	0.627455	0	1	4.50337e-09	0.11857	0.557924	1	1	Gene
ENSG00000121578	3	118959950	118959950	-	4641	333629	rs75800989	3	118626321	118626321	1	7.08586e-06	0.0713442	0.749968	0	1	1.54873e-06	0.0812304	0.800245	1	1	Gene
ENSG00000121578	3	118959950	118959950	-	4641	-19115	rs2717265	3	118979065	118979065	2	2.0803e-05	0.0643126	0.521499	1	1	2.0803e-05	0.0643126	0.521499	1	1	Gene
ENSG00000163389	3	119187785	119187785	+	4588	-51498	rs114261128	3	119136287	119136287	0	1.46705e-27	0.352227	1.60288	1	1	1.5855e-19	0.25903	1.37457	1	1	Gene
ENSG00000163389	3	119187785	119187785	+	4588	8549	rs3732419	3	119196334	119196334	1	5.94586e-09	0.11682	-0.495214	1	1	5.94586e-09	0.11682	-0.495214	1	1	Gene
ENSG00000138495	3	119396301	119396301	-	4523	-12688	rs2698281	3	119408989	119408989	0	1.58841e-05	0.0660759	0.369677	1	1	1.58841e-05	0.0660759	0.369677	1	1	Gene
ENSG00000183833	3	119421869	119421869	+	4528	-3338	rs7617287	3	119418531	119418531	0	4.24342e-34	0.419512	1.29005	1	1	4.24342e-34	0.419512	1.29005	1	1	Gene
ENSG00000144852	3	119499331	119499331	+	4434	-6632	rs2461829	3	119492699	119492699	0	3.64022e-12	0.162452	0.591784	1	1	3.64022e-12	0.162452	0.591784	1	1	Gene
ENSG00000082701	3	119813264	119813264	-	4466	270967	rs3732361	3	119542297	119542297	0	1.16619e-14	0.196424	-0.642879	1	1	1.66499e-12	0.167154	-0.593049	1	1	Gene
ENSG00000082701	3	119813264	119813264	-	4466	-65182	rs60845666	3	119878446	119878446	1	5.51836e-07	0.0879055	-0.416141	1	1	5.51836e-07	0.0879055	-0.416141	1	1	Gene
ENSG00000180353	3	121379774	121379774	-	4431	-77470	rs75640422	3	121457244	121457244	0	3.35265e-05	0.0611907	-0.466082	1	1	3.35265e-05	0.0611907	-0.466082	1	1	Gene
ENSG00000173226	3	121553926	121553926	-	4661	25030	rs78533767	3	121528896	121528896	0	7.20134e-38	0.455122	1.33088	1	1	1.45263e-28	0.363039	1.18865	1	1	Gene
ENSG00000173226	3	121553926	121553926	-	4661	28266	indel_3_121525660	3	121525660	121525660	1	9.08414e-19	0.249592	0.733896	1	1	9.08414e-19	0.249592	0.733896	1	1	Gene
ENSG00000163406	3	121612936	121612936	+	4637	-201060	kgp6527860	3	121411876	121411876	0	5.35902e-09	0.117475	-0.457082	1	1	5.35902e-09	0.117475	-0.457082	1	1	Gene
ENSG00000145103	3	121741051	121741051	-	4706	986	rs7627252	3	121740065	121740065	0	4.50946e-17	0.228064	-0.744947	1	1	1.52408e-18	0.246773	-0.774901	1	1	Gene
ENSG00000145103	3	121741051	121741051	-	4706	76431	rs9812694	3	121664620	121664620	1	1.95609e-05	0.0647151	-0.344264	1	1	1.95609e-05	0.0647151	-0.344264	1	1	Gene
ENSG00000036828	3	121902530	121902530	+	4762	35413	rs35274320	3	121937943	121937943	0	4.7485e-07	0.0888749	0.678068	1	1	4.7485e-07	0.0888749	0.678068	1	1	Gene
ENSG00000121552	3	122044091	122044091	+	4924	-46823	rs3792291	3	121997268	121997268	0	1.8905e-05	0.064938	0.543517	1	1	1.8905e-05	0.064938	0.543517	1	1	Gene
ENSG00000160124	3	122102078	122102078	-	4956	35738	rs10934586	3	122066340	122066340	0	1.35892e-10	0.140384	0.501292	1	1	1.35892e-10	0.140384	0.501292	1	1	Gene
ENSG00000114023	3	122103023	122103023	+	4964	-127427	rs13079736	3	121975596	121975596	0	5.31708e-06	0.0732153	0.585881	1	1	5.31708e-06	0.0732153	0.585881	1	1	Gene
ENSG00000196981	3	122134882	122134882	-	4983	3105	kgp9750942	3	122131777	122131777	0	7.5976e-15	0.198907	0.595613	1	1	7.5976e-15	0.198907	0.595613	1	1	Gene
ENSG00000169087	3	122512671	122512671	-	4540	-55028	rs7632515	3	122567699	122567699	0	2.92446e-07	0.0919977	-0.644906	1	1	1.54766e-08	0.110772	-0.707657	1	1	Gene
ENSG00000169087	3	122512671	122512671	-	4540	-97002	kgp7934296	3	122609673	122609673	1	3.56501e-08	0.105471	0.807209	1	1	3.56501e-08	0.105471	0.807209	1	1	Gene
ENSG00000175455	3	123680564	123680564	-	4039	14372	rs17375977	3	123666192	123666192	0	5.44525e-23	0.300716	-0.818144	1	1	5.44525e-23	0.300716	-0.818144	1	1	Gene
ENSG00000065371	3	123711025	123711025	-	4047	100682	rs2091661	3	123610343	123610343	0	2.21619e-05	0.0638988	-0.385598	1	1	2.21619e-05	0.0638988	-0.385598	1	1	Gene
ENSG00000272947	3	124467422	124467422	+	4873	8625	rs10470426	3	124476047	124476047	0	1.90026e-18	0.245568	0.943359	1	1	1.90026e-18	0.245568	0.943359	1	1	Gene
ENSG00000082781	3	124620265	124620265	-	5363	144873	rs139087131	3	124475392	124475392	0	9.58469e-06	0.0693742	0.513368	1	1	9.58469e-06	0.0693742	0.513368	1	1	Gene
ENSG00000221955	3	124998021	124998021	-	6246	72140	rs9870956	3	124925881	124925881	0	3.09395e-11	0.149466	0.5243	1	1	3.09395e-11	0.149466	0.5243	1	1	Gene
ENSG00000114520	3	125239041	125239041	-	6445	-704	rs74506060	3	125239745	125239745	0	1.21218e-07	0.0976531	-0.714565	1	1	1.21218e-07	0.0976531	-0.714565	1	1	Gene
ENSG00000144909	3	125313934	125313934	-	6312	-100458	rs2979379	3	125414392	125414392	0	2.22639e-06	0.0788759	0.534566	1	1	2.22639e-06	0.0788759	0.534566	1	1	Gene
ENSG00000272840	3	125493557	125493557	+	5765	-8303	rs2684973	3	125485254	125485254	0	9.77821e-26	0.332129	-1.02643	1	1	9.77821e-26	0.332129	-1.02643	1	1	Gene
ENSG00000241288	3	125607918	125607918	-	5621	-28271	rs12498003	3	125636189	125636189	0	1.56001e-13	0.181243	-0.883095	1	1	1.56001e-13	0.181243	-0.883095	1	1	Gene
ENSG00000114544	3	125820404	125820404	-	5468	50846	rs11362286	3	125769557	125769558	0	5.30882e-16	0.214168	0.67374	1	1	3.90042e-20	0.266529	0.751602	1	1	Gene
ENSG00000114544	3	125820404	125820404	-	5468	15154	rs200816951	3	125805250	125805250	1	4.34546e-09	0.118795	0.484389	1	1	4.34546e-09	0.118795	0.484389	1	1	Gene
ENSG00000144908	3	125916837	125916837	-	5402	-5087	rs6438988	3	125921924	125921924	0	9.29208e-08	0.0993554	0.475231	1	1	9.29208e-08	0.0993554	0.475231	1	1	Gene
ENSG00000070476	3	126194762	126194762	-	5733	-5641	rs1799398	3	126200403	126200403	0	5.32317e-17	0.227136	0.71649	1	1	5.32317e-17	0.227136	0.71649	1	1	Gene
ENSG00000180767	3	126243126	126243126	+	5741	3509	rs3845960	3	126246635	126246635	0	2.72386e-38	0.458972	-1.00063	1	1	2.72386e-38	0.458972	-1.00063	1	1	Gene
ENSG00000159685	3	126423063	126423063	+	5311	356501	rs6796052	3	126779564	126779564	0	3.39609e-07	0.0910352	-0.703158	1	1	3.39609e-07	0.0910352	-0.703158	1	1	Gene
ENSG00000163870	3	127317094	127317094	-	3903	24761	rs62264113	3	127292333	127292333	0	7.59408e-11	0.143965	-0.914884	1	1	7.59408e-11	0.143965	-0.914884	1	1	Gene
ENSG00000074416	3	127542051	127542051	-	4070	86965	rs5852521	3	127455086	127455086	0	2.85217e-17	0.230619	0.664228	1	1	2.85217e-17	0.230619	0.664228	1	1	Gene
ENSG00000187715	3	127634075	127634075	+	4149	49848	rs72983925	3	127683923	127683923	0	7.12706e-08	0.101052	-1.01657	1	1	7.12706e-08	0.101052	-1.01657	1	1	Gene
ENSG00000157259	7	92076767	92076767	+	2854	-12813	kgp377834	7	92063954	92063954	0	2.69624e-10	0.13615	-1.13897	1	1	2.69624e-10	0.13615	-1.13897	1	1	Gene
ENSG00000177409	7	92777682	92777682	-	2782	-80516	rs117285361	7	92858198	92858198	0	3.44622e-13	0.176551	-1.47166	1	1	3.44622e-13	0.176551	-1.47166	1	1	Gene
ENSG00000105829	7	93633694	93633694	-	3276	6595	rs2299416	7	93627099	93627099	0	9.52069e-13	0.1705	-0.62642	1	1	9.52069e-13	0.1705	-0.62642	1	1	Gene
ENSG00000127995	7	94138531	94138531	+	3227	-77036	rs34305852	7	94061495	94061495	0	3.87493e-12	0.162075	-1.06929	1	1	3.87493e-12	0.162075	-1.06929	1	1	Gene
ENSG00000005421	7	95025673	95025673	-	3708	71724	rs705381	7	94953949	94953949	0	1.59957e-27	0.351819	-0.90066	1	1	1.59957e-27	0.351819	-0.90066	1	1	Gene
ENSG00000105852	7	95025680	95025680	-	3708	-44807	rs43039	7	95070487	95070487	0	4.08566e-08	0.104602	-0.492062	1	1	4.08566e-08	0.104602	-0.492062	1	1	Gene
ENSG00000105854	7	95064510	95064510	-	3700	-5977	rs43039	7	95070487	95070487	0	3.8935e-29	0.369116	-0.924337	1	1	3.8935e-29	0.369116	-0.924337	1	1	Gene
ENSG00000005981	7	95107756	95107756	+	3718	-82156	rs13226149	7	95025600	95025600	0	9.14128e-08	0.0994601	0.473612	1	1	9.14128e-08	0.0994601	0.473612	1	1	Gene
ENSG00000105880	7	96654409	96654409	-	4342	227618	rs113165806	7	96426791	96426791	0	1.92805e-05	0.0648094	0.431305	1	1	1.92805e-05	0.0648094	0.431305	1	1	Gene
ENSG00000164715	7	97736197	97736197	+	4463	74912	rs72578568	7	97811109	97811109	0	1.30677e-18	0.247612	0.976954	1	1	2.50096e-13	0.178452	0.829371	1	1	Gene
ENSG00000164715	7	97736197	97736197	+	4463	-17547	rs35763039	7	97718650	97718650	1	3.57867e-07	0.090698	0.496995	1	1	3.57867e-07	0.090698	0.496995	1	1	Gene
ENSG00000164713	7	97881691	97881691	+	4471	125846	rs201244010	7	98007537	98007537	0	6.99946e-21	0.275615	-0.980971	1	1	6.99946e-21	0.275615	-0.980971	1	1	Gene
ENSG00000241468	7	99063954	99063954	-	2778	163164	rs79453104	7	98900790	98900790	0	7.35137e-13	0.172044	-1.28715	1	1	7.35137e-13	0.172044	-1.28715	1	1	Gene
ENSG00000196652	7	99102274	99102274	+	2771	-153370	rs10232076	7	98948904	98948904	0	9.31761e-06	0.0695586	0.708303	1	1	9.31761e-06	0.0695586	0.708303	1	1	Gene
ENSG00000106258	7	99277621	99277621	-	2677	57538	rs7808022	7	99220083	99220083	0	3.16477e-26	0.337587	1.60162	1	1	3.16477e-26	0.337587	1.60162	1	1	Gene
ENSG00000146833	7	99517223	99517223	-	2418	-2859	rs2571991	7	99520082	99520082	0	6.80033e-59	0.617396	1.19688	1	1	6.80033e-59	0.617396	1.19688	1	1	Gene
ENSG00000221838	7	99699172	99699172	+	2472	-32552	rs4272301	7	99666620	99666620	0	6.66297e-18	0.238679	-0.709444	1	1	6.66297e-18	0.238679	-0.709444	1	1	Gene
ENSG00000214309	7	99724317	99724317	+	2547	200858	rs144381571	7	99925175	99925175	0	1.26039e-11	0.154937	1.29938	1	1	1.26039e-11	0.154937	1.29938	1	1	Gene
ENSG00000121716	7	99933737	99933737	+	2673	34761	indel_7_99968498	7	99968498	99968498	0	1.30933e-64	0.652492	1.33997	1	1	1.30933e-64	0.652492	1.33997	1	1	Gene
ENSG00000085514	7	99965153	99965153	+	2772	-30056	rs3873746	7	99935097	99935097	0	3.99494e-08	0.104745	0.540798	1	1	3.99494e-08	0.104745	0.540798	1	1	Gene
ENSG00000166925	7	100076902	100076902	-	3099	51557	rs117078929	7	100025345	100025345	0	1.6267e-09	0.124962	0.701236	1	1	1.6267e-09	0.124962	0.701236	1	1	Gene
ENSG00000106330	7	100209725	100209725	+	3554	149729	rs112108851	7	100359454	100359454	0	2.83258e-06	0.0773119	0.449758	1	1	2.83258e-06	0.0773119	0.449758	1	1	Gene
ENSG00000106327	7	100240402	100240402	-	3623	19587	rs4729596	7	100220815	100220815	0	7.54947e-09	0.115313	-0.61746	1	1	7.54947e-09	0.115313	-0.61746	1	1	Gene
ENSG00000146830	7	100287071	100287071	-	3745	2158	rs221796	7	100284913	100284913	0	6.81153e-11	0.144633	-0.857757	1	1	8.27388e-08	0.100098	-0.71358	1	1	Gene
ENSG00000146830	7	100287071	100287071	-	3745	13008	rs62482252	7	100274063	100274063	1	2.55116e-07	0.0928762	-0.51552	1	1	2.55116e-07	0.0928762	-0.51552	1	1	Gene
ENSG00000087077	7	100464760	100464760	+	3984	3343	rs7800241	7	100468103	100468103	0	1.26551e-19	0.26024	0.797546	0	1	9.70007e-18	0.236605	0.760467	1	1	Gene
ENSG00000087077	7	100464760	100464760	+	3984	-166215	rs199838185	7	100298543	100298545	1	1.81912e-05	0.0651896	0.582202	1	1	1.81912e-05	0.0651896	0.582202	1	1	Gene
ENSG00000176125	7	100487339	100487339	-	3983	33206	rs77862971	7	100454130	100454133	0	1.38371e-06	0.0819606	-0.401166	1	1	1.38371e-06	0.0819606	-0.401166	1	1	Gene
ENSG00000169894	7	100547187	100547187	+	3993	61077	rs73163789	7	100608264	100608264	0	6.47105e-09	0.116286	0.781736	1	1	6.47105e-09	0.116286	0.781736	1	1	Gene
ENSG00000205277	7	100612904	100612904	+	3963	6089	kgp909794	7	100618993	100618993	0	2.1377e-12	0.165655	0.772884	1	1	2.1377e-12	0.165655	0.772884	1	1	Gene
ENSG00000172922	11	65488418	65488418	-	2787	67658	rs10896027	11	65420760	65420760	0	3.05542e-09	0.12101	-0.521159	1	1	3.05542e-09	0.12101	-0.521159	1	1	Gene
ENSG00000254470	11	65548273	65548273	-	2763	77757	kgp8715339	11	65470516	65470516	0	7.1079e-06	0.0713239	-0.768682	1	1	7.1079e-06	0.0713239	-0.768682	1	1	Gene
ENSG00000172803	11	65601112	65601112	+	2748	448	rs17854357	11	65601560	65601560	0	3.92351e-45	0.517733	1.50616	1	1	3.92351e-45	0.517733	1.50616	1	1	Gene
ENSG00000172757	11	65629497	65629497	-	2721	-2382	rs630758	11	65631879	65631879	0	6.90787e-08	0.101251	0.475281	1	1	6.90787e-08	0.101251	0.475281	1	1	Gene
ENSG00000172543	11	65647280	65647280	+	2710	2704	rs687672	11	65649984	65649984	0	1.34847e-33	0.414599	1.18607	1	1	1.34847e-33	0.414599	1.18607	1	1	Gene
ENSG00000172500	11	65656010	65656010	-	2719	13593	rs11227333	11	65642417	65642417	0	3.73744e-05	0.0604795	0.492743	1	1	3.73744e-05	0.0604795	0.492743	1	1	Gene
ENSG00000175334	11	65769550	65769550	+	2716	-102401	rs10160792	11	65667149	65667149	0	3.53455e-06	0.0758727	-0.394143	1	1	3.53455e-06	0.0758727	-0.394143	1	1	Gene
ENSG00000175376	11	65769647	65769647	-	2716	64215	rs531612	11	65705432	65705432	0	7.24017e-08	0.100951	-0.455	1	1	7.24017e-08	0.100951	-0.455	1	1	Gene
ENSG00000175315	11	65779312	65779312	+	2712	-538331	rs202035932	11	65240979	65240981	0	4.42596e-06	0.0744095	0.80867	1	1	4.42596e-06	0.0744095	0.80867	1	1	Gene
ENSG00000174996	11	66024765	66024765	+	2447	-44215	rs7951079	11	65980550	65980550	0	1.04768e-26	0.342893	-1.08072	1	1	1.04768e-26	0.342893	-1.08072	1	1	Gene
ENSG00000255468	11	66115421	66115421	+	2401	-20345	rs67858745	11	66095074	66095076	0	4.46952e-11	0.147217	-0.579753	1	1	4.46952e-11	0.147217	-0.579753	1	1	Gene
ENSG00000174669	11	66139685	66139685	-	2402	714792	rs34651017	11	65424890	65424893	0	4.22573e-06	0.0747108	0.567799	1	1	4.22573e-06	0.0747108	0.567799	1	1	Gene
ENSG00000174516	11	66234216	66234216	+	2372	105467	rs57045447	11	66339683	66339683	0	2.65135e-05	0.0627262	-0.420705	1	1	2.65135e-05	0.0627262	-0.420705	1	1	Gene
ENSG00000254986	11	66247484	66247484	+	2342	-5377	rs61582507	11	66242107	66242107	0	5.93184e-13	0.173322	-0.695261	1	1	5.91346e-15	0.200356	-0.747518	1	1	Gene
ENSG00000254986	11	66247484	66247484	+	2342	306253	rs7107944	11	66553737	66553737	1	2.08533e-06	0.0793008	-0.391602	1	1	2.08533e-06	0.0793008	-0.391602	1	1	Gene
ENSG00000174165	11	66313709	66313709	-	2321	129192	rs76422502	11	66184517	66184517	0	9.00856e-06	0.0697786	0.491871	1	1	9.00856e-06	0.0697786	0.491871	1	1	Gene
ENSG00000174080	11	66336312	66336312	-	2336	1004	exm-rs2242663	11	66335308	66335308	0	1.71877e-24	0.31806	0.886787	1	1	1.71877e-24	0.31806	0.886787	1	1	Gene
ENSG00000173898	11	66496697	66496697	-	2435	158823	rs1791679	11	66337874	66337874	0	7.26706e-14	0.185742	0.625657	1	1	7.26706e-14	0.185742	0.625657	1	1	Gene
ENSG00000173715	11	66511922	66511922	+	2419	57587	rs35287213	11	66569509	66569509	0	2.60818e-09	0.122003	-0.972552	1	1	7.01307e-13	0.172325	-1.15585	1	1	Gene
ENSG00000173715	11	66511922	66511922	+	2419	98723	rs7570	11	66610645	66610645	1	2.49502e-10	0.13663	-0.61153	1	1	2.49502e-10	0.13663	-0.61153	1	1	Gene
ENSG00000173621	11	66624118	66624118	+	2532	18278	rs2167457	11	66642396	66642396	0	3.60956e-06	0.0757361	-0.438037	1	1	3.60956e-06	0.0757361	-0.438037	1	1	Gene
ENSG00000173599	11	66725847	66725847	-	2754	35932	rs7932004	11	66689915	66689915	0	2.2267e-05	0.0638679	0.385099	1	1	2.2267e-05	0.0638679	0.385099	1	1	Gene
ENSG00000173156	11	66824289	66824289	+	2791	-28	rs114895445	11	66824261	66824261	0	8.11231e-10	0.129307	-0.845157	1	1	8.11231e-10	0.129307	-0.845157	1	1	Gene
ENSG00000172932	11	67056018	67056018	+	2797	-209511	rs147391285	11	66846507	66846507	0	6.81811e-11	0.144627	1.20667	1	1	6.81811e-11	0.144627	1.20667	1	1	Gene
ENSG00000172508	11	67182439	67182439	+	2805	-6747	rs10896172	11	67175692	67175692	0	3.51994e-27	0.348088	1.81155	1	1	3.51994e-27	0.348088	1.81155	1	1	Gene
ENSG00000175634	11	67195931	67195931	+	2813	6895	rs10274	11	67202826	67202826	0	9.6208e-08	0.0991329	-0.453142	1	1	9.6208e-08	0.0991329	-0.453142	1	1	Gene
ENSG00000213402	11	67205538	67205538	-	2828	-33094	rs1628442	11	67238632	67238632	0	5.1036e-06	0.0734821	-0.389305	1	1	5.1036e-06	0.0734821	-0.389305	1	1	Gene
ENSG00000172725	11	67211292	67211292	-	2841	50331	rs2066496	11	67160961	67160961	0	7.61008e-06	0.0708789	0.788989	1	1	7.61008e-06	0.0708789	0.788989	1	1	Gene
ENSG00000167797	11	67276120	67276120	-	2862	-46705	indel_11_67322825	11	67322825	67322825	0	6.24027e-07	0.0871118	0.430279	1	1	6.24027e-07	0.0871118	0.430279	1	1	Gene
ENSG00000084207	11	67351066	67351066	+	2822	-35582	rs657003	11	67315484	67315484	0	9.98875e-13	0.170213	1.08452	0	1	3.82363e-10	0.133985	0.962208	1	1	Gene
ENSG00000084207	11	67351066	67351066	+	2822	7797	rs11316823	11	67358863	67358864	1	3.23462e-05	0.0614252	0.405182	1	1	3.23462e-05	0.0614252	0.405182	1	1	Gene
ENSG00000167799	11	67397401	67397401	-	2888	-274	rs7102670	11	67397675	67397675	0	2.75109e-07	0.0923909	0.70018	1	1	2.75109e-07	0.0923909	0.70018	1	1	Gene
ENSG00000167800	11	67407031	67407031	-	2917	5732	rs117624050	11	67401299	67401299	0	9.71691e-17	0.223762	1.56824	1	1	1.79877e-09	0.124333	1.16899	1	1	Gene
ENSG00000167800	11	67407031	67407031	-	2917	4669	kgp11395878	11	67402362	67402362	1	1.64923e-09	0.124876	0.555562	1	1	1.64923e-09	0.124876	0.555562	1	1	Gene
ENSG00000132744	11	67418130	67418130	-	2965	-546562	rs34623444	11	67964692	67964692	0	4.04165e-05	0.0599672	0.786224	1	1	4.04165e-05	0.0599672	0.786224	1	1	Gene
ENSG00000254610	11	67707245	67707245	-	3296	-65143	kgp7598464	11	67772388	67772388	0	2.16364e-05	0.0640558	-0.446879	1	1	2.16364e-05	0.0640558	-0.446879	1	1	Gene
ENSG00000110057	11	67772452	67772452	-	3450	28486	rs10896281	11	67743966	67743966	0	4.95872e-16	0.214555	-0.665506	1	1	4.95872e-16	0.214555	-0.665506	1	1	Gene
ENSG00000006534	11	67776048	67776048	+	3454	-39718	rs675285	11	67736330	67736330	0	1.14139e-05	0.0682343	-0.378719	1	1	1.14139e-05	0.0682343	-0.378719	1	1	Gene
ENSG00000110719	11	67806483	67806483	+	3503	1663	rs112230656	11	67808146	67808146	0	6.5945e-08	0.101548	-1.02555	1	1	6.5945e-08	0.101548	-1.02555	1	1	Gene
ENSG00000110721	11	67888911	67888911	-	3679	79643	rs36027301	11	67809268	67809268	0	1.56616e-09	0.125199	-1.05073	1	1	1.56616e-09	0.125199	-1.05073	1	1	Gene
ENSG00000110075	11	68228186	68228186	+	4173	64744	rs7936582	11	68292930	68292930	0	2.2131e-06	0.0789148	-0.417587	1	1	2.2131e-06	0.0789148	-0.417587	1	1	Gene
ENSG00000197345	11	68671303	68671303	-	4164	-2900	rs35380202	11	68674203	68674203	0	7.70858e-57	0.603936	-1.19058	1	1	7.70858e-57	0.603936	-1.19058	1	1	Gene
ENSG00000132740	11	68671310	68671310	+	4164	10459	kgp8211462	11	68681769	68681769	0	6.76644e-51	0.562282	-1.14797	1	1	6.76644e-51	0.562282	-1.14797	1	1	Gene
ENSG00000162341	11	68816365	68816365	+	4068	63752	rs55635432	11	68880117	68880117	0	1.61696e-08	0.110494	-0.519458	1	1	1.61696e-08	0.110494	-0.519458	1	1	Gene
ENSG00000255774	11	69294708	69294708	-	4713	11701	kgp6517025	11	69283007	69283007	0	2.84546e-09	0.121457	-0.580542	1	1	2.84546e-09	0.121457	-0.580542	1	1	Gene
ENSG00000255191	11	69831982	69831982	+	4546	-2019	rs4980707	11	69829963	69829963	0	5.63202e-16	0.213832	0.81291	1	1	5.63202e-16	0.213832	0.81291	1	1	Gene
ENSG00000254605	11	69867165	69867165	-	4527	1771	rs2007465	11	69865394	69865394	0	1.04149e-08	0.11328	-0.464563	1	1	1.04149e-08	0.11328	-0.464563	1	1	Gene
ENSG00000131620	11	69924408	69924408	+	4513	-87893	rs61885146	11	69836515	69836515	0	4.96766e-17	0.227523	1.02609	0	1	1.26277e-16	0.222289	1.01422	1	1	Gene
ENSG00000131620	11	69924408	69924408	+	4513	-46239	rs7107395	11	69878169	69878169	1	9.70599e-07	0.0842567	-0.408718	1	1	3.2692e-09	0.120585	-0.488955	1	1	Gene
ENSG00000131620	11	69924408	69924408	+	4513	-90322	rs55953866	11	69834086	69834086	2	2.59644e-08	0.107488	-0.912394	1	1	2.59644e-08	0.107488	-0.912394	1	1	Gene
ENSG00000131626	11	70116806	70116806	+	4649	91505	kgp1363152	11	70208311	70208311	0	1.58765e-06	0.0810695	-0.422691	1	1	1.58765e-06	0.0810695	-0.422691	1	1	Gene
ENSG00000085733	11	70244510	70244510	+	4706	2446	kgp4414269	11	70246956	70246956	0	1.10887e-15	0.209971	0.928063	1	1	1.10887e-15	0.209971	0.928063	1	1	Gene
ENSG00000172890	11	71164155	71164155	+	3922	10398	rs1629220	11	71174553	71174553	0	6.99179e-12	0.15851	0.637598	1	1	6.99179e-12	0.15851	0.637598	1	1	Gene
ENSG00000254997	11	71259466	71259466	+	3951	-14270	rs6592187	11	71245196	71245196	0	3.00456e-05	0.061908	-0.368106	1	1	1.21628e-05	0.0678194	-0.38528	1	1	Gene
ENSG00000254997	11	71259466	71259466	+	3951	-35728	rs142532522	11	71223738	71223738	1	1.79127e-05	0.0652905	0.770226	1	1	1.79127e-05	0.0652905	0.770226	1	1	Gene
ENSG00000214530	11	72504726	72504726	-	2855	20846	rs534668	11	72483880	72483880	0	2.21179e-05	0.0639118	-0.398158	1	1	2.21179e-05	0.0639118	-0.398158	1	1	Gene
ENSG00000168010	11	72525353	72525353	+	2810	-5751	kgp5604367	11	72519602	72519602	0	6.08719e-13	0.173168	-0.618298	1	1	6.08719e-13	0.173168	-0.618298	1	1	Gene
ENSG00000021300	11	73357223	73357223	+	3060	-17439	rs4944847	11	73339784	73339784	0	2.48164e-14	0.192031	0.837293	1	1	2.48164e-14	0.192031	0.837293	1	1	Gene
ENSG00000175582	11	73472182	73472182	-	3069	-566092	rs479968	11	74038274	74038274	0	8.77937e-06	0.0699467	0.401118	1	1	8.77937e-06	0.0699467	0.401118	1	1	Gene
ENSG00000175581	11	73498361	73498361	+	3072	-65007	rs3952729	11	73433354	73433354	0	2.07639e-21	0.281977	0.836475	1	1	2.07639e-21	0.281977	0.836475	1	1	Gene
ENSG00000175575	11	73587744	73587744	+	3071	76706	rs117816201	11	73664450	73664450	0	2.4888e-29	0.371168	-1.50556	1	1	2.4888e-29	0.371168	-1.50556	1	1	Gene
ENSG00000181924	11	73588033	73588033	-	3070	16192	rs12420099	11	73571841	73571841	0	4.9285e-06	0.0737094	-0.598789	1	1	4.9285e-06	0.0737094	-0.598789	1	1	Gene
ENSG00000175567	11	73694352	73694352	-	3123	5248	exm940274	11	73689104	73689104	0	4.69546e-15	0.201688	0.635843	1	1	4.69546e-15	0.201688	0.635843	1	1	Gene
ENSG00000165434	11	74109518	74109518	-	3337	46697	rs10793077	11	74062821	74062821	0	8.07982e-06	0.0704883	-0.422865	1	1	8.07982e-06	0.0704883	-0.422865	1	1	Gene
ENSG00000175538	11	74178774	74178774	-	3364	-110112	rs9665746	11	74288886	74288886	0	3.0921e-07	0.0916389	0.481936	1	1	3.0921e-07	0.0916389	0.481936	1	1	Gene
ENSG00000166435	11	74660245	74660245	-	3335	48810	rs12419929	11	74611435	74611435	0	3.34307e-82	0.741607	1.29677	1	1	3.34307e-82	0.741607	1.29677	1	1	Gene
ENSG00000137491	11	74811608	74811608	+	3176	63881	rs2712815	11	74875489	74875489	0	3.32215e-05	0.0612505	-0.347029	1	1	3.32215e-05	0.0612505	-0.347029	1	1	Gene
ENSG00000171533	11	75380165	75380165	-	3248	1491	rs12225010	11	75378674	75378674	0	4.53171e-07	0.0891763	-0.429476	1	1	4.53171e-07	0.0891763	-0.429476	1	1	Gene
ENSG00000085741	11	75921780	75921780	-	3734	59209	kgp9621343	11	75862571	75862571	0	4.34843e-07	0.0894425	0.42437	1	1	4.34843e-07	0.0894425	0.42437	1	1	Gene
ENSG00000255362	11	75927069	75927069	-	3741	6385	rs1357123	11	75920684	75920684	0	2.32937e-07	0.093461	-0.429674	1	1	2.32937e-07	0.093461	-0.429674	1	1	Gene
ENSG00000255135	11	76155700	76155700	-	3691	73638	rs73002555	11	76082062	76082062	0	4.01981e-08	0.104706	-1.05046	1	1	4.01981e-08	0.104706	-1.05046	1	1	Gene
ENSG00000182704	11	76493295	76493295	+	3704	13277	rs1149620	11	76506572	76506572	0	2.60917e-07	0.0927316	-0.470677	1	1	2.60917e-07	0.0927316	-0.470677	1	1	Gene
ENSG00000078124	11	76571911	76571911	+	3733	3952	rs11236984	11	76575863	76575863	0	4.32987e-08	0.104232	-0.720007	1	1	4.32987e-08	0.104232	-0.720007	1	1	Gene
ENSG00000254550	11	76813886	76813886	+	4397	630	kgp7156888	11	76814516	76814516	0	3.98104e-06	0.0750989	0.490079	1	1	3.98104e-06	0.0750989	0.490079	1	1	Gene
ENSG00000149269	11	77185680	77185680	-	4419	730062	rs873108	11	76455618	76455618	0	7.00212e-07	0.0863678	-0.599046	1	1	7.00212e-07	0.0863678	-0.599046	1	1	Gene
ENSG00000087884	11	77532155	77532155	+	4123	182591	rs11237353	11	77714746	77714746	0	6.64465e-07	0.0867063	-0.598832	1	1	6.64465e-07	0.0867063	-0.598832	1	1	Gene
ENSG00000149262	11	77705724	77705724	-	3889	3691	rs2276441	11	77702033	77702033	0	2.96184e-12	0.163694	0.623534	1	1	5.48816e-10	0.13174	0.559375	1	1	Gene
ENSG00000149262	11	77705724	77705724	-	3889	19789	rs4944186	11	77685935	77685935	1	4.51856e-06	0.0742748	0.5873	1	1	4.51856e-06	0.0742748	0.5873	1	1	Gene
ENSG00000151364	11	77757237	77757237	-	3909	20022	kgp4451628	11	77737215	77737215	0	2.78704e-05	0.0623997	0.428388	1	1	2.78704e-05	0.0623997	0.428388	1	1	Gene
ENSG00000159063	11	77850706	77850706	-	3894	-19780	rs1144764	11	77870486	77870486	0	1.53157e-07	0.0961536	0.448692	1	1	1.53157e-07	0.0961536	0.448692	1	1	Gene
ENSG00000118369	11	77899858	77899858	+	3908	19693	kgp5666697	11	77919551	77919551	0	2.71791e-05	0.0625641	0.418021	1	1	2.71791e-05	0.0625641	0.418021	1	1	Gene
ENSG00000137513	11	78285919	78285919	-	4343	2465	rs4945302	11	78283454	78283454	0	2.9756e-07	0.0918861	0.540307	1	1	2.9756e-07	0.0918861	0.540307	1	1	Gene
ENSG00000149256	11	79151992	79151992	-	4115	32753	rs61882555	11	79119239	79119239	0	2.89495e-07	0.092063	0.549138	1	1	2.89495e-07	0.092063	0.549138	1	1	Gene
ENSG00000165490	11	82611017	82611017	+	4448	-59262	rs10751080	11	82551755	82551755	0	7.98369e-06	0.0705664	-0.404271	1	1	7.98369e-06	0.0705664	-0.404271	1	1	Gene
ENSG00000137502	11	82782965	82782965	-	4660	30728	rs5018628	11	82752237	82752237	0	1.75901e-06	0.0804049	-0.444894	1	1	1.75901e-06	0.0804049	-0.444894	1	1	Gene
ENSG00000246067	11	82783108	82783108	+	4660	23466	rs7115348	11	82806574	82806574	0	3.56967e-19	0.254657	-0.901763	1	1	3.9984e-22	0.290515	-0.963161	1	1	Gene
ENSG00000246067	11	82783108	82783108	+	4660	706	kgp3669476	11	82783814	82783814	1	3.03049e-08	0.106505	-0.915928	1	1	3.03049e-08	0.106505	-0.915928	1	1	Gene
ENSG00000137501	11	85522184	85522184	-	4358	64108	kgp4152957	11	85458076	85458076	0	1.54158e-05	0.0662714	0.378422	1	1	1.54158e-05	0.0662714	0.378422	1	1	Gene
ENSG00000149196	11	86013253	86013253	+	5403	10375	rs11234607	11	86023628	86023628	0	1.96537e-06	0.0796853	-0.659368	1	1	1.96537e-06	0.0796853	-0.659368	1	1	Gene
ENSG00000150687	11	86502101	86502101	+	6023	-188942	rs141558771	11	86313159	86313159	0	6.30348e-06	0.0721067	-0.689098	1	1	6.30348e-06	0.0721067	-0.689098	1	1	Gene
ENSG00000246523	11	86666661	86666661	+	6081	51435	rs7117073	11	86718096	86718096	0	1.57812e-05	0.0661183	-0.402033	1	1	1.57812e-05	0.0661183	-0.402033	1	1	Gene
ENSG00000166575	11	86748886	86748886	+	5997	23368	rs4269948	11	86772254	86772254	0	7.22358e-06	0.0712187	0.664923	1	1	7.22358e-06	0.0712187	0.664923	1	1	Gene
ENSG00000123892	11	87908635	87908635	-	5308	-22734	rs9666049	11	87931369	87931369	0	3.20035e-14	0.190546	-0.628716	1	1	3.20035e-14	0.190546	-0.628716	1	1	Gene
ENSG00000109861	11	88070955	88070955	-	5000	18322	rs117486408	11	88052633	88052633	0	7.10517e-07	0.0862734	0.918804	1	1	7.10517e-07	0.0862734	0.918804	1	1	Gene
ENSG00000077616	11	89864683	89864683	+	4282	-31874	rs72479300	11	89832809	89832809	0	3.74413e-06	0.075498	0.852018	1	1	3.74413e-06	0.075498	0.852018	1	1	Gene
ENSG00000110172	11	89956532	89956532	-	4317	-6823	rs4589254	11	89963355	89963355	0	7.93848e-13	0.171585	-0.71528	1	1	7.93848e-13	0.171585	-0.71528	1	1	Gene
ENSG00000188554	17	41322498	41322498	+	3001	44286	rs34278977	17	41366784	41366784	0	1.22141e-07	0.0976045	-0.730959	1	1	1.22141e-07	0.0976045	-0.730959	1	1	Gene
ENSG00000175906	17	41476327	41476327	+	3051	32247	rs34385883	17	41508574	41508574	0	3.67881e-09	0.119843	0.489782	1	1	3.67881e-09	0.119843	0.489782	1	1	Gene
ENSG00000067596	17	41561233	41561233	+	2988	-10916	rs7207811	17	41550317	41550317	0	7.19289e-17	0.22545	-0.851814	1	1	7.19289e-17	0.22545	-0.851814	1	1	Gene
ENSG00000108861	17	41856356	41856356	-	3117	-266	rs2074143	17	41856622	41856622	0	8.60853e-07	0.0850328	-0.446508	1	1	8.60853e-07	0.0850328	-0.446508	1	1	Gene
ENSG00000108852	17	41987068	41987068	-	3363	64459	rs139642932	17	41922609	41922609	0	3.21389e-07	0.0913903	-0.530261	1	1	3.21389e-07	0.0913903	-0.530261	1	1	Gene
ENSG00000161653	17	42081914	42081914	+	3532	4058	rs186636	17	42085972	42085972	0	9.35164e-23	0.297963	0.798023	0	1	4.32459e-15	0.202162	0.657331	1	1	Gene
ENSG00000161653	17	42081914	42081914	+	3532	-21283	kgp12205728	17	42060631	42060631	1	6.26269e-06	0.072149	-0.401769	1	1	6.26269e-06	0.072149	-0.401769	1	1	Gene
ENSG00000161664	17	42247815	42247815	+	3698	-41939	rs4239142	17	42205876	42205876	0	1.91165e-10	0.138277	0.601919	0	1	1.1861e-08	0.112457	0.54282	1	1	Gene
ENSG00000161664	17	42247815	42247815	+	3698	81283	rs201794008	17	42329098	42329098	1	2.20036e-07	0.0938272	0.769368	1	1	2.20036e-07	0.0938272	0.769368	1	1	Gene
ENSG00000168591	17	42264338	42264338	+	3695	-738151	kgp3064408	17	41526187	41526187	0	2.72463e-05	0.0625479	-0.681267	1	1	2.72463e-05	0.0625479	-0.681267	1	1	Gene
ENSG00000013306	17	42402238	42402238	-	3674	-4875	rs200207023	17	42407113	42407116	0	4.91421e-08	0.103425	-0.45083	1	1	2.23609e-10	0.137308	-0.519455	1	1	Gene
ENSG00000013306	17	42402238	42402238	-	3674	3436	kgp7978160	17	42398802	42398802	1	1.56008e-06	0.0811831	-0.626757	1	1	1.56008e-06	0.0811831	-0.626757	1	1	Gene
ENSG00000161692	17	42785976	42785976	+	3793	-114025	rs11658030	17	42671951	42671951	0	9.62523e-12	0.156574	-0.847096	1	1	9.62523e-12	0.156574	-0.847096	1	1	Gene
ENSG00000131094	17	43045439	43045439	-	4674	311800	rs199994760	17	42733639	42733639	0	2.20263e-07	0.0938206	-0.44281	1	1	2.20263e-07	0.0938206	-0.44281	1	1	Gene
ENSG00000136448	17	43128978	43128978	+	4969	56514	kgp7959740	17	43185492	43185492	0	8.07806e-10	0.129334	0.556845	1	1	8.07806e-10	0.129334	0.556845	1	1	Gene
ENSG00000172992	17	43138473	43138473	-	5025	8711	rs78139659	17	43129759	43129762	0	2.91974e-20	0.268068	0.877147	1	1	8.27615e-13	0.171337	0.701252	1	1	Gene
ENSG00000172992	17	43138473	43138473	-	5025	10765	rs12950988	17	43127708	43127708	1	2.66705e-09	0.121863	-0.550072	1	1	2.66705e-09	0.121863	-0.550072	1	1	Gene
ENSG00000184361	17	43339479	43339479	-	5899	5474	rs9908267	17	43334005	43334005	0	1.26949e-09	0.126513	-0.520395	1	1	1.26949e-09	0.126513	-0.520395	1	1	Gene
ENSG00000159314	17	43511787	43511787	-	6017	50327	rs1230064	17	43461460	43461460	0	3.37131e-06	0.0761802	0.413111	1	1	3.37131e-06	0.0761802	0.413111	1	1	Gene
ENSG00000120071	17	44302733	44302733	-	5356	635368	rs118107097	17	43667365	43667365	0	6.80663e-11	0.144638	0.710002	1	1	2.54475e-16	0.218336	0.872332	1	1	Gene
ENSG00000120071	17	44302733	44302733	-	5356	181154	kgp5902740	17	44121579	44121579	1	2.71933e-11	0.150255	0.63956	1	1	2.71933e-11	0.150255	0.63956	1	1	Gene
ENSG00000176681	17	44370099	44370099	+	5473	449496	rs17698176	17	44819595	44819595	0	3.75409e-32	0.400234	1.03333	1	1	5.90949e-29	0.367196	0.989765	1	1	Gene
ENSG00000176681	17	44370099	44370099	+	5473	-288831	rs116315215	17	44081268	44081268	1	2.37457e-05	0.0634474	-0.502548	1	1	2.37457e-05	0.0634474	-0.502548	1	1	Gene
ENSG00000238083	17	44588877	44588877	+	5468	-399810	rs7225002	17	44189067	44189067	0	5.08486e-27	0.34634	0.821218	1	1	5.08486e-27	0.34634	0.821218	1	1	Gene
ENSG00000185829	17	44657088	44657088	-	5546	615101	rs148390925	17	44041987	44041987	0	1.39246e-10	0.140233	0.669842	1	1	1.39246e-10	0.140233	0.669842	1	1	Gene
ENSG00000108433	17	45000483	45000483	+	4626	46499	kgp3717676	17	45046982	45046982	0	6.52581e-09	0.116233	0.512961	1	1	6.52581e-09	0.116233	0.512961	1	1	Gene
ENSG00000179673	17	45056614	45056614	-	4442	5485	rs7214920	17	45051129	45051129	0	2.11313e-10	0.137658	-0.846627	1	1	2.11313e-10	0.137658	-0.846627	1	1	Gene
ENSG00000004897	17	45266788	45266788	-	3733	77991	rs34811916	17	45188797	45188797	0	2.48273e-05	0.0631561	0.401111	1	1	2.48273e-05	0.0631561	0.401111	1	1	Gene
ENSG00000259207	17	45331212	45331212	+	3550	20293	rs8078614	17	45351505	45351505	0	3.89083e-10	0.133877	0.627512	1	1	3.89083e-10	0.133877	0.627512	1	1	Gene
ENSG00000178852	17	45400656	45400656	+	3283	-25662	rs7221196	17	45374994	45374994	0	2.33652e-22	0.293278	0.739967	1	1	2.33652e-22	0.293278	0.739967	1	1	Gene
ENSG00000141279	17	45600308	45600308	+	3666	136266	rs112221321	17	45736574	45736574	0	5.262e-07	0.0882125	0.554549	1	1	5.262e-07	0.0882125	0.554549	1	1	Gene
ENSG00000198933	17	45771447	45771447	+	3987	1000	rs6503804	17	45772447	45772447	0	3.06925e-32	0.401113	-0.880589	1	1	3.06925e-32	0.401113	-0.880589	1	1	Gene
ENSG00000159111	17	45908900	45908900	-	4127	4737	rs3809869	17	45904163	45904163	0	1.73995e-25	0.329323	-0.818892	1	1	1.73995e-25	0.329323	-0.818892	1	1	Gene
ENSG00000141294	17	45908993	45908993	+	4127	-12186	rs17774008	17	45896807	45896807	0	3.17483e-06	0.0765706	-0.393042	1	1	3.17483e-06	0.0765706	-0.393042	1	1	Gene
ENSG00000141295	17	45918699	45918699	-	4125	-10470	rs9903904	17	45929169	45929169	0	2.64885e-31	0.391635	-1.23749	1	1	5.30662e-23	0.300847	-1.08461	1	1	Gene
ENSG00000141295	17	45918699	45918699	-	4125	34900	rs72833426	17	45883799	45883799	1	1.10293e-09	0.127391	0.509351	1	1	1.10293e-09	0.127391	0.509351	1	1	Gene
ENSG00000189120	17	45933240	45933240	-	4087	-125831	kgp9582229	17	46059071	46059071	0	7.64724e-08	0.100601	0.504125	1	1	7.64724e-08	0.100601	0.504125	1	1	Gene
ENSG00000108439	17	46018872	46018872	+	4140	101453	kgp12232769	17	46120325	46120325	0	1.10051e-07	0.0982722	0.534418	1	1	1.10051e-07	0.0982722	0.534418	1	1	Gene
ENSG00000108465	17	46045176	46045176	+	4167	319	rs4794333	17	46045495	46045495	0	2.96186e-08	0.10665	0.480045	1	1	2.96186e-08	0.10665	0.480045	1	1	Gene
ENSG00000082641	17	46125691	46125691	+	4031	102155	kgp2302452	17	46227846	46227846	0	9.78578e-07	0.0842037	0.727547	1	1	9.78578e-07	0.0842037	0.727547	1	1	Gene
ENSG00000108468	17	46178883	46178883	-	3960	11741	rs118114510	17	46167142	46167142	0	5.26408e-06	0.0732805	-0.692649	1	1	5.26408e-06	0.0732805	-0.692649	1	1	Gene
ENSG00000002919	17	46180719	46180719	+	3954	16378	rs113798317	17	46197097	46197097	0	1.60672e-15	0.20785	0.819066	1	1	1.60672e-15	0.20785	0.819066	1	1	Gene
ENSG00000173917	17	46623441	46623441	-	4049	-7128	rs10554930	17	46630569	46630572	0	7.56521e-08	0.10067	-0.554736	1	1	7.56521e-08	0.10067	-0.554736	1	1	Gene
ENSG00000120075	17	46671323	46671323	-	4040	27934	rs2740760	17	46643389	46643389	0	3.03624e-06	0.0768607	0.386166	1	1	3.03624e-06	0.0768607	0.386166	1	1	Gene
ENSG00000120068	17	46692478	46692478	-	4030	905857	rs80267077	17	45786621	45786621	0	3.00751e-05	0.0619016	-0.613886	1	1	3.00751e-05	0.0619016	-0.613886	1	1	Gene
ENSG00000170689	17	46703839	46703839	-	4025	-65431	rs8067554	17	46769270	46769270	0	2.7961e-05	0.0623785	-0.483362	1	1	2.7961e-05	0.0623785	-0.483362	1	1	Gene
ENSG00000260027	17	46710934	46710934	-	4020	26005	rs15689	17	46684929	46684929	0	1.62799e-09	0.124957	-0.555743	1	1	1.62799e-09	0.124957	-0.555743	1	1	Gene
ENSG00000272763	17	46724385	46724385	-	4020	35411	rs113461874	17	46688974	46688974	0	9.3931e-09	0.113933	-0.578065	1	1	7.56175e-07	0.085871	-0.501852	1	1	Gene
ENSG00000272763	17	46724385	46724385	-	4020	17163	rs138036466	17	46707221	46707222	1	1.18928e-05	0.0679659	0.617587	1	1	1.18928e-05	0.0679659	0.617587	1	1	Gene
ENSG00000170703	17	46894576	46894576	-	3766	28657	rs654979	17	46865919	46865919	0	9.22618e-15	0.197783	0.812936	1	1	5.54329e-17	0.226909	0.870739	1	1	Gene
ENSG00000170703	17	46894576	46894576	-	3766	-13782	rs488223	17	46908358	46908358	1	4.6022e-06	0.0741554	0.410468	1	1	4.6022e-06	0.0741554	0.410468	1	1	Gene
ENSG00000136436	17	46908350	46908350	+	3732	18736	rs62075798	17	46927086	46927086	0	5.53019e-10	0.131693	-0.527455	1	1	5.53019e-10	0.131693	-0.527455	1	1	Gene
ENSG00000159199	17	46970127	46970127	+	3660	76775	rs5820740	17	47046902	47046902	0	4.33947e-09	0.118804	-0.597204	1	1	4.33947e-09	0.118804	-0.597204	1	1	Gene
ENSG00000159202	17	46985731	46985731	+	3690	42741	rs12325727	17	47028472	47028472	0	3.52169e-07	0.0908013	-0.443852	1	1	3.52169e-07	0.0908013	-0.443852	1	1	Gene
ENSG00000167080	17	47209822	47209822	+	3716	77140	kgp9959476	17	47286962	47286962	0	6.60228e-11	0.144825	-0.833166	1	1	6.60228e-11	0.144825	-0.833166	1	1	Gene
ENSG00000198740	17	47439835	47439835	-	3755	93306	rs8075803	17	47346529	47346529	0	8.1981e-14	0.185034	0.584152	1	1	8.1981e-14	0.185034	0.584152	1	1	Gene
ENSG00000005884	17	48133332	48133332	+	3812	77658	rs72840635	17	48210990	48210990	0	6.61931e-06	0.0717881	-0.806918	1	1	1.80407e-06	0.0802408	-0.853101	1	1	Gene
ENSG00000005884	17	48133332	48133332	+	3812	73896	rs34276548	17	48207228	48207228	1	7.54897e-06	0.0709314	-0.900031	1	1	7.54897e-06	0.0709314	-0.900031	1	1	Gene
ENSG00000005882	17	48172101	48172101	+	3809	12187	rs847694	17	48184288	48184288	0	7.88667e-10	0.129483	-0.525897	1	1	7.88667e-10	0.129483	-0.525897	1	1	Gene
ENSG00000108823	17	48241575	48241575	+	3746	2161	rs2412299	17	48243736	48243736	0	1.22077e-34	0.42476	-0.956831	1	1	1.22077e-34	0.42476	-0.956831	1	1	Gene
ENSG00000015532	17	48423453	48423453	+	3593	69812	rs111502623	17	48493265	48493265	0	4.76515e-09	0.118215	-0.612361	1	1	4.76515e-09	0.118215	-0.612361	1	1	Gene
ENSG00000136457	17	48546327	48546327	-	3764	-7589	rs2898945	17	48553916	48553916	0	1.45252e-12	0.167973	0.587206	1	1	1.45252e-12	0.167973	0.587206	1	1	Gene
ENSG00000136444	17	48556161	48556161	+	3743	596	rs74857031	17	48556757	48556757	0	7.72769e-08	0.100535	-0.43874	1	1	7.72769e-08	0.100535	-0.43874	1	1	Gene
ENSG00000049283	17	48609904	48609904	+	3712	-11625	rs1460214	17	48598279	48598279	0	2.41207e-18	0.244263	-0.841429	1	1	2.41207e-18	0.244263	-0.841429	1	1	Gene
ENSG00000006282	17	48620419	48620419	+	3705	-1147	rs111678638	17	48619272	48619272	1	1.33673e-17	0.23483	-0.972599	1	1	5.86196e-13	0.173393	-0.835743	1	1	Gene
ENSG00000006282	17	48620419	48620419	+	3705	5970	rs8077316	17	48626389	48626389	2	1.09846e-06	0.0834558	0.462893	1	1	1.09846e-06	0.0834558	0.462893	1	1	Gene
ENSG00000108846	17	48712138	48712138	+	3808	39623	rs11658264	17	48751761	48751761	0	9.41881e-10	0.128376	-0.543074	1	1	9.41881e-10	0.128376	-0.543074	1	1	Gene
ENSG00000154945	17	48785285	48785285	-	3910	35763	rs8075406	17	48749522	48749522	0	2.28882e-10	0.137164	0.571022	1	1	2.28882e-10	0.137164	0.571022	1	1	Gene
ENSG00000247011	17	49022074	49022074	-	4076	1379	rs2007935	17	49020695	49020695	0	1.75333e-15	0.20735	-0.68038	1	1	1.75333e-15	0.20735	-0.68038	1	1	Gene
ENSG00000243678	17	49230920	49230920	+	3919	-2275	rs12937424	17	49228645	49228645	0	6.30111e-10	0.130881	-0.617745	1	1	6.30111e-10	0.130881	-0.617745	1	1	Gene
ENSG00000141198	17	52976748	52976748	+	4185	52580	rs3087650	17	53029328	53029328	0	2.88232e-10	0.135737	-0.587654	1	1	2.88232e-10	0.135737	-0.587654	1	1	Gene
ENSG00000166260	17	53046146	53046146	-	4147	3029	rs35310805	17	53043117	53043117	0	2.11534e-23	0.305504	-0.883731	1	1	2.11534e-23	0.305504	-0.883731	1	1	Gene
ENSG00000153930	17	54188319	54188319	+	3885	-2781	rs62075431	17	54185538	54185538	0	4.0348e-10	0.133651	-0.565384	1	1	4.0348e-10	0.133651	-0.565384	1	1	Gene
ENSG00000153933	17	54911460	54911460	+	4068	33728	rs8078230	17	54945188	54945188	0	1.04238e-06	0.0837949	0.466724	1	1	1.04238e-06	0.0837949	0.466724	1	1	Gene
ENSG00000263004	17	55162385	55162385	-	3995	7261	rs12602561	17	55155124	55155124	0	4.72178e-10	0.132675	-0.571943	1	1	4.72178e-10	0.132675	-0.571943	1	1	Gene
ENSG00000264364	17	56160776	56160776	+	3681	4749	rs71365862	17	56165525	56165526	0	8.83904e-06	0.0699026	0.387089	1	1	8.83904e-06	0.0699026	0.387089	1	1	Gene
ENSG00000011143	17	56296966	56296966	-	3450	692410	kgp9605071	17	55604556	55604556	0	6.01263e-06	0.0724145	-0.479532	1	1	6.01263e-06	0.0724145	-0.479532	1	1	Gene
ENSG00000213246	17	56430454	56430454	-	3456	7848	rs71365878	17	56422603	56422606	0	7.19295e-09	0.115619	-0.603864	1	1	7.19295e-09	0.115619	-0.603864	1	1	Gene
ENSG00000108387	17	56618179	56618179	-	3380	-858520	kgp7535576	17	57476699	57476699	0	4.14564e-06	0.0748353	0.515297	1	1	4.14564e-06	0.0748353	0.515297	1	1	Gene
ENSG00000108384	17	56769934	56769934	+	3200	127893	kgp11620090	17	56897827	56897827	0	6.81933e-45	0.515783	1.24404	1	1	3.70617e-46	0.525971	1.25626	1	1	Gene
ENSG00000108384	17	56769934	56769934	+	3200	-404153	rs34294414	17	56365781	56365781	1	2.03159e-05	0.0644675	0.51697	1	1	2.03159e-05	0.0644675	0.51697	1	1	Gene
ENSG00000108395	17	57184282	57184282	-	2829	217549	rs4408596	17	56966733	56966733	0	1.98082e-14	0.193345	0.640497	1	1	1.98082e-14	0.193345	0.640497	1	1	Gene
ENSG00000068489	17	57232860	57232860	+	2772	-528961	rs862809	17	56703899	56703899	0	5.85228e-06	0.0725906	0.411713	1	1	5.85228e-06	0.0725906	0.411713	1	1	Gene
ENSG00000108443	17	57970447	57970447	+	2020	-12559	rs1292059	17	57957888	57957888	0	2.55218e-08	0.107597	0.640343	1	1	2.55218e-08	0.107597	0.640343	1	1	Gene
ENSG00000189050	17	58042122	58042122	-	2027	157725	rs4622571	17	57884397	57884397	0	1.6306e-13	0.180982	-0.698615	1	1	1.6306e-13	0.180982	-0.698615	1	1	Gene
ENSG00000068097	17	58156292	58156292	-	1941	-38	rs1078378	17	58156330	58156330	0	7.3296e-21	0.275373	1.40502	1	1	7.3296e-21	0.275373	1.40502	1	1	Gene
ENSG00000170921	17	61086917	61086917	+	2639	44884	rs11871269	17	61131801	61131801	0	7.91537e-07	0.0855755	0.50411	1	1	1.95403e-07	0.09459	0.529996	1	1	Gene
ENSG00000170921	17	61086917	61086917	+	2639	-133648	rs2109265	17	60953269	60953269	1	2.83879e-05	0.0622794	-0.362757	1	1	2.83879e-05	0.0622794	-0.362757	1	1	Gene
ENSG00000008283	17	61523739	61523739	-	2507	-31927	rs4293	17	61555666	61555666	0	1.27241e-10	0.140789	0.5532	1	1	1.27241e-10	0.140789	0.5532	1	1	Gene
ENSG00000159640	17	61554422	61554422	+	2502	-8643	rs6504163	17	61545779	61545779	0	1.72474e-07	0.0953914	0.48933	1	1	1.72474e-07	0.0953914	0.48933	1	1	Gene
ENSG00000266173	17	61819330	61819330	-	2407	-122773	rs148893845	17	61942103	61942106	0	4.90498e-05	0.0586995	-0.398279	1	1	4.90498e-05	0.0586995	-0.398279	1	1	Gene
ENSG00000198231	17	61850963	61850963	+	2320	723	rs55868506	17	61851686	61851686	0	2.62841e-07	0.0926844	-0.454512	1	1	2.62841e-07	0.0926844	-0.454512	1	1	Gene
ENSG00000108588	17	61853711	61853711	-	2312	113497	rs201618030	17	61740214	61740214	0	3.15328e-11	0.14935	0.599432	1	1	3.15328e-11	0.14935	0.599432	1	1	Gene
ENSG00000087191	17	61904512	61904512	+	2254	56838	rs2665827	17	61961350	61961350	0	3.76537e-12	0.162248	0.596203	1	1	3.76537e-12	0.162248	0.596203	1	1	Gene
ENSG00000108592	17	61907372	61907372	-	2244	-28783	rs2584609	17	61936155	61936155	0	4.09923e-27	0.347364	0.875013	1	1	4.09923e-27	0.347364	0.875013	1	1	Gene
ENSG00000108604	17	61920425	61920425	-	2211	68739	rs55868506	17	61851686	61851686	0	1.3245e-06	0.082244	0.428148	1	1	1.3245e-06	0.082244	0.428148	1	1	Gene
ENSG00000224383	17	62075711	62075711	+	2223	31267	rs199876679	17	62106978	62106980	0	1.73715e-05	0.0654909	-0.405479	1	1	1.73715e-05	0.0654909	-0.405479	1	1	Gene
ENSG00000178607	17	62208179	62208179	-	2411	87610	kgp10185374	17	62120569	62120569	0	9.01546e-06	0.0697736	-0.415469	1	1	9.01546e-06	0.0697736	-0.415469	1	1	Gene
ENSG00000176422	12	56862301	56862301	+	2564	50563	rs2694917	12	56912864	56912864	0	1.82503e-06	0.0801659	0.569692	1	1	1.82503e-06	0.0801659	0.569692	1	1	Gene
ENSG00000135517	12	56862950	56862950	-	2562	-393125	rs76390111	12	57256075	57256075	0	3.99031e-05	0.0600509	0.750972	1	1	3.99031e-05	0.0600509	0.750972	1	1	Gene
ENSG00000076067	12	56915713	56915713	+	2420	-2074	rs2657907	12	56913639	56913639	0	6.01365e-09	0.116748	0.73473	0	1	1.01189e-08	0.113462	0.724316	1	1	Gene
ENSG00000076067	12	56915713	56915713	+	2420	378353	rs12422981	12	57294066	57294066	1	1.40241e-05	0.0668895	0.362575	1	1	1.40241e-05	0.0668895	0.362575	1	1	Gene
ENSG00000196531	12	57125412	57125412	-	2306	22258	rs7978685	12	57103154	57103154	0	8.97825e-12	0.156996	-0.61687	1	1	8.97825e-12	0.156996	-0.61687	1	1	Gene
ENSG00000198056	12	57146157	57146157	-	2315	88	rs2277339	12	57146069	57146069	0	9.46929e-09	0.113882	-0.78249	1	1	9.46929e-09	0.113882	-0.78249	1	1	Gene
ENSG00000166881	12	57481846	57481846	-	2573	477578	rs34393899	12	57004268	57004268	0	3.4553e-07	0.0909239	0.929658	1	1	3.4553e-07	0.0909239	0.929658	1	1	Gene
ENSG00000123384	12	57522276	57522276	+	2589	18572	kgp10326727	12	57540848	57540848	0	7.52397e-13	0.171905	-0.705109	1	1	7.52397e-13	0.171905	-0.705109	1	1	Gene
ENSG00000240771	12	58003963	58003963	+	3355	3715	kgp662181	12	58007678	58007678	0	1.9033e-06	0.0798935	0.445502	1	1	1.9033e-06	0.0798935	0.445502	1	1	Gene
ENSG00000135502	12	58013310	58013310	+	3371	493912	rs147426915	12	58507222	58507222	0	7.73463e-06	0.070773	-0.424818	1	1	7.73463e-06	0.070773	-0.424818	1	1	Gene
ENSG00000135506	12	58087738	58087738	+	3356	2501	rs199536967	12	58090239	58090240	0	7.85066e-08	0.100434	0.47546	1	1	7.85066e-08	0.100434	0.47546	1	1	Gene
ENSG00000123427	12	58165275	58165275	+	3394	-22421	rs2069506	12	58142854	58142854	0	3.41232e-26	0.337224	0.830674	1	1	3.41232e-26	0.337224	0.830674	1	1	Gene
ENSG00000123297	12	58176372	58176372	+	3396	2217	rs10431505	12	58178589	58178589	0	1.61066e-22	0.295185	-0.777784	1	1	1.61066e-22	0.295185	-0.777784	1	1	Gene
ENSG00000175215	12	58240522	58240522	-	3407	-838364	rs1471064	12	59078886	59078886	0	2.54319e-05	0.0629987	-0.390457	1	1	2.54319e-05	0.0629987	-0.390457	1	1	Gene
ENSG00000166896	12	58335324	58335324	+	3321	-11264	rs71084800	12	58324053	58324060	0	3.61836e-11	0.148509	-0.577948	1	1	3.61836e-11	0.148509	-0.577948	1	1	Gene
ENSG00000177990	12	64062719	64062719	-	4567	-7759	rs112060204	12	64070478	64070479	0	1.68069e-07	0.0955574	-0.688336	1	1	1.68069e-07	0.0955574	-0.688336	1	1	Gene
ENSG00000118600	12	64173583	64173583	+	4451	120698	rs61933087	12	64294281	64294281	0	4.03287e-06	0.0750148	-0.776228	1	1	4.03287e-06	0.0750148	-0.776228	1	1	Gene
ENSG00000185306	12	64784972	64784972	-	3726	161464	rs1826733	12	64623508	64623508	0	4.35116e-06	0.0745205	0.408379	1	1	4.35116e-06	0.0745205	0.408379	1	1	Gene
ENSG00000153179	12	65004293	65004293	+	3433	23218	rs2620721	12	65027511	65027511	0	1.98228e-06	0.0796297	-0.387131	1	1	1.98228e-06	0.0796297	-0.387131	1	1	Gene
ENSG00000135677	12	65153227	65153227	-	3004	34904	kgp3149763	12	65118323	65118323	0	4.73955e-15	0.201634	-0.651895	1	1	4.73955e-15	0.201634	-0.651895	1	1	Gene
ENSG00000174106	12	65563351	65563351	+	3049	-37924	rs10878233	12	65525427	65525427	0	3.3583e-05	0.0611796	-0.384149	1	1	3.3583e-05	0.0611796	-0.384149	1	1	Gene
ENSG00000155957	12	66563852	66563852	-	3723	-8577	rs7966561	12	66572429	66572429	0	2.57622e-62	0.638809	-1.18982	1	1	2.57622e-62	0.638809	-1.18982	1	1	Gene
ENSG00000203585	12	67913609	67913609	+	4758	-70746	rs1732627	12	67842863	67842863	0	5.38742e-12	0.160086	-0.865127	1	1	5.38742e-12	0.160086	-0.865127	1	1	Gene
ENSG00000127314	12	69004619	69004619	+	4435	-286968	rs11177165	12	68717651	68717651	0	5.72655e-06	0.0727321	0.395777	1	1	5.72655e-06	0.0727321	0.395777	1	1	Gene
ENSG00000111581	12	69080514	69080514	+	4586	40878	rs10878860	12	69121392	69121392	0	1.6701e-08	0.110289	-0.576415	1	1	1.6701e-08	0.110289	-0.576415	1	1	Gene
ENSG00000135678	12	69365350	69365350	-	4724	18327	rs35338244	12	69347023	69347023	0	3.37964e-08	0.105811	-0.502243	1	1	3.37964e-08	0.105811	-0.502243	1	1	Gene
ENSG00000090382	12	69742121	69742121	+	4990	-12687	rs12827594	12	69729434	69729434	0	4.66319e-11	0.146957	-0.571872	1	1	4.66319e-11	0.146957	-0.571872	1	1	Gene
ENSG00000127337	12	69753483	69753483	+	4992	-34214	rs200676884	12	69719269	69719269	0	2.17865e-06	0.0790166	0.934475	1	1	2.17865e-06	0.0790166	0.934475	1	1	Gene
ENSG00000127328	12	70132461	70132461	+	5468	21132	rs34565292	12	70153593	70153593	0	1.48769e-15	0.208291	0.689767	1	1	1.48769e-15	0.208291	0.689767	1	1	Gene
ENSG00000135643	12	70760056	70760056	+	5328	175580	rs11178277	12	70935636	70935636	0	1.52767e-07	0.09617	0.437323	1	1	1.52767e-07	0.09617	0.437323	1	1	Gene
ENSG00000139291	12	72079867	72079867	+	3929	28803	rs11178900	12	72108670	72108670	0	3.98008e-11	0.147926	0.986721	1	1	3.98008e-11	0.147926	0.986721	1	1	Gene
ENSG00000180881	12	75784708	75784708	-	4425	13956	rs73191008	12	75770752	75770752	0	8.58815e-07	0.0850481	0.414654	1	1	8.58815e-07	0.0850481	0.414654	1	1	Gene
ENSG00000180481	12	75784850	75784850	+	4425	93209	rs11180547	12	75878059	75878059	0	2.8295e-39	0.467837	-0.967281	1	1	2.8295e-39	0.467837	-0.967281	1	1	Gene
ENSG00000111615	12	75905416	75905416	-	4365	34152	rs17217158	12	75871264	75871264	0	1.14721e-13	0.183056	0.749236	1	1	1.14721e-13	0.183056	0.749236	1	1	Gene
ENSG00000091039	12	76953589	76953589	-	4510	13818	rs4258421	12	76939771	76939771	0	1.83987e-06	0.0801134	0.644824	1	1	1.83987e-06	0.0801134	0.644824	1	1	Gene
ENSG00000177425	12	80084877	80084877	-	2830	295947	rs1465044	12	79788930	79788930	0	1.0777e-12	0.169759	-0.613539	1	1	1.0777e-12	0.169759	-0.613539	1	1	Gene
ENSG00000165899	12	80603233	80603233	+	3261	-30325	rs1920398	12	80572908	80572908	0	1.05676e-06	0.0837063	-0.594019	1	1	4.98476e-09	0.117931	-0.705075	1	1	Gene
ENSG00000165899	12	80603233	80603233	+	3261	-151989	rs10862038	12	80451244	80451244	1	2.03065e-07	0.0943429	-0.432327	1	1	2.03065e-07	0.0943429	-0.432327	1	1	Gene
ENSG00000049130	12	88974628	88974628	-	2607	232787	rs137858156	12	88741841	88741841	0	4.67292e-08	0.103746	0.896461	1	1	4.67292e-08	0.103746	0.896461	1	1	Gene
ENSG00000257194	12	90501516	90501516	+	3645	4394	kgp11830870	12	90505910	90505910	0	9.34413e-08	0.0993196	-0.537258	1	1	9.34413e-08	0.0993196	-0.537258	1	1	Gene
ENSG00000173598	12	93771659	93771659	+	4867	-37209	rs11106988	12	93734450	93734450	0	9.39594e-06	0.069504	-0.367552	1	1	9.39594e-06	0.069504	-0.367552	1	1	Gene
ENSG00000169372	12	94071151	94071151	+	4692	560863	kgp1105013	12	94632014	94632014	0	1.34195e-05	0.0671773	0.779307	1	1	1.34195e-05	0.0671773	0.779307	1	1	Gene
ENSG00000173588	12	94853764	94853764	-	5723	30721	rs76368427	12	94823043	94823043	0	1.37907e-06	0.0819824	0.688907	1	1	1.37907e-06	0.0819824	0.688907	1	1	Gene
ENSG00000057704	12	95044338	95044338	-	5907	63948	rs4019550	12	94980390	94980390	0	2.44515e-15	0.205443	0.659021	1	1	2.44515e-15	0.205443	0.659021	1	1	Gene
ENSG00000184752	12	95397546	95397546	-	6231	-132258	rs35498210	12	95529804	95529804	0	5.26379e-07	0.0882103	0.442168	1	1	5.26379e-07	0.0882103	0.442168	1	1	Gene
ENSG00000028203	12	95611522	95611522	+	6041	25674	rs202045315	12	95637196	95637196	0	1.55987e-07	0.0960362	-0.69823	1	1	1.55987e-07	0.0960362	-0.69823	1	1	Gene
ENSG00000136014	12	95945266	95945266	-	6034	2436	rs78949572	12	95942830	95942830	0	1.12684e-05	0.068318	0.886898	1	1	1.12684e-05	0.068318	0.886898	1	1	Gene
ENSG00000139343	12	96252706	96252706	+	5866	-208203	rs201674663	12	96044502	96044503	0	8.47423e-07	0.0851345	0.995275	1	1	8.47423e-07	0.0851345	0.995275	1	1	Gene
ENSG00000139344	12	96337071	96337071	+	5707	7007	rs4762644	12	96344078	96344078	0	3.54656e-16	0.216457	0.673269	1	1	3.54656e-16	0.216457	0.673269	1	1	Gene
ENSG00000111144	12	96437298	96437298	-	5494	30795	rs2540496	12	96406503	96406503	0	1.18707e-09	0.126932	0.526018	1	1	1.18707e-09	0.126932	0.526018	1	1	Gene
ENSG00000245017	12	98897633	98897633	-	3956	-8144	rs138198711	12	98905777	98905800	0	1.70842e-10	0.138972	-0.677852	1	1	1.70842e-10	0.138972	-0.677852	1	1	Gene
ENSG00000120802	12	98909290	98909290	+	3971	-3490	rs138198711	12	98905777	98905800	0	1.83511e-05	0.0651324	-0.464056	1	1	1.83511e-05	0.0651324	-0.464056	1	1	Gene
ENSG00000166130	12	99038891	99038891	-	4032	183	rs142899470	12	99038708	99038708	0	9.56386e-24	0.309499	0.931258	1	1	9.56386e-24	0.309499	0.931258	1	1	Gene
ENSG00000136021	12	100660918	100660918	+	4111	84735	rs828933	12	100745653	100745653	0	1.18554e-14	0.196329	-0.96939	1	1	1.18554e-14	0.196329	-0.96939	1	1	Gene
ENSG00000012504	12	100867486	100867486	+	4086	345410	rs60862613	12	101212896	101212896	0	1.32462e-05	0.0672622	-0.415815	1	1	1.32462e-05	0.0672622	-0.415815	1	1	Gene
ENSG00000151572	12	101111304	101111304	+	4215	-9698	rs17030450	12	101101606	101101606	0	3.8574e-09	0.119545	0.574956	1	1	3.8574e-09	0.119545	0.574956	1	1	Gene
ENSG00000111666	12	102090725	102090725	+	4283	-1425	rs2559858	12	102089300	102089300	0	6.18222e-36	0.437137	1.00254	0	1	4.98276e-38	0.456584	1.0246	1	1	Gene
ENSG00000111666	12	102090725	102090725	+	4283	47036	rs7135472	12	102137761	102137761	1	2.32552e-09	0.122723	-0.50138	1	1	2.32552e-09	0.122723	-0.50138	1	1	Gene
ENSG00000111670	12	102224716	102224716	-	4185	42486	rs4015837	12	102182228	102182230	0	2.7755e-32	0.401552	-0.982722	1	1	2.1668e-28	0.361182	-0.932014	1	1	Gene
ENSG00000111670	12	102224716	102224716	-	4185	138272	indel_12_102086444	12	102086444	102086444	1	6.00831e-06	0.0724192	-0.41568	1	1	6.00831e-06	0.0724192	-0.41568	1	1	Gene
ENSG00000120860	12	102455927	102455927	-	4062	-76054	rs11111175	12	102531981	102531981	0	5.49854e-21	0.276883	-0.860912	1	1	5.49854e-21	0.276883	-0.860912	1	1	Gene
ENSG00000185480	12	102513956	102513956	+	3983	7307	kgp12563009	12	102521263	102521263	0	3.26805e-08	0.106024	0.48339	1	1	3.26805e-08	0.106024	0.48339	1	1	Gene
ENSG00000139372	12	104359582	104359582	+	4815	-1335	kgp7610947	12	104358247	104358247	0	5.455e-07	0.0879801	0.743683	1	1	5.455e-07	0.0879801	0.743683	1	1	Gene
ENSG00000198431	12	104609557	104609557	+	5065	-39757	rs11610133	12	104569800	104569800	0	4.91875e-06	0.0737223	0.764281	1	1	4.91875e-06	0.0737223	0.764281	1	1	Gene
ENSG00000136052	12	105352522	105352522	-	5016	89982	kgp2857638	12	105262540	105262540	0	1.56282e-07	0.096024	0.43385	1	1	1.56282e-07	0.096024	0.43385	1	1	Gene
ENSG00000136051	12	105501102	105501102	+	5045	3438	rs3910856	12	105504540	105504540	0	3.70903e-12	0.162339	-1.07607	1	1	3.70903e-12	0.162339	-1.07607	1	1	Gene
ENSG00000235162	12	105629068	105629068	+	5050	49898	rs10778379	12	105678966	105678966	0	5.14166e-07	0.0883618	-0.480175	1	1	5.14166e-07	0.0883618	-0.480175	1	1	Gene
ENSG00000257859	12	106097981	106097981	+	4582	974	kgp3813376	12	106098955	106098955	0	4.55145e-09	0.118504	0.544954	1	1	4.55145e-09	0.118504	0.544954	1	1	Gene
ENSG00000166046	12	106695707	106695707	+	4341	-3619	rs7132162	12	106692088	106692088	0	2.29098e-06	0.0786902	0.414957	1	1	2.29098e-06	0.0786902	0.414957	1	1	Gene
ENSG00000111785	12	107168373	107168373	+	4085	15216	rs10861663	12	107183589	107183589	0	2.50745e-14	0.191971	-0.641526	1	1	2.50745e-14	0.191971	-0.641526	1	1	Gene
ENSG00000151135	12	107349497	107349497	+	4210	15376	rs10778520	12	107364873	107364873	0	2.96776e-08	0.106638	-0.487254	1	1	2.96776e-08	0.106638	-0.487254	1	1	Gene
ENSG00000110851	12	108155049	108155049	-	4535	5438	rs10861776	12	108149611	108149611	0	5.2016e-08	0.103063	0.524082	1	1	5.2016e-08	0.103063	0.524082	1	1	Gene
ENSG00000136003	12	108956358	108956358	+	4497	6738	rs138544559	12	108963096	108963096	0	5.96412e-09	0.116801	-0.772883	1	1	5.96412e-09	0.116801	-0.772883	1	1	Gene
ENSG00000110876	12	109027735	109027735	-	4586	-166673	rs3213776	12	109194408	109194408	0	2.29329e-05	0.0636752	-0.362243	1	1	2.29329e-05	0.0636752	-0.362243	1	1	Gene
ENSG00000177963	11	207511	207511	+	2899	4897	rs72878032	11	212408	212408	0	4.50933e-12	0.161161	-0.630188	1	1	4.50933e-12	0.161161	-0.630188	1	1	Gene
ENSG00000185627	11	236546	236546	+	2986	17295	kgp5547042	11	253841	253841	0	2.75761e-09	0.121654	-0.607697	1	1	2.75761e-09	0.121654	-0.607697	1	1	Gene
ENSG00000142082	11	236931	236931	-	2986	11465	rs6598070	11	225466	225466	0	1.69853e-27	0.351536	0.909464	1	1	1.69853e-27	0.351536	0.909464	1	1	Gene
ENSG00000142102	11	289135	289135	+	3082	-1728	rs12806158	11	287407	287407	0	4.28512e-21	0.278191	0.792866	0	1	9.32719e-13	0.170623	0.620936	1	1	Gene
ENSG00000142102	11	289135	289135	+	3082	6208	rs2242565	11	295343	295343	1	1.09205e-09	0.127453	0.583366	1	1	1.09205e-09	0.127453	0.583366	1	1	Gene
ENSG00000206013	11	299526	299526	-	3098	4183	rs2242565	11	295343	295343	0	2.23732e-08	0.108433	-0.538081	1	1	2.23732e-08	0.108433	-0.538081	1	1	Gene
ENSG00000185201	11	307631	307631	+	3106	-2682	rs2091849	11	304949	304949	0	2.98904e-13	0.177396	0.662817	1	1	2.34212e-16	0.218805	0.736124	1	1	Gene
ENSG00000185201	11	307631	307631	+	3106	-2481	rs200238474	11	305150	305150	1	6.8322e-07	0.0865265	-1.03314	1	1	6.8322e-07	0.0865265	-1.03314	1	1	Gene
ENSG00000185885	11	313506	313506	+	3126	44084	rs201223727	11	357590	357592	0	2.22685e-08	0.108463	-0.500795	0	1	2.08565e-09	0.123406	-0.534178	1	1	Gene
ENSG00000185885	11	313506	313506	+	3126	-6629	rs11246060	11	306877	306877	1	3.96549e-07	0.0900367	0.677265	1	1	3.96549e-07	0.0900367	0.677265	1	1	Gene
ENSG00000142089	11	327537	327537	-	3163	7143	rs6421983	11	320394	320394	0	1.08641e-12	0.169711	-0.603104	0	1	4.95295e-13	0.174396	-0.611372	1	1	Gene
ENSG00000142089	11	327537	327537	-	3163	-21585	rs7117996	11	349122	349122	1	9.563e-08	0.0991715	0.492992	1	1	9.563e-08	0.0991715	0.492992	1	1	Gene
ENSG00000185101	11	442011	442011	-	3599	-106594	rs12574053	11	548605	548605	0	2.45086e-06	0.0782522	-0.416233	1	1	2.45086e-06	0.0782522	-0.416233	1	1	Gene
ENSG00000174915	11	448268	448268	+	3627	42530	rs137988203	11	490798	490800	0	1.95777e-05	0.0647095	-0.602451	1	1	1.95777e-05	0.0647095	-0.602451	1	1	Gene
ENSG00000023191	11	507300	507300	-	3777	8858	rs35811812	11	498442	498442	0	6.95831e-19	0.251041	-1.0184	1	1	6.95831e-19	0.251041	-1.0184	1	1	Gene
ENSG00000174775	11	537287	537287	-	3885	-7989	rs12421239	11	545276	545276	0	2.35831e-10	0.136979	-0.617453	1	1	2.35831e-10	0.136979	-0.617453	1	1	Gene
ENSG00000161328	11	537527	537527	+	3886	16687	rs10902171	11	554214	554214	0	7.36037e-07	0.0860454	-0.581036	1	1	1.91027e-06	0.0798698	-0.559797	1	1	Gene
ENSG00000161328	11	537527	537527	+	3886	995653	rs76678815	11	1533180	1533180	1	1.25706e-05	0.067604	-0.844482	1	1	1.25706e-05	0.067604	-0.844482	1	1	Gene
ENSG00000185522	11	560779	560779	-	3951	24609	rs45592146	11	536170	536170	0	4.1135e-07	0.0898005	1.03768	1	1	4.1135e-07	0.0898005	1.03768	1	1	Gene
ENSG00000070047	11	576486	576486	+	3984	-31210	rs12421239	11	545276	545276	0	1.17515e-05	0.068044	-0.435182	1	1	1.17515e-05	0.068044	-0.435182	1	1	Gene
ENSG00000099834	11	626078	626078	-	4129	60949	rs1599725	11	565129	565129	0	7.58206e-07	0.0858536	-0.428126	1	1	7.58206e-07	0.0858536	-0.428126	1	1	Gene
ENSG00000177042	11	695428	695428	+	4609	-7337	rs12277188	11	688091	688091	0	2.01984e-27	0.350717	-0.797952	0	1	4.32972e-22	0.290104	-0.72573	1	1	Gene
ENSG00000177042	11	695428	695428	+	4609	-43937	rs11246240	11	651491	651491	1	1.41254e-05	0.0668425	0.594167	1	1	1.41254e-05	0.0668425	0.594167	1	1	Gene
ENSG00000177030	11	706715	706715	-	4635	55224	rs11246240	11	651491	651491	0	3.94051e-08	0.104833	0.7441	1	1	3.94051e-08	0.104833	0.7441	1	1	Gene
ENSG00000255284	11	777578	777578	+	4867	13884	rs4963153	11	791462	791462	0	1.26605e-20	0.272493	0.781931	1	1	1.26605e-20	0.272493	0.781931	1	1	Gene
ENSG00000177600	11	809647	809647	+	4939	19	rs72844798	11	809666	809666	0	8.68645e-06	0.0700161	0.535748	1	1	8.68645e-06	0.0700161	0.535748	1	1	Gene
ENSG00000177595	11	809753	809753	-	4939	7638	rs7479101	11	802115	802115	0	2.3763e-06	0.0784528	0.443387	1	1	2.3763e-06	0.0784528	0.443387	1	1	Gene
ENSG00000177685	11	826144	826144	+	4984	7445	rs7947690	11	833589	833589	0	2.63677e-11	0.150443	0.646785	1	1	2.63677e-11	0.150443	0.646785	1	1	Gene
ENSG00000177697	11	832843	832843	+	5002	3165	rs5030778	11	836008	836008	0	1.50014e-35	0.433487	1.06958	1	1	1.50014e-35	0.433487	1.06958	1	1	Gene
ENSG00000177700	11	842545	842545	-	5039	6668	rs12577801	11	835877	835877	0	1.44658e-09	0.125696	-0.559629	1	1	1.44658e-09	0.125696	-0.559629	1	1	Gene
ENSG00000177830	11	915058	915058	-	5241	38434	rs12422106	11	876624	876624	0	2.5788e-11	0.150578	0.549375	1	1	2.5788e-11	0.150578	0.549375	1	1	Gene
ENSG00000184956	11	1036706	1036706	-	5529	117869	rs74958413	11	918837	918837	0	1.60614e-07	0.0958486	0.755114	1	1	1.60614e-07	0.0958486	0.755114	1	1	Gene
ENSG00000117983	11	1244296	1244296	+	5960	-918	kgp4416543	11	1243378	1243378	0	3.45266e-06	0.0760251	0.53047	1	1	3.45266e-06	0.0760251	0.53047	1	1	Gene
ENSG00000078902	11	1330884	1330884	-	5963	5055	rs5743890	11	1325829	1325829	0	2.78664e-11	0.150105	-0.754378	1	1	2.78664e-11	0.150105	-0.754378	1	1	Gene
ENSG00000244242	11	1771821	1771821	-	5603	-2315	rs8839	11	1774136	1774136	0	3.1932e-06	0.0765331	-0.588536	1	1	3.1932e-06	0.0765331	-0.588536	1	1	Gene
ENSG00000064201	11	2323227	2323227	+	5713	2354	rs2074023	11	2325581	2325581	0	1.00113e-15	0.210555	-0.654077	1	1	1.00113e-15	0.210555	-0.654077	1	1	Gene
ENSG00000110665	11	2324279	2324279	-	5710	1059	rs734094	11	2323220	2323220	0	1.51407e-23	0.307189	-0.778216	1	1	1.42785e-18	0.247129	-0.698005	1	1	Gene
ENSG00000110665	11	2324279	2324279	-	5710	1250	rs756924	11	2323029	2323029	1	2.61295e-08	0.107447	-0.993523	1	1	3.24772e-09	0.120626	-1.05269	1	1	Gene
ENSG00000110665	11	2324279	2324279	-	5710	-3232	rs61871577	11	2327511	2327511	2	3.29255e-06	0.0763339	-0.748081	1	1	3.29255e-06	0.0763339	-0.748081	1	1	Gene
ENSG00000110628	11	2920951	2920951	+	4952	2816	rs366696	11	2923767	2923767	0	5.54573e-10	0.131675	-0.551838	1	1	3.34868e-11	0.148983	-0.586985	1	1	Gene
ENSG00000110628	11	2920951	2920951	+	4952	326700	rs61870520	11	3247651	3247651	1	1.60898e-05	0.0659918	0.416631	1	1	1.60898e-05	0.0659918	0.416631	1	1	Gene
ENSG00000254827	11	2924970	2924970	-	4969	379	rs1048046	11	2924591	2924591	0	2.77755e-35	0.430936	-1.22855	1	1	1.76655e-37	0.451543	-1.25758	1	1	Gene
ENSG00000254827	11	2924970	2924970	-	4969	-604	rs438263	11	2925574	2925574	1	7.31679e-13	0.172072	-0.595154	1	1	7.31679e-13	0.172072	-0.595154	1	1	Gene
ENSG00000183562	11	3011093	3011093	+	4915	-32690	rs17758628	11	2978403	2978403	0	3.67275e-16	0.216259	0.975645	1	1	3.67275e-16	0.216259	0.975645	1	1	Gene
ENSG00000205531	11	3013607	3013607	-	4913	-63546	rs4758512	11	3077153	3077153	0	2.20332e-06	0.0789435	0.673873	1	1	2.20332e-06	0.0789435	0.673873	1	1	Gene
ENSG00000021762	11	3187969	3187969	-	4848	40380	rs11603057	11	3147589	3147589	0	2.42634e-34	0.421873	-1.48212	1	1	1.04418e-36	0.44439	-1.52115	1	1	Gene
ENSG00000021762	11	3187969	3187969	-	4848	73662	rs12362578	11	3114307	3114307	1	8.94283e-09	0.114243	0.68673	1	1	8.94283e-09	0.114243	0.68673	1	1	Gene
ENSG00000005801	11	3400448	3400448	-	4488	22385	rs11026708	11	3378063	3378063	0	2.33186e-09	0.122706	0.611738	1	1	2.33186e-09	0.122706	0.611738	1	1	Gene
ENSG00000167311	11	3663546	3663546	-	5124	535	kgp11254151	11	3663011	3663011	0	4.7517e-06	0.0739473	0.397654	1	1	4.7517e-06	0.0739473	0.397654	1	1	Gene
ENSG00000129749	11	3692614	3692614	-	5264	24444	rs61878501	11	3668170	3668170	0	8.03214e-06	0.0705269	0.602695	1	1	8.03214e-06	0.0705269	0.602695	1	1	Gene
ENSG00000148985	11	3818954	3818954	+	5495	19945	rs61899363	11	3838899	3838899	0	1.67634e-09	0.124774	0.676685	1	1	1.67634e-09	0.124774	0.676685	1	1	Gene
ENSG00000167333	11	4629489	4629489	-	7341	77626	rs2566288	11	4551863	4551863	0	1.58919e-06	0.0810632	-0.445212	0	1	1.62171e-08	0.110476	-0.519742	1	1	Gene
ENSG00000167333	11	4629489	4629489	-	7341	24745	rs202043339	11	4604743	4604744	1	5.26073e-06	0.0732847	-0.831626	1	1	5.26073e-06	0.0732847	-0.831626	1	1	Gene
ENSG00000175518	11	5537935	5537935	-	7991	-103976	rs34225151	11	5641911	5641911	0	4.97964e-16	0.214531	0.741092	1	1	4.97964e-16	0.214531	0.741092	1	1	Gene
ENSG00000121236	11	5617339	5617339	+	7653	10335	rs1368693	11	5627674	5627674	0	1.228e-07	0.09757	-0.973732	1	1	1.228e-07	0.09757	-0.973732	1	1	Gene
ENSG00000132256	11	5959849	5959849	-	7613	268748	rs12292448	11	5691101	5691101	0	1.19076e-16	0.222619	-0.954256	0	1	1.31478e-16	0.222062	-0.953061	1	1	Gene
ENSG00000132256	11	5959849	5959849	-	7613	263414	rs200323845	11	5696432	5696435	1	1.31196e-05	0.0673249	0.727784	1	1	1.31196e-05	0.0673249	0.727784	1	1	Gene
ENSG00000051009	11	6255941	6255941	-	7058	-30938	rs118162102	11	6286879	6286879	0	5.67563e-14	0.187193	1.26869	1	1	5.67563e-14	0.187193	1.26869	1	1	Gene
ENSG00000170955	11	6341877	6341877	-	7002	-1368	rs10431017	11	6343245	6343245	0	5.29865e-14	0.187596	0.923462	1	1	5.29865e-14	0.187596	0.923462	1	1	Gene
ENSG00000132286	11	6502677	6502677	+	6530	44730	rs10769697	11	6547407	6547407	0	1.30055e-05	0.067382	0.36961	1	1	1.30055e-05	0.067382	0.36961	1	1	Gene
ENSG00000179532	11	6518490	6518490	+	6573	-2032	rs2555160	11	6516458	6516458	0	1.47287e-05	0.0665693	0.372741	1	1	1.47287e-05	0.0665693	0.372741	1	1	Gene
ENSG00000132275	11	6624850	6624850	-	6355	6302	rs11040930	11	6618548	6618548	0	7.52162e-09	0.115337	0.488329	1	1	7.52162e-09	0.115337	0.488329	1	1	Gene
ENSG00000166341	11	6677085	6677085	-	6336	36216	rs1800752	11	6640869	6640869	0	2.19899e-06	0.0789563	0.387986	1	1	2.19899e-06	0.0789563	0.387986	1	1	Gene
ENSG00000149054	11	6947635	6947635	+	6125	504	rs1491823	11	6948139	6948139	0	2.62593e-33	0.411748	0.96352	1	1	2.62593e-33	0.411748	0.96352	1	1	Gene
ENSG00000166387	11	7534529	7534529	+	6345	92568	rs74448370	11	7627097	7627097	0	8.10484e-08	0.10023	-0.703398	1	1	8.10484e-08	0.10023	-0.703398	1	1	Gene
ENSG00000166394	11	7698453	7698453	-	6420	3989	rs3897382	11	7694464	7694464	0	2.2594e-06	0.0787804	0.390688	1	1	5.22861e-07	0.0882536	0.413511	1	1	Gene
ENSG00000166394	11	7698453	7698453	-	6420	-562845	rs413708	11	8261298	8261298	1	1.2164e-05	0.0678187	0.505214	1	1	1.2164e-05	0.0678187	0.505214	1	1	Gene
ENSG00000175390	11	7991798	7991798	+	5796	23853	rs4559682	11	8015651	8015651	0	8.19421e-25	0.321723	0.882507	1	1	8.19421e-25	0.321723	0.882507	1	1	Gene
ENSG00000130413	11	8615836	8615836	-	5290	19282	rs11041993	11	8596554	8596554	0	2.94616e-06	0.0770564	0.389165	1	1	2.68619e-09	0.121818	0.489312	1	1	Gene
ENSG00000130413	11	8615836	8615836	-	5290	-50	rs117610728	11	8615886	8615886	1	2.15943e-07	0.0939479	-0.792541	1	1	2.15943e-07	0.0939479	-0.792541	1	1	Gene
ENSG00000166436	11	8693413	8693413	-	5159	-20862	kgp5407165	11	8714275	8714275	0	5.0715e-54	0.584701	1.05044	1	1	5.0715e-54	0.584701	1.05044	1	1	Gene
ENSG00000166444	11	8932498	8932498	-	4877	79321	rs2251536	11	8853177	8853177	0	8.51093e-06	0.0701493	0.357935	1	1	8.51093e-06	0.0701493	0.357935	1	1	Gene
ENSG00000175348	11	8986558	8986558	-	4848	539	rs7940895	11	8986019	8986019	0	4.91132e-16	0.21461	-1.21456	1	1	4.91132e-16	0.21461	-1.21456	1	1	Gene
ENSG00000124587	6	42946958	42946958	-	3566	24743	rs6458314	6	42922215	42922215	0	1.40971e-43	0.504956	1.01955	0	1	1.02789e-54	0.589517	1.10161	1	1	Gene
ENSG00000124587	6	42946958	42946958	-	3566	-2167	rs10709173	6	42949125	42949126	1	1.09835e-05	0.0684852	0.490609	1	1	1.09835e-05	0.0684852	0.490609	1	1	Gene
ENSG00000044090	6	43021683	43021683	-	3549	-47661	rs9472007	6	43069344	43069344	0	1.64602e-09	0.124888	-1.02163	1	1	1.64602e-09	0.124888	-1.02163	1	1	Gene
ENSG00000112667	6	43197222	43197222	-	3329	6992	rs112422722	6	43190230	43190230	0	1.96391e-12	0.166164	-1.01066	1	1	1.96391e-12	0.166164	-1.01066	1	1	Gene
ENSG00000146215	6	43276535	43276535	-	3358	16526	rs201870130	6	43260008	43260009	0	6.28789e-08	0.101852	0.457934	1	1	6.28789e-08	0.101852	0.457934	1	1	Gene
ENSG00000124574	6	43395104	43395104	+	3422	17761	rs2125739	6	43412865	43412865	0	3.18827e-09	0.120742	0.556469	1	1	3.18827e-09	0.120742	0.556469	1	1	Gene
ENSG00000231881	6	44041650	44041650	+	3698	67287	rs4628095	6	44108937	44108937	0	3.63598e-06	0.0756887	0.598391	1	1	3.63598e-06	0.0756887	0.598391	1	1	Gene
ENSG00000137216	6	44094651	44094651	+	3750	11327	rs4714755	6	44105978	44105978	0	1.6763e-17	0.233575	0.695536	1	1	1.6763e-17	0.233575	0.695536	1	1	Gene
ENSG00000124608	6	44281063	44281063	-	3833	14489	rs1056093	6	44266574	44266574	0	3.81532e-36	0.439114	1.26059	1	1	3.81532e-36	0.439114	1.26059	1	1	Gene
ENSG00000096401	6	44355262	44355262	+	3896	32328	rs9395016	6	44387590	44387590	0	8.29821e-08	0.100079	-0.749668	1	1	8.29821e-08	0.100079	-0.749668	1	1	Gene
ENSG00000196284	6	45345690	45345690	-	4246	463248	kgp11445480	6	44882442	44882442	0	4.9879e-06	0.0736314	0.731774	1	1	4.9879e-06	0.0736314	0.731774	1	1	Gene
ENSG00000112782	6	46048132	46048132	-	4062	167195	rs6458478	6	45880937	45880937	0	2.46154e-08	0.107827	-0.47987	1	1	2.46154e-08	0.107827	-0.47987	1	1	Gene
ENSG00000001561	6	46097730	46097730	+	4125	18372	rs7772559	6	46116102	46116102	0	3.23256e-11	0.149199	-0.913995	1	1	2.49455e-07	0.0930205	-0.72169	1	1	Gene
ENSG00000001561	6	46097730	46097730	+	4125	-27323	rs4496799	6	46070407	46070407	1	4.76008e-07	0.0888592	-0.439601	1	1	4.76008e-07	0.0888592	-0.439601	1	1	Gene
ENSG00000112796	6	46138708	46138708	-	4158	22099	rs12209129	6	46116609	46116609	0	7.40183e-06	0.0710598	-0.475631	1	1	7.40183e-06	0.0710598	-0.475631	1	1	Gene
ENSG00000146233	6	46620523	46620523	-	4150	1047	rs9349370	6	46619476	46619476	0	1.82227e-06	0.0801757	-0.411678	1	1	1.82227e-06	0.0801757	-0.411678	1	1	Gene
ENSG00000153291	6	46620678	46620678	+	4151	56105	rs4498351	6	46676783	46676783	0	3.09901e-18	0.242889	-0.709538	1	1	3.09901e-18	0.242889	-0.709538	1	1	Gene
ENSG00000180113	6	46655612	46655612	+	4231	15210	rs1421371	6	46670822	46670822	0	1.82e-07	0.0950463	0.562588	1	1	1.82e-07	0.0950463	0.562588	1	1	Gene
ENSG00000146072	6	47277641	47277641	-	4307	293878	rs819495	6	46983763	46983763	0	1.43257e-07	0.0965822	0.50492	1	1	1.43257e-07	0.0965822	0.50492	1	1	Gene
ENSG00000270761	6	47445308	47445308	-	4497	-33828	rs9463335	6	47479136	47479136	0	6.91776e-09	0.115865	-0.541218	1	1	6.91776e-09	0.115865	-0.541218	1	1	Gene
ENSG00000198087	6	47445525	47445525	+	4498	105004	rs67325630	6	47550529	47550531	0	2.26404e-19	0.257113	0.80963	1	1	2.26404e-19	0.257113	0.80963	1	1	Gene
ENSG00000164393	6	47624172	47624172	+	4737	7340	rs202212424	6	47631512	47631515	0	1.20768e-20	0.272742	0.750474	1	1	1.20768e-20	0.272742	0.750474	1	1	Gene
ENSG00000153294	6	47653600	47653600	+	4772	-161246	rs11415777	6	47492354	47492354	0	3.55732e-07	0.0907365	0.433267	1	1	2.14032e-08	0.108715	0.474252	1	1	Gene
ENSG00000153294	6	47653600	47653600	+	4772	280726	rs12204196	6	47934326	47934326	1	1.86614e-05	0.0650228	-0.479221	1	1	1.86614e-05	0.0650228	-0.479221	1	1	Gene
ENSG00000146085	6	49430904	49430904	-	4853	15861	rs4715129	6	49415043	49415043	0	2.96145e-43	0.502267	1.00736	1	1	2.96145e-43	0.502267	1.00736	1	1	Gene
ENSG00000031691	6	49431091	49431091	+	4853	25454	rs2501965	6	49456545	49456545	0	9.67114e-31	0.385868	0.893384	1	1	9.67114e-31	0.385868	0.893384	1	1	Gene
ENSG00000112115	6	52051185	52051185	+	4846	-799038	rs75392240	6	51252147	51252147	0	7.34954e-06	0.071106	-0.720874	1	1	7.34954e-06	0.071106	-0.720874	1	1	Gene
ENSG00000170915	6	52226219	52226219	+	4994	-43093	rs2012041	6	52183126	52183126	0	1.35763e-10	0.14039	-0.536704	1	1	1.35763e-10	0.14039	-0.536704	1	1	Gene
ENSG00000096093	6	52285106	52285106	+	4966	98053	rs80015333	6	52383159	52383159	0	5.8082e-06	0.0726398	0.834507	1	1	5.8082e-06	0.0726398	0.834507	1	1	Gene
ENSG00000065308	6	52441713	52441713	-	4959	6715	rs2239616	6	52434998	52434998	0	3.01204e-06	0.0769127	-0.439651	1	1	3.01204e-06	0.0769127	-0.439651	1	1	Gene
ENSG00000243955	6	52668708	52668708	-	5066	30999	rs78761319	6	52637709	52637709	0	6.42776e-27	0.345225	0.814587	1	1	6.42776e-27	0.345225	0.814587	1	1	Gene
ENSG00000170899	6	52860176	52860176	-	4992	21980	rs584124	6	52838196	52838196	0	9.36298e-14	0.184252	-0.601178	1	1	9.36298e-14	0.184252	-0.601178	1	1	Gene
ENSG00000001084	6	53481768	53481768	-	4709	-17730	rs13218872	6	53499498	53499498	0	6.30256e-06	0.0721077	-0.42909	1	1	6.30256e-06	0.0721077	-0.42909	1	1	Gene
ENSG00000137269	6	53659295	53659295	+	4771	124973	rs59246960	6	53784268	53784268	0	7.87983e-08	0.10041	0.509471	1	1	7.87983e-08	0.10041	0.509471	1	1	Gene
ENSG00000146147	6	53794780	53794780	+	4999	126894	rs9370260	6	53921674	53921674	0	2.39895e-07	0.0932718	0.415408	1	1	2.39895e-07	0.0932718	0.415408	1	1	Gene
ENSG00000137251	6	54172657	54172657	+	5021	13490	rs1058768	6	54186147	54186147	0	2.119e-13	0.179433	0.659532	1	1	2.119e-13	0.179433	0.659532	1	1	Gene
ENSG00000168143	6	54711569	54711569	+	5269	-115051	rs10948843	6	54596518	54596518	0	6.71326e-08	0.101434	0.643718	1	1	2.34086e-10	0.137025	0.748177	1	1	Gene
ENSG00000168143	6	54711569	54711569	+	5269	-124418	rs9474973	6	54587151	54587151	1	3.51947e-06	0.0759005	0.390528	1	1	3.51947e-06	0.0759005	0.390528	1	1	Gene
ENSG00000151917	6	56819773	56819773	+	3821	57687	rs720885	6	56877460	56877460	0	4.33961e-18	0.24104	-0.829541	1	1	4.33961e-18	0.24104	-0.829541	1	1	Gene
ENSG00000168116	6	56911347	56911347	+	3942	6191	kgp5098522	6	56917538	56917538	0	2.45801e-12	0.164816	-0.69148	1	1	2.45801e-12	0.164816	-0.69148	1	1	Gene
ENSG00000272316	6	58240189	58240189	-	2919	-50421	rs2146167	6	58290610	58290610	0	6.60728e-09	0.116155	0.538277	1	1	6.60728e-09	0.116155	0.538277	1	1	Gene
ENSG00000112232	6	62996132	62996132	-	5263	365269	rs1931805	6	62630863	62630863	0	8.83604e-13	0.170946	-0.589367	1	1	8.83604e-13	0.170946	-0.589367	1	1	Gene
ENSG00000082293	6	70576463	70576463	+	4919	-58544	rs9364066	6	70517919	70517919	0	6.84056e-06	0.0715738	0.727958	1	1	6.84056e-06	0.0715738	0.727958	1	1	Gene
ENSG00000112280	6	71012786	71012786	-	4928	63707	rs13216129	6	70949079	70949079	0	1.41383e-36	0.44316	1.19202	1	1	6.40851e-37	0.446364	1.19632	1	1	Gene
ENSG00000112280	6	71012786	71012786	-	4928	183270	rs6455355	6	70829516	70829516	1	1.87278e-05	0.0649996	-0.379162	1	1	1.87278e-05	0.0649996	-0.379162	1	1	Gene
ENSG00000082269	6	71122644	71122644	+	4995	-8986	rs76486642	6	71113658	71113658	0	5.90599e-13	0.173348	-0.818162	1	1	5.90599e-13	0.173348	-0.818162	1	1	Gene
ENSG00000154079	6	71276620	71276620	+	4767	-189529	rs3909058	6	71087091	71087091	0	2.5897e-12	0.164502	0.625975	1	1	2.5897e-12	0.164502	0.625975	1	1	Gene
ENSG00000112309	6	71666741	71666741	-	4738	85358	rs2504753	6	71581383	71581383	0	2.67582e-09	0.121843	0.470232	1	1	2.67582e-09	0.121843	0.470232	1	1	Gene
ENSG00000135314	6	74020088	74020088	-	5242	16249	rs7755870	6	74003839	74003839	0	5.47722e-06	0.073022	-0.489453	1	1	5.47722e-06	0.073022	-0.489453	1	1	Gene
ENSG00000135297	6	74171301	74171301	+	5269	24680	rs2017272	6	74195981	74195981	0	3.01129e-14	0.190902	0.7132	1	1	3.01129e-14	0.190902	0.7132	1	1	Gene
ENSG00000119899	6	74363878	74363878	-	5138	20216	rs200891669	6	74343661	74343662	0	1.48239e-18	0.246924	1.36849	1	1	1.48239e-18	0.246924	1.36849	1	1	Gene
ENSG00000112697	6	75994684	75994684	-	3495	24583	rs240383	6	75970101	75970101	0	2.04324e-06	0.0794331	0.913419	1	1	2.04324e-06	0.0794331	0.913419	1	1	Gene
ENSG00000196586	6	76458909	76458909	+	3707	134141	rs34301292	6	76593050	76593050	0	5.36367e-11	0.146099	-0.506865	1	1	5.36367e-11	0.146099	-0.506865	1	1	Gene
ENSG00000112706	6	76782395	76782395	-	4440	131561	rs5877463	6	76650834	76650834	0	2.35676e-05	0.0634966	0.387677	1	1	2.35676e-05	0.0634966	0.387677	1	1	Gene
ENSG00000135312	6	78173490	78173490	-	5629	109765	rs2874224	6	78063725	78063725	0	6.07756e-06	0.0723445	-0.423137	1	1	6.07756e-06	0.0723445	-0.423137	1	1	Gene
ENSG00000146243	6	79577189	79577189	+	5063	-11468	rs12176511	6	79565721	79565721	0	1.64458e-22	0.295078	-0.812347	1	1	1.64458e-22	0.295078	-0.812347	1	1	Gene
ENSG00000198478	6	80341000	80341000	+	4982	44701	kgp8857840	6	80385701	80385701	0	6.05082e-07	0.0873109	-0.499887	1	1	6.05082e-07	0.0873109	-0.499887	1	1	Gene
ENSG00000272129	6	81065141	81065141	+	5991	-8490	rs56761145	6	81056650	81056651	0	2.19508e-14	0.192746	-0.881101	1	1	2.19508e-14	0.192746	-0.881101	1	1	Gene
ENSG00000233967	6	81153061	81153061	+	5981	-85344	rs12203572	6	81067717	81067717	0	9.15943e-07	0.0846316	0.423238	1	1	9.15943e-07	0.0846316	0.423238	1	1	Gene
ENSG00000112773	6	82462491	82462491	-	4958	-106655	rs12214571	6	82569146	82569146	0	1.31156e-09	0.126309	-0.530364	1	1	1.31156e-09	0.126309	-0.530364	1	1	Gene
ENSG00000226453	6	82643197	82643197	-	4773	154209	kgp3996345	6	82488988	82488988	0	8.20856e-06	0.0703852	0.392763	1	1	8.20856e-06	0.0703852	0.392763	1	1	Gene
ENSG00000005700	6	82957471	82957471	-	3985	-1456	rs9359519	6	82958927	82958927	0	1.09895e-21	0.285286	-0.765604	1	1	1.09895e-21	0.285286	-0.765604	1	1	Gene
ENSG00000083097	6	83777385	83777385	+	3343	47318	rs62419229	6	83824703	83824703	0	1.66857e-15	0.207634	-0.907666	1	1	1.66857e-15	0.207634	-0.907666	1	1	Gene
ENSG00000135315	6	84937353	84937353	-	4312	-99760	rs6915490	6	85037113	85037113	0	1.77979e-06	0.0803287	0.895627	1	1	1.77979e-06	0.0803287	0.895627	1	1	Gene
ENSG00000234155	6	86099904	86099904	-	5254	-9796	rs313199	6	86109700	86109700	0	7.98065e-49	0.54676	-1.26215	0	1	5.1426e-47	0.532759	-1.24588	1	1	Gene
ENSG00000234155	6	86099904	86099904	-	5254	12561	rs632350	6	86087343	86087343	1	2.85221e-08	0.10689	-0.73883	1	1	2.85221e-08	0.10689	-0.73883	1	1	Gene
ENSG00000135318	6	86159809	86159809	+	5265	-70708	rs144129391	6	86089101	86089101	0	0.000617906	0.0421014	-0.511092	0	0	6.29318e-10	0.130889	-0.901159	1	1	Gene
ENSG00000135318	6	86159809	86159809	+	5265	-69170	rs10944123	6	86090639	86090639	1	2.98414e-16	0.217435	0.919338	1	1	6.71218e-18	0.238638	0.96312	1	1	Gene
ENSG00000135318	6	86159809	86159809	+	5265	-40543	rs543359	6	86119266	86119266	2	7.36663e-06	0.0710908	-0.663321	1	1	7.36663e-06	0.0710908	-0.663321	1	1	Gene
ENSG00000111850	6	88032301	88032301	+	5027	35762	rs6901494	6	88068063	88068063	0	3.48452e-16	0.216557	1.02713	0	1	9.03057e-12	0.15696	0.874448	1	1	Gene
ENSG00000111850	6	88032301	88032301	+	5027	-51451	rs145599534	6	87980842	87980850	1	2.11074e-05	0.0642176	-0.395607	1	1	2.11074e-05	0.0642176	-0.395607	1	1	Gene
ENSG00000164414	6	88180341	88180341	+	4907	56387	rs9450726	6	88236728	88236728	0	2.64963e-12	0.164364	0.588985	1	1	2.64963e-12	0.164364	0.588985	1	1	Gene
ENSG00000146282	6	88299721	88299721	-	4814	15083	rs144768773	6	88284633	88284638	0	7.74686e-08	0.100519	0.751544	1	1	1.5084e-07	0.0962514	0.735419	1	1	Gene
ENSG00000146282	6	88299721	88299721	-	4814	461869	rs114008871	6	87837852	87837852	1	5.57627e-06	0.0729053	-0.708839	1	1	5.57627e-06	0.0729053	-0.708839	1	1	Gene
ENSG00000146276	6	89940997	89940997	-	4205	15046	rs12205354	6	89925951	89925951	0	1.04274e-15	0.210322	0.687034	1	1	1.04274e-15	0.210322	0.687034	1	1	Gene
ENSG00000111886	6	90025018	90025018	-	4182	2097	rs7764923	6	90022921	90022921	0	6.65005e-10	0.130546	0.591096	1	1	6.65005e-10	0.130546	0.591096	1	1	Gene
ENSG00000083099	6	90348472	90348472	-	4172	-23514	rs3818132	6	90371986	90371986	0	2.04248e-11	0.152	-0.53382	1	1	2.04248e-11	0.152	-0.53382	1	1	Gene
ENSG00000172469	6	96025419	96025419	+	4072	-15921	rs80268500	6	96009498	96009498	0	1.06842e-10	0.141866	-1.055	1	1	1.06842e-10	0.141866	-1.055	1	1	Gene
ENSG00000112218	6	97285353	97285353	-	4534	-15755	rs11153228	6	97301108	97301108	0	2.63555e-10	0.136291	0.699589	1	1	2.63555e-10	0.136291	0.699589	1	1	Gene
ENSG00000123545	6	97345757	97345757	-	4463	33778	rs1999029	6	97311979	97311979	0	1.1198e-13	0.183198	-0.898466	1	1	1.1198e-13	0.183198	-0.898466	1	1	Gene
ENSG00000123552	6	99969604	99969604	-	4403	75239	rs71776826	6	99894360	99894365	0	6.49234e-21	0.276011	-0.791753	1	1	2.03254e-23	0.305705	-0.833255	1	1	Gene
ENSG00000123552	6	99969604	99969604	-	4403	66781	rs62432296	6	99902823	99902823	1	2.98655e-06	0.0769679	-0.756131	1	1	2.98655e-06	0.0769679	-0.756131	1	1	Gene
ENSG00000112249	6	101329248	101329248	-	3731	98335	rs9404046	6	101230913	101230913	0	8.9463e-07	0.0847839	0.574849	1	1	8.9463e-07	0.0847839	0.574849	1	1	Gene
ENSG00000085382	6	105307794	105307794	-	4178	-4393	rs2499653	6	105312187	105312187	0	1.85963e-11	0.152571	0.56325	1	1	1.85963e-11	0.152571	0.56325	1	1	Gene
ENSG00000112297	6	106959730	106959730	+	4527	1925	rs1340624	6	106961655	106961655	0	5.37106e-08	0.102858	-0.536028	1	1	5.37106e-08	0.102858	-0.536028	1	1	Gene
ENSG00000130348	6	107077453	107077453	+	4622	49	kgp11812680	6	107077502	107077502	0	4.81214e-59	0.618362	-1.07159	1	1	4.81214e-59	0.618362	-1.07159	1	1	Gene
ENSG00000164494	6	107780768	107780768	-	4154	285667	rs9398120	6	107495101	107495101	0	6.39456e-20	0.263894	0.756932	1	1	7.50373e-21	0.275249	0.773046	1	1	Gene
ENSG00000164494	6	107780768	107780768	-	4154	195976	kgp6158814	6	107584792	107584792	1	1.80033e-06	0.0802543	0.525732	1	1	1.80033e-06	0.0802543	0.525732	1	1	Gene
ENSG00000081087	6	108487058	108487058	-	3044	100601	rs76768954	6	108386457	108386457	0	4.69537e-07	0.0889475	0.512258	1	1	4.69537e-07	0.0889475	0.512258	1	1	Gene
ENSG00000135587	6	109761966	109761966	+	3517	-108141	rs11153171	6	109653825	109653825	0	1.13417e-32	0.405442	0.976998	1	1	1.13417e-32	0.405442	0.976998	1	1	Gene
ENSG00000185250	6	109762374	109762374	-	3517	37884	rs6920962	6	109724490	109724490	0	3.45481e-07	0.0909248	0.463404	1	1	3.45481e-07	0.0909248	0.463404	1	1	Gene
ENSG00000155085	6	110012420	110012420	-	3865	150632	rs9320293	6	109861788	109861788	0	2.72129e-14	0.191493	0.697424	1	1	2.72129e-14	0.191493	0.697424	1	1	Gene
ENSG00000203797	6	110736765	110736765	-	3732	155	rs9384742	6	110736610	110736610	0	2.59031e-25	0.32738	0.821951	1	1	5.17412e-28	0.357122	0.858476	1	1	Gene
ENSG00000203797	6	110736765	110736765	-	3732	4184	rs60106600	6	110732581	110732581	1	3.89807e-07	0.0901472	-0.667786	1	1	3.89807e-07	0.0901472	-0.667786	1	1	Gene
ENSG00000155115	6	111279763	111279763	+	3851	22869	rs34994540	6	111302632	111302632	0	6.11187e-13	0.173144	0.820441	1	1	6.11187e-13	0.173144	0.820441	1	1	Gene
ENSG00000197498	6	111303218	111303218	+	3814	52567	rs12527783	6	111355785	111355785	0	4.0231e-18	0.241456	0.841058	1	1	4.0231e-18	0.241456	0.841058	1	1	Gene
ENSG00000173214	6	111580551	111580551	+	4065	10	rs11153277	6	111580561	111580561	0	9.1168e-14	0.184409	-0.659171	1	1	2.26171e-16	0.219003	-0.718343	1	1	Gene
ENSG00000173214	6	111580551	111580551	+	4065	27844	rs240979	6	111608395	111608395	1	5.70044e-07	0.087696	0.45046	1	1	5.70044e-07	0.087696	0.45046	1	1	Gene
ENSG00000230943	6	113971276	113971276	-	4099	-315	rs6931833	6	113971591	113971591	0	4.47213e-11	0.147213	0.645598	1	1	4.47213e-11	0.147213	0.645598	1	1	Gene
ENSG00000117593	1	173793641	173793641	+	3212	-95131	rs6425254	1	173698510	173698510	0	1.0343e-09	0.127792	-0.496491	1	1	1.0343e-09	0.127792	-0.496491	1	1	Gene
ENSG00000152061	1	174128548	174128548	+	3436	856654	rs1978053	1	174985202	174985202	0	3.42774e-23	0.303064	0.818369	1	1	3.42774e-23	0.303064	0.818369	1	1	Gene
ENSG00000227373	1	174129142	174129142	-	3437	-78806	rs12091012	1	174207948	174207948	0	5.62382e-14	0.187247	0.721099	1	1	5.62382e-14	0.187247	0.721099	1	1	Gene
ENSG00000120332	1	175036994	175036994	+	3854	49467	rs6690229	1	175086461	175086461	0	2.11985e-05	0.0641895	-0.362523	1	1	2.11985e-05	0.0641895	-0.362523	1	1	Gene
ENSG00000235750	1	175162135	175162135	-	3867	10185	kgp1931245	1	175151950	175151950	0	2.52355e-07	0.0929462	-0.433007	1	1	2.52355e-07	0.0929462	-0.433007	1	1	Gene
ENSG00000224687	1	178063119	178063119	-	3912	6035	rs10913501	1	178057084	178057084	0	5.08655e-08	0.103205	0.526291	1	1	5.08655e-08	0.103205	0.526291	1	1	Gene
ENSG00000213057	1	178511887	178511887	+	4758	100303	rs140841	1	178612190	178612196	0	1.61083e-05	0.0659843	-0.408009	1	1	1.61083e-05	0.0659843	-0.408009	1	1	Gene
ENSG00000116194	1	178840187	178840187	-	4964	-63579	rs871632	1	178903766	178903766	0	3.47055e-16	0.21658	0.7645	1	1	3.47055e-16	0.21658	0.7645	1	1	Gene
ENSG00000116199	1	178994939	178994939	+	4821	2220	rs4652346	1	178997159	178997159	0	1.28102e-07	0.0972991	0.458757	1	1	1.28102e-07	0.0972991	0.458757	1	1	Gene
ENSG00000186283	1	179050512	179050512	+	4769	14613	rs1128952	1	179065125	179065125	0	4.76513e-23	0.301393	-0.811923	1	1	4.76513e-23	0.301393	-0.811923	1	1	Gene
ENSG00000143322	1	179198819	179198819	-	4905	194161	rs7541378	1	179004658	179004658	0	1.61034e-05	0.0659863	-0.375196	1	1	1.61034e-05	0.0659863	-0.375196	1	1	Gene
ENSG00000162779	1	179334855	179334855	+	5084	149966	rs10913808	1	179484821	179484821	0	6.79382e-36	0.436749	0.922346	0	1	7.36981e-40	0.473035	0.959897	1	1	Gene
ENSG00000162779	1	179334855	179334855	+	5084	181861	rs10494516	1	179516716	179516716	1	1.14203e-11	0.155536	0.607494	1	1	1.34898e-13	0.182101	0.657329	1	1	Gene
ENSG00000162779	1	179334855	179334855	+	5084	338548	rs34498324	1	179673403	179673404	2	4.89699e-06	0.0737512	0.447398	1	1	4.89699e-06	0.0737512	0.447398	1	1	Gene
ENSG00000116218	1	179545087	179545087	-	5286	121535	rs12404170	1	179423552	179423552	0	6.14867e-18	0.239122	0.770856	0	1	6.0443e-13	0.173211	0.656071	1	1	Gene
ENSG00000116218	1	179545087	179545087	-	5286	161747	rs4326582	1	179383340	179383340	1	9.6328e-07	0.0843056	0.582806	1	1	9.6328e-07	0.0843056	0.582806	1	1	Gene
ENSG00000162782	1	179560748	179560748	+	5303	-2697	rs744446	1	179558051	179558051	0	3.46633e-16	0.216587	0.758971	1	1	3.46633e-16	0.216587	0.758971	1	1	Gene
ENSG00000121454	1	180199421	180199421	+	5319	44103	rs7536561	1	180243524	180243524	0	1.07518e-17	0.236036	0.665512	1	1	1.07518e-17	0.236036	0.665512	1	1	Gene
ENSG00000135835	1	180882290	180882290	+	4294	44455	kgp9399894	1	180926745	180926745	0	5.17896e-07	0.0883151	-0.631185	1	1	5.17896e-07	0.0883151	-0.631185	1	1	Gene
ENSG00000135828	1	182558391	182558391	-	4046	13576	rs11807829	1	182544815	182544815	0	8.19483e-13	0.171395	0.664111	1	1	8.19483e-13	0.171395	0.664111	1	1	Gene
ENSG00000135862	1	182992595	182992595	+	4160	21661	rs202166453	1	183014256	183014256	0	4.07043e-06	0.0749545	0.584346	1	1	4.07043e-06	0.0749545	0.584346	1	1	Gene
ENSG00000162704	1	183604892	183604892	-	3949	23854	rs2476571	1	183581038	183581038	0	4.26244e-20	0.266057	0.778478	1	1	4.26244e-20	0.266057	0.778478	1	1	Gene
ENSG00000198860	1	184020811	184020811	+	3940	29167	rs10911505	1	184049978	184049978	0	0.00581414	0.0275295	0.245013	0	0	3.74611e-06	0.0754946	0.405741	1	1	Gene
ENSG00000198860	1	184020811	184020811	+	3940	-5148	kgp363305	1	184015663	184015663	1	1.30193e-05	0.067375	0.627003	1	1	1.30193e-05	0.067375	0.627003	1	1	Gene
ENSG00000116667	1	184356192	184356192	+	3398	27726	rs6657105	1	184383918	184383918	0	2.40507e-08	0.107974	-0.697985	1	1	2.40507e-08	0.107974	-0.697985	1	1	Gene
ENSG00000116406	1	184724047	184724047	-	3437	2653	rs861574	1	184721394	184721394	0	2.79127e-09	0.121578	-0.505826	0	1	1.05674e-14	0.196996	-0.643877	1	1	Gene
ENSG00000116406	1	184724047	184724047	-	3437	-49191	kgp22768669	1	184773238	184773238	1	1.66758e-05	0.0657581	-0.663482	1	1	1.66758e-05	0.0657581	-0.663482	1	1	Gene
ENSG00000135842	1	184943682	184943682	-	3071	4051	kgp9846157	1	184939631	184939631	0	4.47704e-05	0.0592973	-0.3437	1	1	4.47704e-05	0.0592973	-0.3437	1	1	Gene
ENSG00000116668	1	185126212	185126212	+	2988	260403	rs10489482	1	185386615	185386615	0	1.16433e-05	0.0681043	0.387727	1	1	1.16433e-05	0.0681043	0.387727	1	1	Gene
ENSG00000143341	1	185703683	185703683	+	3162	-81788	rs1358870	1	185621895	185621895	0	9.35178e-07	0.0844972	-0.452602	1	1	9.35178e-07	0.0844972	-0.452602	1	1	Gene
ENSG00000162670	1	190446759	190446759	-	4868	14651	rs5779532	1	190432107	190432108	0	2.62703e-14	0.191699	-0.824081	1	1	2.62703e-14	0.191699	-0.824081	1	1	Gene
ENSG00000237457	1	190447681	190447681	+	4869	-15573	rs5779532	1	190432107	190432108	0	3.44693e-10	0.134628	-0.690603	1	1	3.44693e-10	0.134628	-0.690603	1	1	Gene
ENSG00000116750	1	193029237	193029237	-	3710	16956	rs200951342	1	193012281	193012281	0	1.01622e-05	0.0689924	-0.427085	1	1	1.01622e-05	0.0689924	-0.427085	1	1	Gene
ENSG00000203724	1	197871777	197871777	+	3315	6924	rs12087257	1	197878701	197878701	0	6.14776e-07	0.0872083	-0.448081	1	1	6.14776e-07	0.0872083	-0.448081	1	1	Gene
ENSG00000118197	1	200639097	200639097	-	5025	14601	rs12140579	1	200624496	200624496	0	2.16125e-47	0.535707	-1.02534	1	1	2.16125e-47	0.535707	-1.02534	1	1	Gene
ENSG00000118200	1	200708686	200708686	+	5050	86497	rs35755401	1	200795183	200795183	0	3.05847e-06	0.0768133	0.572124	1	1	3.05847e-06	0.0768133	0.572124	1	1	Gene
ENSG00000170128	1	200842083	200842083	+	4989	179536	kgp6642109	1	201021619	201021619	0	1.20886e-05	0.0678593	-0.494672	1	1	1.20886e-05	0.0678593	-0.494672	1	1	Gene
ENSG00000163362	1	200860176	200860176	+	4972	26830	rs557348	1	200887006	200887006	0	3.18983e-09	0.120739	0.652619	1	1	3.18983e-09	0.120739	0.652619	1	1	Gene
ENSG00000232237	1	201096312	201096312	-	4940	14369	rs2281845	1	201081943	201081943	0	2.16853e-15	0.206132	-0.667592	1	1	2.16853e-15	0.206132	-0.667592	1	1	Gene
ENSG00000116857	1	201140702	201140702	-	4919	15376	rs7542768	1	201125326	201125326	0	1.30469e-47	0.537416	1.05906	1	1	1.30469e-47	0.537416	1.05906	1	1	Gene
ENSG00000163395	1	201159953	201159953	+	4897	-11933	rs831769	1	201148020	201148020	0	5.08672e-07	0.0884311	0.429625	1	1	5.08672e-07	0.0884311	0.429625	1	1	Gene
ENSG00000159173	1	201398994	201398994	-	4800	27634	rs2799682	1	201371360	201371360	0	2.86482e-44	0.510682	-1.0249	1	1	2.86482e-44	0.510682	-1.0249	1	1	Gene
ENSG00000223396	1	201487831	201487831	+	4679	-23993	kgp2180560	1	201463838	201463838	0	3.06382e-07	0.0916981	0.43614	1	1	3.06382e-07	0.0916981	0.43614	1	1	Gene
ENSG00000176393	1	201951500	201951500	+	4355	8820	rs6667090	1	201960320	201960320	0	1.23811e-30	0.384762	0.929272	0	1	7.96651e-26	0.333123	0.864668	1	1	Gene
ENSG00000176393	1	201951500	201951500	+	4355	-3494	rs61821527	1	201948006	201948006	1	3.4496e-10	0.134624	-0.570402	0	1	3.71247e-13	0.176109	-0.652396	1	1	Gene
ENSG00000176393	1	201951500	201951500	+	4355	10273	rs61821530	1	201961773	201961773	2	2.29326e-06	0.0786838	-0.708628	1	1	2.29326e-06	0.0786838	-0.708628	1	1	Gene
ENSG00000143851	1	202130716	202130716	-	4232	-41207	kgp2406111	1	202171923	202171923	0	1.36642e-05	0.0670593	-0.456952	1	1	1.36642e-05	0.0670593	-0.456952	1	1	Gene
ENSG00000077157	1	202317827	202317827	+	3962	-19945	rs3851282	1	202297882	202297882	0	2.88353e-12	0.163855	0.556011	1	1	2.88353e-12	0.163855	0.556011	1	1	Gene
ENSG00000117153	1	202897764	202897764	-	3996	-19433	rs33942950	1	202917197	202917197	0	8.93351e-07	0.0847931	-0.480458	1	1	8.93351e-07	0.0847931	-0.480458	1	1	Gene
ENSG00000159346	1	202927700	202927700	-	4029	65480	indel_1_202862220	1	202862220	202862220	0	3.69227e-08	0.105247	-0.598672	1	1	3.69227e-08	0.105247	-0.598672	1	1	Gene
ENSG00000159348	1	202936408	202936408	-	4024	26434	rs7539542	1	202909974	202909974	0	5.24832e-08	0.103006	0.515377	1	1	5.24832e-08	0.103006	0.515377	1	1	Gene
ENSG00000163444	1	202976514	202976514	+	3944	9177	kgp9889861	1	202985691	202985691	0	3.01396e-06	0.0769085	0.679878	1	1	3.01396e-06	0.0769085	0.679878	1	1	Gene
ENSG00000122176	1	203320617	203320617	-	4082	2678	kgp7178971	1	203317939	203317939	0	5.26762e-20	0.264928	-1.13632	1	1	5.26762e-20	0.264928	-1.13632	1	1	Gene
ENSG00000182004	1	203830731	203830731	+	4227	-2038	rs144120976	1	203828692	203828693	0	1.18376e-07	0.0978051	0.632176	1	1	1.18376e-07	0.0978051	0.632176	1	1	Gene
ENSG00000143839	1	204135465	204135465	-	4352	-24076	rs201464641	1	204159541	204159542	0	1.19247e-07	0.0977581	-0.448839	1	1	1.19247e-07	0.0977581	-0.448839	1	1	Gene
ENSG00000143850	1	204346793	204346793	-	4461	29170	rs3126209	1	204317623	204317623	0	1.65752e-06	0.0807903	0.491034	1	1	1.65752e-06	0.0807903	0.491034	1	1	Gene
ENSG00000133056	1	204463852	204463852	-	4510	43076	kgp331457	1	204420776	204420776	0	1.22193e-06	0.0827661	-0.492581	1	1	1.22193e-06	0.0827661	-0.492581	1	1	Gene
ENSG00000170382	1	204654861	204654861	-	4677	8566	rs10900421	1	204646295	204646295	0	4.785e-34	0.419003	1.11775	1	1	5.47152e-36	0.437638	1.14234	1	1	Gene
ENSG00000170382	1	204654861	204654861	-	4677	33532	rs2480468	1	204621329	204621329	1	1.57622e-06	0.0811164	0.43896	1	1	1.57622e-06	0.0811164	0.43896	1	1	Gene
ENSG00000184144	1	205012325	205012325	+	4300	2214	rs3753847	1	205014539	205014539	0	1.51657e-06	0.0813664	-0.557456	1	1	1.51657e-06	0.0813664	-0.557456	1	1	Gene
ENSG00000117222	1	205091143	205091143	-	4115	-139355	indel_1_205230498	1	205230498	205230498	0	8.65067e-06	0.0700431	-0.374657	1	1	8.65067e-06	0.0700431	-0.374657	1	1	Gene
ENSG00000133059	1	205180727	205180727	-	3907	-64541	rs9326600	1	205245268	205245268	0	5.05782e-12	0.160468	0.552303	1	1	5.05782e-12	0.160468	0.552303	1	1	Gene
ENSG00000117266	1	205473723	205473723	+	3523	49	rs77694338	1	205473772	205473772	0	4.42388e-17	0.228171	-0.761249	1	1	4.42388e-17	0.228171	-0.761249	1	1	Gene
ENSG00000174514	1	205538013	205538013	+	3419	-5475	rs149649212	1	205532538	205532538	0	4.33861e-06	0.0745393	-0.530895	1	1	4.33861e-06	0.0745393	-0.530895	1	1	Gene
ENSG00000158715	1	205649587	205649587	-	3285	17820	rs16856110	1	205631767	205631767	0	1.0963e-05	0.0684974	-0.431401	1	1	1.0963e-05	0.0684974	-0.431401	1	1	Gene
ENSG00000069275	1	205719404	205719404	-	3279	72946	rs1418652	1	205646458	205646458	0	4.19377e-07	0.0896759	-0.444194	1	1	4.19377e-07	0.0896759	-0.444194	1	1	Gene
ENSG00000117280	1	205744588	205744588	-	3305	25056	rs823114	1	205719532	205719532	0	2.1396e-21	0.281821	0.784319	1	1	2.1396e-21	0.281821	0.784319	1	1	Gene
ENSG00000162877	1	205819260	205819260	-	3281	29978	rs823080	1	205789282	205789282	0	4.60827e-27	0.346808	-0.883711	1	1	4.60827e-27	0.346808	-0.883711	1	1	Gene
ENSG00000123836	1	207222801	207222801	+	2988	18405	rs2243821	1	207241206	207241206	0	3.03612e-07	0.0917565	-0.629711	1	1	3.03612e-07	0.0917565	-0.629711	1	1	Gene
ENSG00000203710	1	207669492	207669492	+	3703	-922116	rs1930434	1	206747376	206747376	0	3.74708e-06	0.0754929	0.452979	1	1	3.74708e-06	0.0754929	0.452979	1	1	Gene
ENSG00000117335	1	207925402	207925402	+	3662	80266	rs113535756	1	208005668	208005668	0	7.77129e-06	0.0707422	0.369744	1	1	7.77129e-06	0.0707422	0.369744	1	1	Gene
ENSG00000117595	1	209979465	209979465	-	4532	-43428	rs6675890	1	210022893	210022893	0	2.30025e-06	0.078664	0.452943	1	1	2.30025e-06	0.078664	0.452943	1	1	Gene
ENSG00000117597	1	210001352	210001352	+	4562	-221	rs201059041	1	210001130	210001131	0	3.68035e-19	0.254492	-0.698993	1	1	3.68035e-19	0.254492	-0.698993	1	1	Gene
ENSG00000183682	1	39957318	39957318	+	3672	9773	rs2377804	1	39967091	39967091	0	6.58981e-08	0.101552	-0.80003	1	1	6.58981e-08	0.101552	-0.80003	1	1	Gene
ENSG00000090621	1	40042462	40042462	-	3860	9780	indel_1_40032682	1	40032682	40032682	0	6.25479e-06	0.0721572	0.394806	1	1	6.25479e-06	0.0721572	0.394806	1	1	Gene
ENSG00000084072	1	40157854	40157854	+	3810	46570	rs7548120	1	40204424	40204424	0	9.83416e-36	0.435228	0.974856	1	1	4.50257e-38	0.456985	0.998926	1	1	Gene
ENSG00000084072	1	40157854	40157854	+	3810	928370	kgp8082182	1	41086224	41086224	1	2.6716e-05	0.0626765	-0.360131	1	1	2.6716e-05	0.0626765	-0.360131	1	1	Gene
ENSG00000116985	1	40254533	40254533	-	3792	2717	rs230325	1	40251816	40251816	0	1.28425e-26	0.341919	-0.852344	1	1	1.28425e-26	0.341919	-0.852344	1	1	Gene
ENSG00000043514	1	40349183	40349183	-	3870	2522	rs137882240	1	40346661	40346661	0	2.2752e-24	0.316668	-1.299	1	1	1.06473e-22	0.297301	-1.25865	1	1	Gene
ENSG00000043514	1	40349183	40349183	-	3870	56719	rs79316541	1	40292464	40292464	1	1.4905e-10	0.139814	1.03712	1	1	1.4905e-10	0.139814	1.03712	1	1	Gene
ENSG00000168389	1	40420802	40420802	+	3926	-7704	rs3131706	1	40413098	40413098	0	4.51691e-09	0.118552	-0.507478	1	1	4.51691e-09	0.118552	-0.507478	1	1	Gene
ENSG00000131238	1	40563375	40563375	-	3911	3139	rs4660387	1	40560236	40560236	0	2.66351e-09	0.121872	-0.504893	1	1	2.66351e-09	0.121872	-0.504893	1	1	Gene
ENSG00000084073	1	40723779	40723779	+	4062	-244063	rs199556321	1	40479716	40479716	0	9.13553e-06	0.0696873	-0.679254	1	1	9.13553e-06	0.0696873	-0.679254	1	1	Gene
ENSG00000117016	1	41131329	41131329	-	4489	30802	rs7368217	1	41100527	41100527	0	4.80985e-14	0.188163	-0.709633	1	1	4.80985e-14	0.188163	-0.709633	1	1	Gene
ENSG00000066136	1	41157320	41157320	+	4398	-91869	rs503233	1	41065451	41065451	0	1.76253e-05	0.0653961	0.360382	1	1	1.76253e-05	0.0653961	0.360382	1	1	Gene
ENSG00000127129	1	41950344	41950344	-	4236	-1039	rs3768274	1	41951383	41951383	0	1.23189e-05	0.0677361	-0.369905	1	1	1.23189e-05	0.0677361	-0.369905	1	1	Gene
ENSG00000198815	1	42801548	42801548	-	3988	89795	rs343392	1	42711753	42711753	0	5.47485e-08	0.102736	-0.562091	1	1	5.47485e-08	0.102736	-0.562091	1	1	Gene
ENSG00000066185	1	42921938	42921938	-	3823	-55070	rs11210657	1	42977008	42977008	0	5.8485e-15	0.20042	-0.917626	1	1	5.8485e-15	0.20042	-0.917626	1	1	Gene
ENSG00000186409	1	42929001	42929001	+	3827	83069	rs202160059	1	43012070	43012090	0	4.97784e-08	0.103343	-0.473804	1	1	4.97784e-08	0.103343	-0.473804	1	1	Gene
ENSG00000117385	1	43232755	43232755	-	3837	2543	rs12030508	1	43230212	43230212	0	1.16398e-07	0.0979131	-0.490573	1	1	1.16398e-07	0.0979131	-0.490573	1	1	Gene
[truncated: 15,188 more rows]

## Sheet: Supplementary Data 3
Supplementary Data 3. Discovered cis-eQTLs at 5% FDR in tumor. This table contains all gene- and TE-eQTL results. For more details on the columns, please visit https://qtltools.github.io/qtltools (cis option, mapping pass)
phe_id	phe_chr	phe_from	phe_to	phe_strd	n_var_in_cis	dist_phe_var	var_id	var_chr	var_from	var_to	rank	fwd_pval	fwd_r_squared	fwd_slope	fwd_best_hit	fwd_sig	bwd_pval	bwd_r_squared	bwd_slope	bwd_best_hit	bwd_sig	Feature Type
ENSG00000110768	11	18343842	18343842	+	4909	31322	rs4150655	11	18375164	18375164	0	4.57825e-08	0.103517	0.474509	1	1	4.57825e-08	0.103517	0.474509	1	1	Gene
ENSG00000110786	11	18814268	18814268	-	4769	20869	rs4075663	11	18793399	18793399	0	1.26152e-14	0.195327	-0.67996	1	1	1.26152e-14	0.195327	-0.67996	1	1	Gene
ENSG00000183161	11	22647387	22647387	-	6205	17535	rs145213231	11	22629852	22629852	0	1.00316e-06	0.0837491	0.505817	1	1	1.00316e-06	0.0837491	0.505817	1	1	Gene
ENSG00000184937	11	32457176	32457176	-	4108	-25846	rs79438905	11	32483022	32483022	0	1.83706e-06	0.0798423	0.619653	1	1	1.83706e-06	0.0798423	0.619653	1	1	Gene
ENSG00000176148	11	33060963	33060963	+	4417	37041	rs140151982	11	33098004	33098006	0	1.06443e-06	0.0833667	0.437503	1	1	1.06443e-06	0.0833667	0.437503	1	1	Gene
ENSG00000085063	11	33757991	33757991	-	4532	14972	rs831630	11	33743019	33743019	0	5.76848e-06	0.0724287	-0.385825	1	1	5.76848e-06	0.0724287	-0.385825	1	1	Gene
ENSG00000121691	11	34460472	34460472	+	5256	-32988	rs35133410	11	34427484	34427484	0	1.60487e-10	0.138885	0.55305	1	1	1.60487e-10	0.138885	0.55305	1	1	Gene
ENSG00000132199	18	712676	712676	-	4811	18689	rs200456848	18	693985	693987	0	1.35596e-13	0.181469	0.583191	1	1	1.35596e-13	0.181469	0.583191	1	1	Gene
ENSG00000141404	18	11688955	11688955	+	5515	4239	rs57892223	18	11693194	11693194	0	4.3141e-08	0.103895	0.595751	1	1	4.3141e-08	0.103895	0.595751	1	1	Gene
ENSG00000101624	18	12702776	12702776	-	4916	176538	rs566326	18	12526238	12526238	0	1.79607e-06	0.0799882	-0.423726	1	1	1.79607e-06	0.0799882	-0.423726	1	1	Gene
ENSG00000101639	18	12991361	12991361	+	4958	138577	rs491349	18	13129938	13129938	0	8.9383e-13	0.170309	-0.598925	1	1	8.9383e-13	0.170309	-0.598925	1	1	Gene
ENSG00000141380	18	23671181	23671181	-	3789	-489147	rs12456203	18	24160328	24160328	0	3.51432e-06	0.0756432	-0.648182	1	1	3.51432e-06	0.0756432	-0.648182	1	1	Gene
ENSG00000141431	18	31158579	31158579	+	3043	231286	kgp6056026	18	31389865	31389865	0	7.23525e-06	0.0709573	-0.358128	1	1	7.23525e-06	0.0709573	-0.358128	1	1	Gene
ENSG00000141429	18	33161081	33161081	+	4105	948725	rs78155056	18	34109806	34109806	0	1.23309e-06	0.0824176	0.815562	1	1	1.23309e-06	0.0824176	0.815562	1	1	Gene
ENSG00000215472	18	47017956	47017956	-	5128	3579	rs35001886	18	47014374	47014377	0	6.59385e-14	0.185699	-0.655157	1	1	6.59385e-14	0.185699	-0.655157	1	1	Gene
ENSG00000101751	18	51795774	51795774	+	4933	78725	rs62091244	18	51874499	51874499	0	3.99319e-08	0.104386	-0.476999	1	1	3.99319e-08	0.104386	-0.476999	1	1	Gene
ENSG00000074695	18	57027194	57027194	-	5400	-107154	rs617924	18	57134348	57134348	0	3.53211e-06	0.0756105	-0.491334	1	1	3.53211e-06	0.0756105	-0.491334	1	1	Gene
ENSG00000197563	18	59854351	59854351	-	4853	152283	rs2195756	18	59702068	59702068	0	8.44373e-07	0.08486	-0.46513	1	1	8.44373e-07	0.08486	-0.46513	1	1	Gene
ENSG00000180011	18	72921303	72921303	-	4613	16793	kgp9447015	18	72904510	72904510	0	9.19504e-07	0.0843106	-0.420906	1	1	9.19504e-07	0.0843106	-0.420906	1	1	Gene
ENSG00000187634	1	860260	860260	+	1906	304205	rs115503846	1	1164465	1164465	0	7.06139e-06	0.0711153	0.894301	1	1	7.06139e-06	0.0711153	0.894301	1	1	Gene
ENSG00000272512	1	933431	933431	-	2146	2069	rs2799060	1	931362	931362	0	1.31136e-10	0.140127	-0.520069	1	1	1.31136e-10	0.140127	-0.520069	1	1	Gene
ENSG00000189339	1	1624167	1624167	-	3651	23115	rs72634826	1	1601052	1601052	0	3.7689e-12	0.1617	-0.676826	1	1	3.7689e-12	0.1617	-0.676826	1	1	Gene
ENSG00000215790	1	1677431	1677431	-	3655	73997	kgp9325752	1	1603434	1603434	0	1.75791e-10	0.138325	0.522313	1	1	7.34e-12	0.157686	0.55767	1	1	Gene
ENSG00000215790	1	1677431	1677431	-	3655	612135	kgp9001514	1	1065296	1065296	1	7.49224e-07	0.0856303	-0.449483	1	1	7.49224e-07	0.0856303	-0.449483	1	1	Gene
ENSG00000169885	1	1846266	1846266	+	3818	-13909	rs941531	1	1832357	1832357	0	5.79558e-08	0.102018	0.510411	1	1	5.79558e-08	0.102018	0.510411	1	1	Gene
ENSG00000198912	1	3816857	3816857	-	6128	-12757	rs35583447	1	3829614	3829614	0	2.33845e-10	0.136566	0.657323	1	1	2.33845e-10	0.136566	0.657323	1	1	Gene
ENSG00000041988	1	6684926	6684926	+	4305	10405	rs11892	1	6695331	6695331	0	2.4135e-07	0.0929084	-0.479082	1	1	2.4135e-07	0.0929084	-0.479082	1	1	Gene
ENSG00000049247	1	7913572	7913572	-	4151	-9231	rs7540360	1	7922803	7922803	0	1.34054e-06	0.0818782	-0.423212	1	1	1.34054e-06	0.0818782	-0.423212	1	1	Gene
ENSG00000049239	1	9294834	9294834	+	3393	13060	rs201884074	1	9307894	9307894	0	9.67147e-12	0.156019	-0.537183	1	1	9.67147e-12	0.156019	-0.537183	1	1	Gene
ENSG00000179840	1	9714644	9714644	-	3480	-846960	rs6658216	1	10561604	10561604	0	1.38989e-06	0.0816448	0.443456	1	1	1.38989e-06	0.0816448	0.443456	1	1	Gene
ENSG00000132906	1	15853029	15853029	-	5599	3989	rs57491775	1	15849040	15849040	0	5.91318e-10	0.130829	0.510459	1	1	5.91318e-10	0.130829	0.510459	1	1	Gene
ENSG00000116771	1	15911605	15911605	-	5476	94085	rs111689880	1	15817519	15817520	0	4.38314e-07	0.0890794	-0.523235	1	1	4.38314e-07	0.0890794	-0.523235	1	1	Gene
ENSG00000142632	1	16539104	16539104	-	4359	-2858	rs3738630	1	16541962	16541962	0	4.93207e-11	0.146119	0.677911	1	1	4.93207e-11	0.146119	0.677911	1	1	Gene
ENSG00000132881	1	16563657	16563657	-	4266	45145	rs6702866	1	16518512	16518512	0	4.3785e-08	0.103801	-0.500235	1	1	4.3785e-08	0.103801	-0.500235	1	1	Gene
ENSG00000226029	1	16787443	16787443	+	4640	19482	rs12093260	1	16806925	16806925	0	1.93247e-08	0.108986	0.562904	1	1	1.93247e-08	0.108986	0.562904	1	1	Gene
ENSG00000238142	1	17216144	17216144	-	4214	418388	rs157134	1	16797756	16797756	0	4.80796e-08	0.103206	-0.53708	1	1	3.18427e-09	0.120337	-0.579943	1	1	Gene
ENSG00000238142	1	17216144	17216144	-	4214	410963	rs74739415	1	16805181	16805181	1	4.60778e-06	0.0738867	0.787116	1	1	4.60778e-06	0.0738867	0.787116	1	1	Gene
ENSG00000179023	1	18807424	18807424	+	5049	-85	rs2992756	1	18807339	18807339	0	4.6445e-14	0.187748	0.615934	1	1	4.6445e-14	0.187748	0.615934	1	1	Gene
ENSG00000158747	1	19967048	19967048	+	5490	271812	rs3738122	1	20238860	20238860	0	1.80271e-06	0.0799644	0.463688	1	1	1.80271e-06	0.0799644	0.463688	1	1	Gene
ENSG00000090432	1	20834654	20834654	-	4752	44	rs6700034	1	20834610	20834610	0	9.67803e-09	0.113353	0.725554	1	1	9.67803e-09	0.113353	0.725554	1	1	Gene
ENSG00000158825	1	20915441	20915441	+	4766	148	rs3215400	1	20915589	20915590	0	1.83323e-09	0.123789	0.49869	1	1	1.83323e-09	0.123789	0.49869	1	1	Gene
ENSG00000065268	19	983174	983174	+	4521	7645	rs2240149	19	990819	990819	0	4.70964e-20	0.264696	-0.785778	1	1	4.70964e-20	0.264696	-0.785778	1	1	Gene
ENSG00000115257	19	1490751	1490751	-	5169	-3702	rs2656885	19	1494453	1494453	0	2.74577e-08	0.106762	0.483537	1	1	2.74577e-08	0.106762	0.483537	1	1	Gene
ENSG00000178297	19	2389769	2389769	+	5229	31452	rs55920357	19	2421221	2421221	0	1.91472e-07	0.0943911	0.431502	1	1	1.91472e-07	0.0943911	0.431502	1	1	Gene
ENSG00000172006	19	2819872	2819872	+	5451	-9624	rs1736184	19	2810248	2810248	0	4.47091e-15	0.201312	0.681266	1	1	4.47091e-15	0.201312	0.681266	1	1	Gene
ENSG00000186300	19	2841433	2841433	+	5499	9863	rs10713166	19	2851296	2851297	0	1.70618e-07	0.095129	-0.637719	1	1	1.70618e-07	0.095129	-0.637719	1	1	Gene
ENSG00000065717	19	3047633	3047633	-	5344	20766	rs34181478	19	3026867	3026867	0	2.4227e-06	0.0780523	-0.402583	1	1	2.4227e-06	0.0780523	-0.402583	1	1	Gene
ENSG00000095932	19	3480540	3480540	-	5157	-458	rs67748282	19	3480998	3480998	0	3.57562e-07	0.0903873	0.554876	1	1	3.57562e-07	0.0903873	0.554876	1	1	Gene
ENSG00000179855	19	3585551	3585551	+	4937	-4427	rs56702684	19	3581124	3581124	0	2.61371e-10	0.13588	0.794784	1	1	2.61371e-10	0.13588	0.794784	1	1	Gene
ENSG00000183617	19	3762662	3762662	+	4969	36	rs13960	19	3762698	3762698	0	5.18711e-09	0.117276	0.489786	1	1	5.18711e-09	0.117276	0.489786	1	1	Gene
ENSG00000035115	2	266398	266398	-	4083	4063	rs36216559	2	262335	262335	0	1.4622e-40	0.477975	-1.02103	1	1	1.4622e-40	0.477975	-1.02103	1	1	Gene
ENSG00000032389	2	3381653	3381653	-	5786	-15820	rs201826569	2	3397473	3397476	0	1.09468e-07	0.097965	0.470359	1	1	1.09468e-07	0.097965	0.470359	1	1	Gene
ENSG00000115750	2	9983483	9983483	+	5801	2187	rs2245344	2	9985670	9985670	0	1.4051e-15	0.207941	0.642492	1	1	1.4051e-15	0.207941	0.642492	1	1	Gene
ENSG00000269973	2	10076489	10076489	+	6030	-90819	rs2245344	2	9985670	9985670	0	3.72625e-08	0.104825	0.456175	1	1	3.72625e-08	0.104825	0.456175	1	1	Gene
ENSG00000079785	2	15731302	15731302	+	4727	303	rs4668936	2	15731605	15731605	0	1.80897e-08	0.109404	-0.476051	1	1	1.80897e-08	0.109404	-0.476051	1	1	Gene
ENSG00000178295	2	17935125	17935125	+	4672	32156	rs300179	2	17967281	17967281	0	2.38719e-06	0.0781479	-0.391775	1	1	2.38719e-06	0.0781479	-0.391775	1	1	Gene
ENSG00000170745	2	18059114	18059114	+	4669	16044	rs1461953	2	18075158	18075158	0	3.0781e-21	0.279057	0.85351	1	1	3.0781e-21	0.279057	0.85351	1	1	Gene
ENSG00000183891	2	20101747	20101747	-	4880	-53212	rs62109416	2	20154959	20154959	0	1.43012e-15	0.20784	1.17144	1	1	1.43012e-15	0.20784	1.17144	1	1	Gene
ENSG00000132031	2	20212455	20212455	-	4952	-173678	rs4630727	2	20386133	20386133	0	4.19038e-06	0.0745026	-0.454992	1	1	4.19038e-06	0.0745026	-0.454992	1	1	Gene
ENSG00000118961	2	21022882	21022882	-	3926	139666	rs10170771	2	20883216	20883216	0	8.89802e-12	0.156523	-0.683829	1	1	8.89802e-12	0.156523	-0.683829	1	1	Gene
ENSG00000176732	2	24346347	24346347	-	4134	-8081	rs78861366	2	24354428	24354428	0	4.92521e-07	0.0883299	0.558259	1	1	4.92521e-07	0.0883299	0.558259	1	1	Gene
ENSG00000115138	2	25391772	25391772	-	3214	-1950	rs3754861	2	25393722	25393722	0	2.19999e-10	0.136943	1.02941	1	1	2.19999e-10	0.136943	1.02941	1	1	Gene
ENSG00000138028	2	27341995	27341995	-	2700	403501	kgp1499251	2	26938494	26938494	0	7.78484e-06	0.0704816	-0.711919	1	1	7.78484e-06	0.0704816	-0.711919	1	1	Gene
ENSG00000115216	2	27650657	27650657	+	2888	61236	kgp10996856	2	27711893	27711893	0	2.5052e-07	0.0926694	-0.416279	1	1	2.5052e-07	0.0926694	-0.416279	1	1	Gene
ENSG00000171174	2	28113965	28113965	-	3085	254614	rs6719175	2	27859351	27859351	0	5.45619e-06	0.07279	0.475553	1	1	5.45619e-06	0.07279	0.475553	1	1	Gene
ENSG00000171103	2	29093167	29093167	-	4704	48879	rs62131972	2	29044288	29044288	0	6.12496e-15	0.1995	-0.68663	1	1	6.12496e-15	0.1995	-0.68663	1	1	Gene
ENSG00000196209	20	1472233	1472233	-	5574	-2912	rs6079362	20	1475145	1475145	0	7.8322e-08	0.1001	-0.710139	1	1	7.8322e-08	0.1001	-0.710139	1	1	Gene
ENSG00000101307	20	1600707	1600707	-	5712	53796	kgp1069848	20	1546911	1546911	0	2.10313e-24	0.316106	-0.937186	1	1	8.41033e-24	0.309206	-0.926902	1	1	Gene
ENSG00000101307	20	1600707	1600707	-	5712	-288158	rs59317774	20	1888865	1888865	1	1.03204e-07	0.0983411	0.448038	1	1	1.03204e-07	0.0983411	0.448038	1	1	Gene
ENSG00000088854	20	3388272	3388272	-	5389	-452875	rs55873637	20	3841147	3841147	0	2.52973e-06	0.0777725	0.627086	1	1	2.52973e-06	0.0777725	0.627086	1	1	Gene
ENSG00000171873	20	4229721	4229721	-	5651	21830	rs7273066	20	4207891	4207891	0	1.68778e-06	0.0803902	0.799982	1	1	1.68778e-06	0.0803902	0.799982	1	1	Gene
ENSG00000230563	20	5451853	5451853	+	5769	29827	rs55910556	20	5481680	5481680	0	1.29562e-11	0.15425	0.768445	1	1	1.29562e-11	0.15425	0.768445	1	1	Gene
ENSG00000182621	20	8112824	8112824	+	5134	-47893	rs11468800	20	8064925	8064931	0	1.51421e-06	0.0810914	0.429162	1	1	1.51421e-06	0.0810914	0.429162	1	1	Gene
ENSG00000185272	21	15588451	15588451	+	4342	56520	rs73163631	21	15644971	15644971	0	1.13329e-08	0.112357	0.605365	1	1	1.13329e-08	0.112357	0.605365	1	1	Gene
ENSG00000154719	21	26979829	26979829	-	4344	-23777	rs67099007	21	27003606	27003612	0	7.84718e-09	0.114673	0.547481	1	1	7.84718e-09	0.114673	0.547481	1	1	Gene
ENSG00000156299	21	32932290	32932290	-	4599	-18396	rs2409414	21	32950686	32950686	0	6.57418e-07	0.0864721	-0.455988	1	1	6.57418e-07	0.0864721	-0.455988	1	1	Gene
ENSG00000256073	21	33765439	33765439	+	4890	17	rs150903996	21	33765456	33765472	0	2.34103e-07	0.0931037	-0.721644	1	1	2.34103e-07	0.0931037	-0.721644	1	1	Gene
ENSG00000159128	21	34775202	34775202	+	4118	43490	rs9976619	21	34818692	34818692	0	1.05615e-08	0.112802	-0.478795	1	1	1.05615e-08	0.112802	-0.478795	1	1	Gene
ENSG00000231106	21	37377636	37377636	+	5128	-5	rs61738607	21	37377631	37377631	0	1.85193e-29	0.37145	0.891265	1	1	1.85193e-29	0.37145	0.891265	1	1	Gene
ENSG00000159267	21	38362536	38362536	-	5204	20411	rs2154529	21	38342125	38342125	0	1.00187e-09	0.127554	-0.573297	1	1	1.00187e-09	0.127554	-0.573297	1	1	Gene
ENSG00000185808	21	38445470	38445470	-	5114	12849	rs2249828	21	38432621	38432621	0	7.20392e-20	0.262434	0.846756	1	1	7.20392e-20	0.262434	0.846756	1	1	Gene
ENSG00000157557	21	40177231	40177231	+	5400	114509	rs2836754	21	40291740	40291740	0	2.09422e-09	0.122958	0.516431	1	1	2.09422e-09	0.122958	0.516431	1	1	Gene
ENSG00000183527	21	40555777	40555777	-	6116	260736	rs2410065	21	40295041	40295041	0	7.87821e-07	0.0853067	0.434877	1	1	7.87821e-07	0.0853067	0.434877	1	1	Gene
ENSG00000160194	21	44299754	44299754	+	6157	23966	rs4148974	21	44323720	44323720	0	4.77718e-19	0.252283	-1.24182	1	1	4.77718e-19	0.252283	-1.24182	1	1	Gene
ENSG00000160226	21	45759285	45759285	-	5036	240	rs11870	21	45759045	45759045	0	3.26598e-07	0.0909686	0.509043	1	1	3.26598e-07	0.0909686	0.509043	1	1	Gene
ENSG00000160284	21	47604390	47604390	-	4645	4233	kgp12458066	21	47600157	47600157	0	3.05247e-14	0.190196	-0.878563	1	1	3.39084e-17	0.22892	-0.96386	1	1	Gene
ENSG00000160284	21	47604390	47604390	-	4645	-2361	rs60223973	21	47606751	47606755	1	2.36109e-07	0.093049	0.435898	1	1	2.36109e-07	0.093049	0.435898	1	1	Gene
ENSG00000182362	21	47706251	47706251	+	4355	-25124	rs2839180	21	47681127	47681127	0	1.0543e-13	0.182948	-0.645781	1	1	1.0543e-13	0.182948	-0.645781	1	1	Gene
ENSG00000160307	21	48025121	48025121	-	3417	-26413	rs144204296	21	48051534	48051538	0	1.79588e-07	0.0948011	-0.435173	1	1	1.79588e-07	0.0948011	-0.435173	1	1	Gene
ENSG00000177663	22	17565844	17565844	+	3953	20871	rs56736183	22	17586715	17586719	0	1.89013e-10	0.137878	0.550277	1	1	1.89013e-10	0.137878	0.550277	1	1	Gene
ENSG00000131100	22	18111584	18111584	-	4714	23550	rs13053258	22	18088034	18088034	0	3.59756e-06	0.0754915	-0.638489	1	1	3.59756e-06	0.0754915	-0.638489	1	1	Gene
ENSG00000015475	22	18257536	18257536	-	4867	169502	rs13053258	22	18088034	18088034	0	4.28097e-06	0.0743638	-0.633703	1	1	4.28097e-06	0.0743638	-0.633703	1	1	Gene
ENSG00000235295	22	18512151	18512151	+	4611	27219	rs458480	22	18539370	18539370	0	1.16531e-08	0.112182	0.553816	1	1	1.16531e-08	0.112182	0.553816	1	1	Gene
ENSG00000100033	22	18924066	18924066	-	4528	-1157	rs436923	22	18925223	18925223	0	1.91896e-06	0.0795603	-0.394086	1	1	1.91896e-06	0.0795603	-0.394086	1	1	Gene
ENSG00000273032	22	19005347	19005347	+	4469	65092	rs73158832	22	19070439	19070439	0	4.52579e-07	0.0888736	-0.49175	1	1	4.52579e-07	0.0888736	-0.49175	1	1	Gene
ENSG00000070371	22	19279239	19279239	-	4360	-42483	rs8139043	22	19321722	19321722	0	8.01972e-07	0.085192	0.72682	1	1	8.01972e-07	0.085192	0.72682	1	1	Gene
ENSG00000099937	22	21128167	21128167	+	2699	9103	rs361919	22	21137270	21137275	0	6.7648e-09	0.115607	0.480143	1	1	6.7648e-09	0.115607	0.480143	1	1	Gene
ENSG00000100038	22	22337213	22337213	-	2580	49351	kgp5873957	22	22287862	22287862	0	7.05204e-06	0.0711239	-0.393404	1	1	7.05204e-06	0.0711239	-0.393404	1	1	Gene
ENSG00000234928	22	23775751	23775751	+	3428	13950	rs8140512	22	23789701	23789701	0	7.56889e-06	0.0706644	0.593974	1	1	7.56889e-06	0.0706644	0.593974	1	1	Gene
ENSG00000178248	22	23829167	23829167	-	3472	47687	rs5996544	22	23781480	23781480	0	1.9757e-09	0.123322	0.775933	1	1	1.9757e-09	0.123322	0.775933	1	1	Gene
ENSG00000272733	22	23926046	23926046	-	3537	-62211	rs6003820	22	23988257	23988257	0	2.43678e-11	0.150416	-0.551815	1	1	2.43678e-11	0.150416	-0.551815	1	1	Gene
ENSG00000189269	22	23974508	23974508	-	3586	-3573	rs9306386	22	23978081	23978081	0	4.27663e-08	0.10395	-0.460299	1	1	4.27663e-08	0.10395	-0.460299	1	1	Gene
ENSG00000240972	22	24236191	24236191	+	4304	58862	rs2330649	22	24295053	24295053	0	1.98672e-30	0.38155	0.86791	1	1	1.98672e-30	0.38155	0.86791	1	1	Gene
ENSG00000218537	22	24241117	24241117	-	4313	-54100	rs2858907	22	24295217	24295217	0	2.14445e-44	0.510434	1.00357	1	1	2.14445e-44	0.510434	1.00357	1	1	Gene
ENSG00000273295	22	24249255	24249255	-	4325	-17699	rs5751776	22	24266954	24266954	0	2.02386e-49	0.549963	1.03059	1	1	2.02386e-49	0.549963	1.03059	1	1	Gene
ENSG00000133433	22	24303373	24303373	-	4270	-37171	rs7291786	22	24340544	24340544	0	5.98922e-19	0.251061	1.09899	1	1	1.7527e-21	0.281988	1.16472	1	1	Gene
ENSG00000133433	22	24303373	24303373	-	4270	-32954	rs140289	22	24336327	24336327	1	9.66933e-07	0.0839863	-0.470748	1	1	9.66933e-07	0.0839863	-0.470748	1	1	Gene
ENSG00000099974	22	24309089	24309089	+	4282	-42042	rs5751777	22	24267047	24267047	0	8.3461e-26	0.331909	-0.799334	1	1	8.3461e-26	0.331909	-0.799334	1	1	Gene
ENSG00000099984	22	24322339	24322339	+	4298	-24159	rs2739343	22	24298180	24298180	0	4.3494e-18	0.240262	-0.691082	1	1	4.3494e-18	0.240262	-0.691082	1	1	Gene
ENSG00000099977	22	24322660	24322660	-	4299	-1392	rs140188	22	24324052	24324052	0	1.29952e-11	0.154232	-0.543787	1	1	1.29952e-11	0.154232	-0.543787	1	1	Gene
ENSG00000184674	22	24384680	24384680	-	4252	87786	rs2097433	22	24296894	24296894	0	9.67766e-38	0.452737	0.940748	1	1	9.67766e-38	0.452737	0.940748	1	1	Gene
ENSG00000099994	22	24577227	24577227	+	4338	759	rs3788368	22	24577986	24577986	0	6.65633e-07	0.0863921	0.844165	1	1	6.65633e-07	0.0863921	0.844165	1	1	Gene
ENSG00000099998	22	24641110	24641110	-	4414	-51139	rs75919085	22	24692249	24692249	0	8.89864e-09	0.113882	0.577558	1	1	8.89864e-09	0.113882	0.577558	1	1	Gene
ENSG00000100053	22	25595817	25595817	+	3972	1514	rs2269672	22	25597331	25597331	0	4.81675e-07	0.0884731	-0.412216	1	1	4.81675e-07	0.0884731	-0.412216	1	1	Gene
ENSG00000260065	22	26921002	26921002	-	5347	-723	rs4275	22	26921725	26921725	0	6.23568e-26	0.333319	0.779321	1	1	6.23568e-26	0.333319	0.779321	1	1	Gene
ENSG00000184117	22	29977326	29977326	-	3817	-88487	rs2530673	22	30065813	30065813	0	4.15919e-06	0.074551	0.384014	1	1	4.15919e-06	0.074551	0.384014	1	1	Gene
ENSG00000100330	22	30279144	30279144	+	4004	124852	rs2074204	22	30403996	30403996	0	3.20523e-06	0.0762398	0.430581	1	1	3.20523e-06	0.0762398	0.430581	1	1	Gene
ENSG00000138942	22	31556168	31556168	+	3836	-18826	rs9619169	22	31537342	31537342	0	1.40035e-06	0.0815964	-0.393425	1	1	1.40035e-06	0.0815964	-0.393425	1	1	Gene
ENSG00000175329	22	35462129	35462129	+	5137	-3235	rs13057594	22	35458894	35458894	0	4.34979e-06	0.0742604	-0.454196	1	1	4.34979e-06	0.0742604	-0.454196	1	1	Gene
ENSG00000100336	22	36600886	36600886	-	4725	-2128	kgp7508517	22	36603014	36603014	0	5.54268e-07	0.0875704	-0.428538	1	1	5.54268e-07	0.0875704	-0.428538	1	1	Gene
ENSG00000100342	22	36649056	36649056	+	4839	-125438	kgp1441257	22	36523618	36523618	0	3.58372e-06	0.0755165	-0.490941	1	1	3.58372e-06	0.0755165	-0.490941	1	1	Gene
ENSG00000134121	3	238279	238279	+	3245	-118072	rs1568094	3	120207	120207	0	4.48542e-07	0.0889312	0.442435	1	1	4.48542e-07	0.0889312	0.442435	1	1	Gene
ENSG00000175928	3	3841121	3841121	+	6289	-152106	kgp2452189	3	3689015	3689015	0	3.35478e-09	0.12001	0.493231	1	1	3.35478e-09	0.12001	0.493231	1	1	Gene
ENSG00000144455	3	4508965	4508965	-	5879	98346	rs10494172	3	4410619	4410619	0	2.54766e-07	0.0925617	-0.435695	1	1	2.54766e-07	0.0925617	-0.435695	1	1	Gene
ENSG00000235978	3	4928977	4928977	-	5877	59076	rs3805027	3	4869901	4869901	0	7.95433e-08	0.100002	-0.439589	1	1	7.95433e-08	0.100002	-0.439589	1	1	Gene
ENSG00000134077	3	9404526	9404526	+	4951	-1011	rs2728923	3	9403515	9403515	0	4.88901e-10	0.132008	-0.66261	1	1	4.88901e-10	0.132008	-0.66261	1	1	Gene
ENSG00000206567	3	10052893	10052893	-	4564	-1789	rs58020561	3	10054682	10054682	0	8.4348e-08	0.099628	-0.526521	1	1	8.4348e-08	0.099628	-0.526521	1	1	Gene
ENSG00000157103	3	11034410	11034410	+	4954	-1581	rs1710873	3	11032829	11032829	0	1.62939e-08	0.110065	-0.487023	0	1	9.90553e-11	0.14185	-0.552891	1	1	Gene
ENSG00000157103	3	11034410	11034410	+	4954	11417	rs1710892	3	11045827	11045827	1	2.03763e-08	0.108651	-0.457569	1	1	2.03763e-08	0.108651	-0.457569	1	1	Gene
ENSG00000144559	3	11888393	11888393	-	4715	62113	rs2010475	3	11826280	11826280	0	1.33131e-07	0.0967151	0.573516	1	1	1.33131e-07	0.0967151	0.573516	1	1	Gene
ENSG00000154767	3	14220283	14220283	-	4968	-5890	rs12490539	3	14226173	14226173	0	8.28583e-09	0.114331	0.469149	1	1	8.28583e-09	0.114331	0.469149	1	1	Gene
ENSG00000131379	3	14716606	14716606	+	4536	-14334	rs2053017	3	14702272	14702272	0	6.03853e-09	0.116321	-0.499057	1	1	6.03853e-09	0.116321	-0.499057	1	1	Gene
ENSG00000131370	3	15382875	15382875	-	4694	9838	rs67626508	3	15373037	15373037	0	2.00077e-08	0.108767	-0.713319	1	1	2.00077e-08	0.108767	-0.713319	1	1	Gene
ENSG00000163576	3	19988517	19988517	-	4260	80	kgp8693941	3	19988437	19988437	0	9.81996e-22	0.28499	0.714626	1	1	9.81996e-22	0.28499	0.714626	1	1	Gene
ENSG00000151090	3	24536773	24536773	-	5323	-120902	rs9819978	3	24657675	24657675	0	8.27741e-07	0.0849882	0.531779	1	1	8.27741e-07	0.0849882	0.531779	1	1	Gene
ENSG00000250312	4	124386	124386	+	2476	2178	rs140823222	4	126564	126567	0	3.35575e-15	0.20296	-0.720224	1	1	3.35575e-15	0.20296	-0.720224	1	1	Gene
ENSG00000185619	4	699537	699537	+	3941	29753	rs7672618	4	729290	729290	0	6.16294e-13	0.17252	-0.700171	1	1	6.16294e-13	0.17252	-0.700171	1	1	Gene
ENSG00000127415	4	980785	980785	+	4264	-74654	rs11248057	4	906131	906131	0	3.40255e-09	0.119921	-0.589044	1	1	3.40255e-09	0.119921	-0.589044	1	1	Gene
ENSG00000163945	4	1341054	1341054	+	4431	-306057	rs112069922	4	1034997	1034997	0	1.21704e-14	0.195535	1.39864	1	1	5.43057e-18	0.239044	1.54644	1	1	Gene
ENSG00000163945	4	1341054	1341054	+	4431	52962	rs4974620	4	1394016	1394016	1	6.35902e-12	0.158551	-0.607144	1	1	6.35902e-12	0.158551	-0.607144	1	1	Gene
ENSG00000179979	4	1385340	1385340	+	4507	-350343	rs112069922	4	1034997	1034997	0	3.21051e-23	0.302474	1.73956	1	1	3.21051e-23	0.302474	1.73956	1	1	Gene
ENSG00000174137	4	1686029	1686029	-	4526	-62171	rs4507432	4	1748200	1748200	0	4.7481e-10	0.132189	-0.588995	1	1	4.7481e-10	0.132189	-0.588995	1	1	Gene
ENSG00000159733	4	2420390	2420390	-	3864	-3985	rs7692263	4	2424375	2424375	0	3.8101e-07	0.0899794	0.44305	1	1	3.8101e-07	0.0899794	0.44305	1	1	Gene
ENSG00000125388	4	2965335	2965335	+	4238	-63735	rs7678161	4	2901600	2901600	0	5.24483e-18	0.239235	-0.765756	1	1	5.24483e-18	0.239235	-0.765756	1	1	Gene
ENSG00000159788	4	3294755	3294755	+	4752	72195	rs13104157	4	3366950	3366950	0	4.52241e-16	0.214383	-0.671334	1	1	4.52241e-16	0.214383	-0.671334	1	1	Gene
ENSG00000168826	4	4291924	4291924	+	5534	20413	rs2916447	4	4312337	4312337	0	2.64611e-07	0.0923186	-0.423546	1	1	2.64611e-07	0.0923186	-0.423546	1	1	Gene
ENSG00000072832	4	5894785	5894785	-	5979	2604	rs3755855	4	5892181	5892181	0	7.11496e-11	0.143878	-0.537007	1	1	7.11496e-11	0.143878	-0.537007	1	1	Gene
ENSG00000013288	4	6576902	6576902	+	6857	38715	kgp2111610	4	6615617	6615617	0	9.10746e-09	0.113736	-0.615177	1	1	9.10746e-09	0.113736	-0.615177	1	1	Gene
ENSG00000170846	4	6675178	6675178	+	6887	1307	rs7662433	4	6676485	6676485	0	2.43898e-08	0.107513	-0.598254	1	1	2.43898e-08	0.107513	-0.598254	1	1	Gene
ENSG00000251580	4	6675557	6675557	-	6886	-4234	rs200191264	4	6679791	6679791	0	1.82467e-12	0.16605	-0.78222	1	1	1.82467e-12	0.16605	-0.78222	1	1	Gene
ENSG00000184985	4	7194265	7194265	+	6987	46506	rs7660249	4	7240771	7240771	0	4.65983e-07	0.088686	0.655321	1	1	4.65983e-07	0.088686	0.655321	1	1	Gene
ENSG00000151552	4	17513857	17513857	-	4370	99	rs67496406	4	17513757	17513758	0	1.51512e-11	0.153301	-0.671534	1	1	1.51512e-11	0.153301	-0.671534	1	1	Gene
ENSG00000118579	4	17616254	17616254	+	4351	-9595	rs3815414	4	17606659	17606659	0	9.61243e-16	0.210104	0.695848	1	1	9.61243e-16	0.210104	0.695848	1	1	Gene
ENSG00000163138	4	20697905	20697905	+	5332	-4835	rs62410096	4	20693070	20693070	0	1.06315e-07	0.0981516	-0.651078	1	1	1.06315e-07	0.0981516	-0.651078	1	1	Gene
ENSG00000250317	4	25863452	25863452	+	4257	53005	kgp9660174	4	25916457	25916457	0	2.03568e-09	0.123135	-0.555761	1	1	2.03568e-09	0.123135	-0.555761	1	1	Gene
ENSG00000221990	5	443258	443258	-	3656	24187	rs2671895	5	419071	419071	0	4.40001e-08	0.10377	0.588804	1	1	4.40001e-08	0.10377	0.588804	1	1	Gene
ENSG00000066230	5	524447	524447	-	3946	-62177	rs57221529	5	586624	586624	0	1.81384e-06	0.0799246	0.483006	1	1	1.81384e-06	0.0799246	0.483006	1	1	Gene
ENSG00000250786	5	9546312	9546312	+	5326	4396	rs414396	5	9550708	9550708	0	1.26181e-10	0.140364	0.649152	1	1	1.26181e-10	0.140364	0.649152	1	1	Gene
ENSG00000271715	5	10270030	10270030	-	5197	-20430	kgp405596	5	10290460	10290460	0	9.1635e-10	0.128109	0.545754	1	1	9.1635e-10	0.128109	0.545754	1	1	Gene
ENSG00000112977	5	10761384	10761384	-	4775	20962	kgp2456224	5	10740422	10740422	0	3.21039e-06	0.0762294	-0.41103	1	1	3.21039e-06	0.0762294	-0.41103	1	1	Gene
ENSG00000168671	5	36071460	36071460	-	4196	1351	rs2197513	5	36070109	36070109	0	1.49694e-08	0.110601	-0.459281	1	1	1.49694e-08	0.110601	-0.459281	1	1	Gene
ENSG00000112964	5	42423879	42423879	+	3881	110391	rs13154707	5	42534270	42534270	0	9.5884e-06	0.069127	0.448744	1	1	9.5884e-06	0.069127	0.448744	1	1	Gene
ENSG00000112992	5	43602794	43602794	+	3576	62548	rs71629186	5	43665342	43665342	0	1.06266e-05	0.0684584	0.625062	1	1	1.06266e-05	0.0684584	0.625062	1	1	Gene
ENSG00000178996	5	53813589	53813589	+	5532	-35459	kgp5029767	5	53778130	53778130	0	6.39863e-08	0.101388	-0.454227	1	1	6.39863e-08	0.101388	-0.454227	1	1	Gene
ENSG00000155542	5	56205087	56205087	+	4518	54721	rs978406	5	56259808	56259808	0	7.46725e-20	0.262243	-1.14732	1	1	7.46725e-20	0.262243	-1.14732	1	1	Gene
ENSG00000152931	5	59783540	59783540	+	3208	-330892	rs11742066	5	59452648	59452648	0	5.47113e-06	0.0727722	-0.574344	1	1	5.47113e-06	0.0727722	-0.574344	1	1	Gene
ENSG00000049167	5	60240900	60240900	-	3302	145628	rs6449503	5	60095272	60095272	0	8.13067e-10	0.128852	-0.505689	1	1	8.13067e-10	0.128852	-0.505689	1	1	Gene
ENSG00000123219	5	64858998	64858998	-	4156	-15637	rs10940044	5	64874635	64874635	0	5.80866e-07	0.0872688	0.4533	1	1	5.80866e-07	0.0872688	0.4533	1	1	Gene
ENSG00000272463	6	711405	711405	-	4432	255	rs2244443	6	711150	711150	0	3.34545e-16	0.216088	0.718298	1	1	3.34545e-16	0.216088	0.718298	1	1	Gene
ENSG00000145949	6	2751200	2751200	-	5183	70468	rs2038760	6	2680732	2680732	0	1.35663e-06	0.0818012	0.554843	1	1	1.35663e-06	0.0818012	0.554843	1	1	Gene
ENSG00000230438	6	2881641	2881641	-	5379	5106	rs318429	6	2876535	2876535	0	2.57439e-23	0.303588	-0.833958	1	1	1.01131e-26	0.342052	-0.885214	1	1	Gene
ENSG00000230438	6	2881641	2881641	-	5379	5208	rs5873845	6	2876432	2876433	1	1.298e-07	0.0968771	-0.435858	1	1	1.298e-07	0.0968771	-0.435858	1	1	Gene
ENSG00000124588	6	2988221	2988221	+	5435	33014	rs4959753	6	3021235	3021235	0	6.06894e-13	0.172611	-0.683583	0	1	9.60566e-18	0.235905	-0.799144	1	1	Gene
ENSG00000124588	6	2988221	2988221	+	5435	18134	kgp4813516	6	3006355	3006355	1	6.007e-10	0.130732	-0.893393	1	1	6.007e-10	0.130732	-0.893393	1	1	Gene
ENSG00000270346	6	3020388	3020388	+	5417	2996	rs13193229	6	3023384	3023384	0	2.78161e-33	0.41036	0.921915	1	1	2.78161e-33	0.41036	0.921915	1	1	Gene
ENSG00000185689	6	4079440	4079440	+	5661	32801	kgp10511956	6	4112241	4112241	0	3.24768e-10	0.134539	-0.537749	1	1	3.24768e-10	0.134539	-0.537749	1	1	Gene
ENSG00000214113	6	5261172	5261172	-	5748	478	rs111557465	6	5260694	5260694	0	6.6642e-11	0.144278	0.921615	1	1	6.6642e-11	0.144278	0.921615	1	1	Gene
ENSG00000112799	6	6588341	6588341	+	5922	1136	rs6597220	6	6589477	6589477	0	5.34406e-07	0.0878051	0.457714	1	1	5.34406e-07	0.0878051	0.457714	1	1	Gene
ENSG00000047579	6	15663289	15663289	-	4444	288861	rs34326651	6	15374428	15374428	0	5.77811e-07	0.0873027	0.895747	1	1	5.77811e-07	0.0873027	0.895747	1	1	Gene
ENSG00000228412	6	19804983	19804983	-	5275	14496	rs760795	6	19790487	19790487	0	5.49876e-06	0.0727395	-0.617606	1	1	5.49876e-06	0.0727395	-0.617606	1	1	Gene
ENSG00000112294	6	24495080	24495080	+	6262	9950	rs2744583	6	24505030	24505030	0	2.11959e-11	0.151264	-0.517928	1	1	2.11959e-11	0.151264	-0.517928	1	1	Gene
ENSG00000111913	6	25042238	25042238	-	5881	230667	rs6932829	6	24811571	24811571	0	3.11562e-09	0.120473	-0.717216	1	1	3.11562e-09	0.120473	-0.717216	1	1	Gene
ENSG00000079689	6	25652464	25652464	+	5763	-287680	kgp12216283	6	25364784	25364784	0	2.43239e-06	0.0780265	0.769467	1	1	2.43239e-06	0.0780265	0.769467	1	1	Gene
ENSG00000186470	6	26365387	26365387	+	5128	-9341	rs199842239	6	26356043	26356046	0	3.04528e-33	0.409972	-1.31624	1	1	3.04528e-33	0.409972	-1.31624	1	1	Gene
ENSG00000124508	6	26383324	26383324	+	5134	924851	rs9461363	6	27308175	27308175	0	3.77124e-07	0.0900453	-0.45199	1	1	3.77124e-07	0.0900453	-0.45199	1	1	Gene
ENSG00000181315	6	26659980	26659980	-	4748	34329	rs12173982	6	26625651	26625651	0	5.81089e-06	0.0723811	-0.397298	1	1	5.81089e-06	0.0723811	-0.397298	1	1	Gene
ENSG00000261584	6	26686469	26686469	+	4715	220320	rs9368476	6	26906789	26906789	0	2.83736e-14	0.190622	-0.962087	1	1	1.3463e-13	0.181511	-0.938815	1	1	Gene
ENSG00000261584	6	26686469	26686469	+	4715	344511	rs13207365	6	27030980	27030980	1	7.42204e-06	0.0707917	-0.443761	1	1	7.42204e-06	0.0707917	-0.443761	1	1	Gene
ENSG00000224843	6	26924771	26924771	+	4355	208514	rs35441443	6	27133285	27133289	0	6.54672e-06	0.0716069	0.434494	1	1	6.54672e-06	0.0716069	0.434494	1	1	Gene
ENSG00000124613	6	27342394	27342394	+	4106	139277	rs7776338	6	27481671	27481671	0	1.06133e-08	0.112771	0.5217	1	1	1.06133e-08	0.112771	0.5217	1	1	Gene
ENSG00000197914	6	27799305	27799305	-	4185	-62617	rs67860223	6	27861922	27861923	0	1.12477e-06	0.083011	-0.952206	1	1	1.12477e-06	0.083011	-0.952206	1	1	Gene
ENSG00000187987	6	28411279	28411279	-	4402	217493	rs1150705	6	28193786	28193786	0	2.26836e-14	0.191923	0.655217	1	1	2.26836e-14	0.191923	0.655217	1	1	Gene
ENSG00000204709	6	28911654	28911654	+	7910	-261301	rs9885928	6	28650353	28650353	0	4.12825e-15	0.20177	-0.642228	1	1	4.12825e-15	0.20177	-0.642228	1	1	Gene
ENSG00000204644	6	29648887	29648887	-	10646	4612	rs146977161	6	29644275	29644275	0	4.04434e-14	0.188556	0.716273	1	1	4.04434e-14	0.188556	0.716273	1	1	Gene
ENSG00000204642	6	29690552	29690552	+	10546	-16734	rs4248137	6	29673818	29673818	0	5.79836e-07	0.0872802	-0.424738	1	1	5.79836e-07	0.0872802	-0.424738	1	1	Gene
ENSG00000204632	6	29794744	29794744	+	10735	128010	rs115938097	6	29922754	29922754	0	4.75896e-08	0.103271	0.442788	1	1	1.54959e-06	0.0809422	0.392007	1	1	Gene
ENSG00000204632	6	29794744	29794744	+	10735	975772	rs200789535	6	30770516	30770518	1	3.86852e-06	0.0750208	0.768972	1	1	3.86852e-06	0.0750208	0.768972	1	1	Gene
ENSG00000204616	6	30080883	30080883	-	11740	-141683	rs115331390	6	30222566	30222566	0	9.27164e-09	0.113623	-0.490794	1	1	9.27164e-09	0.113623	-0.490794	1	1	Gene
ENSG00000242611	7	77038	77038	+	2595	-31385	rs7384563	7	45653	45653	0	3.68598e-13	0.175568	0.566289	1	1	3.68598e-13	0.175568	0.566289	1	1	Gene
ENSG00000177706	7	192969	192969	+	3009	31019	rs60408385	7	223988	223988	0	3.5515e-06	0.075575	-0.461385	1	1	3.5515e-06	0.075575	-0.461385	1	1	Gene
ENSG00000223855	7	560028	560028	+	4033	4055	kgp8691641	7	564083	564083	0	2.55861e-10	0.136011	0.745508	1	1	2.55861e-10	0.136011	0.745508	1	1	Gene
ENSG00000188191	7	767287	767287	-	4493	10804	rs4072186	7	756483	756483	0	5.75529e-09	0.116623	-0.6542	1	1	5.75529e-09	0.116623	-0.6542	1	1	Gene
ENSG00000178381	7	1200395	1200395	-	4918	1171	rs4311583	7	1199224	1199224	0	7.06007e-13	0.171712	-0.617605	1	1	7.06007e-13	0.171712	-0.617605	1	1	Gene
ENSG00000164880	7	1545489	1545489	-	5389	37298	rs11972070	7	1508191	1508191	0	1.04402e-11	0.155557	-0.551593	1	1	1.04402e-11	0.155557	-0.551593	1	1	Gene
ENSG00000164855	7	1600457	1600457	-	5405	6316	rs6959291	7	1594141	1594141	0	7.64099e-14	0.184836	-0.63198	1	1	7.64099e-14	0.184836	-0.63198	1	1	Gene
ENSG00000106266	7	2393953	2393953	-	6043	28061	rs4314559	7	2365892	2365892	0	4.20205e-12	0.161046	0.599181	1	1	4.20205e-12	0.161046	0.599181	1	1	Gene
ENSG00000146535	7	2883958	2883958	-	6107	-17126	rs1182156	7	2901084	2901084	0	2.6212e-06	0.0775426	0.397513	1	1	2.6212e-06	0.0775426	0.397513	1	1	Gene
ENSG00000164638	7	5314000	5314000	+	5514	22470	rs12669464	7	5336470	5336470	0	2.00872e-06	0.0792647	-0.530353	1	1	2.00872e-06	0.0792647	-0.530353	1	1	Gene
ENSG00000122674	7	5938356	5938356	+	4923	938827	rs6970760	7	6877183	6877183	0	2.81264e-12	0.163457	0.595623	1	1	7.06342e-12	0.157918	0.585442	1	1	Gene
ENSG00000122674	7	5938356	5938356	+	4923	-7774	rs6975026	7	5930582	5930582	1	3.8002e-06	0.0751363	0.4584	1	1	3.8002e-06	0.0751363	0.4584	1	1	Gene
ENSG00000146574	7	6866401	6866401	-	5433	-19196	rs4265086	7	6885597	6885597	0	5.38388e-07	0.0877573	-0.473376	1	1	5.38388e-07	0.0877573	-0.473376	1	1	Gene
ENSG00000219545	7	7680342	7680342	+	5960	227988	rs17562406	7	7908330	7908330	0	8.85621e-14	0.183971	0.75429	1	1	8.85621e-14	0.183971	0.75429	1	1	Gene
ENSG00000003147	7	8302317	8302317	-	6713	2500	rs3807808	7	8299817	8299817	0	1.43261e-13	0.181146	0.581032	1	1	1.43261e-13	0.181146	0.581032	1	1	Gene
ENSG00000106460	7	12250867	12250867	+	7938	-73252	rs142500713	7	12177615	12177615	0	2.9639e-06	0.0767469	-0.410817	1	1	2.9639e-06	0.0767469	-0.410817	1	1	Gene
ENSG00000226690	7	12536055	12536055	+	7945	51892	rs2079561	7	12587947	12587947	0	3.50381e-11	0.148205	-0.582531	1	1	3.50381e-11	0.148205	-0.582531	1	1	Gene
ENSG00000185736	10	1779670	1779670	-	6426	496842	rs3793735	10	1282828	1282828	0	8.63238e-28	0.353688	0.848379	1	1	8.63238e-28	0.353688	0.848379	1	1	Gene
ENSG00000233117	10	4286104	4286104	-	6359	753847	rs72423643	10	3532255	3532257	0	7.26504e-07	0.0858287	-0.450007	1	1	7.26504e-07	0.0858287	-0.450007	1	1	Gene
ENSG00000231483	10	5652756	5652756	-	6442	-4473	rs12778832	10	5657229	5657229	0	8.40869e-08	0.0996477	0.459079	1	1	8.40869e-08	0.0996477	0.459079	1	1	Gene
ENSG00000134463	10	11784365	11784365	+	5360	50597	rs55681579	10	11834962	11834962	0	2.31989e-14	0.191793	0.926061	1	1	6.65063e-18	0.23793	1.03145	1	1	Gene
ENSG00000134463	10	11784365	11784365	+	5360	-25	rs2763202	10	11784340	11784340	1	3.82798e-10	0.133522	1.17711	1	1	3.82798e-10	0.133522	1.17711	1	1	Gene
ENSG00000151468	10	13141652	13141652	-	6011	89307	kgp4207507	10	13052345	13052345	0	1.40581e-06	0.0815712	0.447396	1	1	1.40581e-06	0.0815712	0.447396	1	1	Gene
ENSG00000165985	10	16564004	16564004	-	4945	8476	kgp8444920	10	16555528	16555528	0	6.78443e-57	0.602962	1.06915	1	1	6.78443e-57	0.602962	1.06915	1	1	Gene
ENSG00000148484	10	16859527	16859527	-	5041	7526	rs10904821	10	16852001	16852001	0	1.51472e-07	0.0958902	0.685346	1	1	1.51472e-07	0.0958902	0.685346	1	1	Gene
ENSG00000184040	10	18041218	18041218	+	4975	-149883	rs181922661	10	17891335	17891335	0	2.54817e-06	0.0777255	0.451751	1	1	2.54817e-06	0.0777255	0.451751	1	1	Gene
ENSG00000120586	10	18098352	18098352	+	5053	-213119	kgp9966554	10	17885233	17885233	0	3.34883e-08	0.105503	0.460342	1	1	3.34883e-08	0.105503	0.460342	1	1	Gene
ENSG00000150867	10	23003484	23003484	-	2550	170421	rs10430590	10	22833063	22833063	0	2.78752e-06	0.0771442	-0.397229	1	1	2.78752e-06	0.0771442	-0.397229	1	1	Gene
ENSG00000148459	10	26986588	26986588	+	6740	346696	rs7091830	10	27333284	27333284	0	5.76868e-06	0.0724284	-0.38078	1	1	5.76868e-06	0.0724284	-0.38078	1	1	Gene
ENSG00000120539	10	27443753	27443753	+	5616	-80706	indel_10_27363047	10	27363047	27363047	0	1.43685e-13	0.181128	0.64339	1	1	1.43685e-13	0.181128	0.64339	1	1	Gene
ENSG00000150076	10	32832297	32832297	+	5287	-59563	rs11527634	10	32772734	32772734	0	4.26263e-07	0.0892585	-0.707187	1	1	4.26263e-07	0.0892585	-0.707187	1	1	Gene
ENSG00000273038	10	33178239	33178239	-	5627	463488	rs2505391	10	32714751	32714751	0	6.817e-09	0.115559	0.504041	1	1	6.817e-09	0.115559	0.504041	1	1	Gene
ENSG00000185904	10	42970991	42970991	+	3610	22909	rs1255375	10	42993900	42993900	0	1.20108e-06	0.0825874	-0.416584	1	1	1.20108e-06	0.0825874	-0.416584	1	1	Gene
ENSG00000196693	10	43133992	43133992	-	3988	-70989	rs2505893	10	43204981	43204981	0	1.21243e-06	0.0825267	-0.597723	1	1	1.21243e-06	0.0825267	-0.597723	1	1	Gene
ENSG00000273008	10	43633782	43633782	-	4765	23416	rs1864400	10	43610366	43610366	0	9.43394e-07	0.0841452	-0.58361	1	1	9.43394e-07	0.0841452	-0.58361	1	1	Gene
ENSG00000230555	10	43916186	43916186	+	5451	18851	rs9422365	10	43935037	43935037	0	3.81274e-07	0.089975	0.656967	1	1	3.81274e-07	0.089975	0.656967	1	1	Gene
ENSG00000196793	10	44070066	44070066	-	5603	43956	rs141512136	10	44026110	44026110	0	3.29499e-07	0.0909119	0.464937	1	1	3.29499e-07	0.0909119	0.464937	1	1	Gene
ENSG00000164825	8	6735544	6735544	-	6298	7556	rs2741123	8	6727988	6727988	0	1.49124e-11	0.153398	-0.597373	1	1	1.49124e-11	0.153398	-0.597373	1	1	Gene
ENSG00000104643	8	11141925	11141925	+	6177	-42726	rs7814131	8	11099199	11099199	0	1.87131e-06	0.0797229	-0.40586	1	1	1.87131e-06	0.0797229	-0.40586	1	1	Gene
ENSG00000255046	8	11660077	11660077	-	4690	-12956	rs7818816	8	11673033	11673033	0	7.92737e-07	0.0852666	0.563492	1	1	7.92737e-07	0.0852666	0.563492	1	1	Gene
ENSG00000104219	8	17013538	17013538	+	6318	12231	rs13267854	8	17025769	17025769	0	1.42162e-06	0.081499	0.41978	1	1	1.42162e-06	0.081499	0.41978	1	1	Gene
ENSG00000241852	8	22457114	22457114	+	4798	36010	rs11776549	8	22493124	22493124	0	1.00249e-07	0.0985265	0.488298	1	1	1.00249e-07	0.0985265	0.488298	1	1	Gene
ENSG00000120915	8	27348296	27348296	+	5832	-2688	rs58143994	8	27345608	27345608	0	4.4431e-08	0.103708	0.613987	1	1	4.4431e-08	0.103708	0.613987	1	1	Gene
ENSG00000172728	8	33330940	33330940	-	3576	48897	rs28575355	8	33282043	33282043	0	7.38422e-11	0.14365	-0.563128	1	1	7.38422e-11	0.14365	-0.563128	1	1	Gene
ENSG00000172785	9	188979	188979	-	3989	1047	rs79929909	9	187932	187932	0	1.80667e-21	0.28183	-0.773013	1	1	1.80667e-21	0.28183	-0.773013	1	1	Gene
ENSG00000107104	9	470291	470291	+	4881	775824	rs78855973	9	1246115	1246115	0	1.66129e-06	0.0804924	-0.903412	1	1	1.66129e-06	0.0804924	-0.903412	1	1	Gene
ENSG00000106688	9	4490444	4490444	+	5641	-310	kgp10127368	9	4490134	4490134	0	2.11211e-08	0.108424	0.544707	1	1	2.11211e-08	0.108424	0.544707	1	1	Gene
ENSG00000106686	9	4666674	4666674	-	5825	1822	rs2295963	9	4664852	4664852	0	2.58892e-06	0.0776228	0.482705	1	1	2.58892e-06	0.0776228	0.482705	1	1	Gene
ENSG00000225706	9	8858130	8858130	+	6937	173	kgp5048811	9	8858303	8858303	0	1.98575e-09	0.12329	0.664914	1	1	1.98575e-09	0.12329	0.664914	1	1	Gene
ENSG00000107186	9	13279589	13279589	-	5426	52644	kgp11842008	9	13226945	13226945	0	3.40246e-07	0.0907059	-0.874794	1	1	3.40246e-07	0.0907059	-0.874794	1	1	Gene
ENSG00000176399	9	22446840	22446840	+	4516	-65431	kgp8036550	9	22381409	22381409	0	2.38646e-12	0.164443	0.91875	1	1	2.38646e-12	0.164443	0.91875	1	1	Gene
ENSG00000260947	9	33697457	33697457	+	5160	-34864	rs16933245	9	33662593	33662593	0	3.201e-08	0.105789	1.0268	1	1	3.201e-08	0.105789	1.0268	1	1	Gene
ENSG00000164978	9	34329504	34329504	+	4347	-178041	rs10971957	9	34151463	34151463	0	4.60312e-21	0.276956	0.747797	1	1	6.79917e-25	0.321678	0.805915	1	1	Gene
ENSG00000164978	9	34329504	34329504	+	4347	-126881	rs75336466	9	34202623	34202623	1	2.87244e-08	0.106476	0.525456	1	1	2.87244e-08	0.106476	0.525456	1	1	Gene
ENSG00000137070	9	34650699	34650699	+	3981	-1257	rs2070074	9	34649442	34649442	0	1.79981e-09	0.123904	0.934267	1	1	1.79981e-09	0.123904	0.934267	1	1	Gene
ENSG00000137135	9	35675863	35675863	-	3520	-3388	rs3829078	9	35679251	35679251	0	6.9694e-08	0.100844	0.752247	1	1	6.9694e-08	0.100844	0.752247	1	1	Gene
ENSG00000070610	9	35749983	35749983	-	3548	18563	kgp6830166	9	35731420	35731420	0	7.02642e-08	0.100792	-0.440101	1	1	7.02642e-08	0.100792	-0.440101	1	1	Gene
ENSG00000204930	9	35828744	35828744	-	3558	42432	rs6476491	9	35786312	35786312	0	3.09898e-10	0.134828	-0.595178	1	1	3.09898e-10	0.134828	-0.595178	1	1	Gene
ENSG00000196196	9	35906189	35906189	+	3614	330	kgp80657	9	35906519	35906519	0	5.11539e-07	0.0880863	-0.4713	1	1	5.11539e-07	0.0880863	-0.4713	1	1	Gene
ENSG00000007341	1	113163447	113163447	-	4125	86691	rs12728001	1	113076756	113076756	0	1.10244e-19	0.260163	0.722085	1	1	1.10244e-19	0.260163	0.722085	1	1	Gene
ENSG00000134256	1	117544382	117544382	+	3072	-51	rs12130298	1	117544331	117544331	0	2.93109e-09	0.120855	-0.874328	1	1	2.93109e-09	0.120855	-0.874328	1	1	Gene
ENSG00000092607	1	119532179	119532179	-	3922	-18963	rs77128733	1	119551142	119551142	0	4.77396e-06	0.0736568	0.540269	1	1	4.77396e-06	0.0736568	0.540269	1	1	Gene
ENSG00000116874	1	119683294	119683294	-	3742	84133	rs144102861	1	119599159	119599161	0	2.10788e-18	0.244225	-0.779488	1	1	2.10788e-18	0.244225	-0.779488	1	1	Gene
ENSG00000131778	1	146714291	146714291	+	2410	-129975	rs61838947	1	146584316	146584316	0	4.24307e-08	0.104	0.529682	1	1	4.24307e-08	0.104	0.529682	1	1	Gene
ENSG00000162836	1	147142618	147142618	-	2566	23345	rs1344	1	147119273	147119273	0	6.11497e-14	0.18614	0.594594	1	1	6.11497e-14	0.18614	0.594594	1	1	Gene
ENSG00000159164	1	149889434	149889434	-	1905	72396	rs72708145	1	149817038	149817038	0	3.97402e-09	0.118948	-0.868836	1	1	3.97402e-09	0.118948	-0.868836	1	1	Gene
ENSG00000118292	1	150240600	150240600	+	2356	-243868	rs11205312	1	149996732	149996732	0	1.92067e-05	0.0646053	0.53963	1	1	1.92067e-05	0.0646053	0.53963	1	1	Gene
ENSG00000228126	1	150488233	150488233	+	2611	26514	rs71622702	1	150514747	150514747	0	3.33981e-06	0.0759733	0.596427	1	1	3.33981e-06	0.0759733	0.596427	1	1	Gene
ENSG00000163131	1	150738433	150738433	-	2978	-166265	rs146634183	1	150904698	150904698	0	2.37815e-07	0.0930029	0.456484	1	1	2.37815e-07	0.0930029	0.456484	1	1	Gene
ENSG00000143434	1	151119104	151119104	-	3216	2825	rs6674970	1	151116279	151116279	0	3.67612e-06	0.0753515	-0.404322	1	1	3.67612e-06	0.0753515	-0.404322	1	1	Gene
ENSG00000213171	1	151778630	151778630	-	3271	703	rs12124047	1	151777927	151777927	0	1.19454e-13	0.182214	1.17502	1	1	1.19454e-13	0.182214	1.17502	1	1	Gene
ENSG00000143631	1	152297679	152297679	-	3750	128018	rs12047495	1	152169661	152169661	0	2.31647e-13	0.178314	-0.603868	1	1	2.31647e-13	0.178314	-0.603868	1	1	Gene
ENSG00000143553	1	153631130	153631130	+	3630	1998	rs12742546	1	153633128	153633128	0	8.6914e-06	0.0697656	0.367102	1	1	8.6914e-06	0.0697656	0.367102	1	1	Gene
ENSG00000125637	2	113914902	113914902	+	4175	28001	kgp5179423	2	113942903	113942903	0	4.03485e-12	0.16129	0.586079	1	1	4.03485e-12	0.16129	0.586079	1	1	Gene
ENSG00000125618	2	114036527	114036527	-	4198	55505	rs6707386	2	113981022	113981022	0	3.9792e-08	0.104408	-0.488455	1	1	3.9792e-08	0.104408	-0.488455	1	1	Gene
ENSG00000144134	2	114384806	114384806	+	4154	21653	rs77071179	2	114406459	114406459	0	1.07102e-06	0.0833269	-0.440609	1	1	1.07102e-06	0.0833269	-0.440609	1	1	Gene
ENSG00000227359	2	114461655	114461655	-	4095	-21630	rs201331580	2	114483285	114483285	0	3.28076e-07	0.0909397	0.597839	1	1	3.28076e-07	0.0909397	0.597839	1	1	Gene
ENSG00000115091	2	114647537	114647537	+	4040	-863967	kgp8127383	2	113783570	113783570	0	9.77156e-06	0.069004	0.374167	1	1	9.77156e-06	0.069004	0.374167	1	1	Gene
ENSG00000171227	2	120187477	120187477	+	3949	-2709	kgp5457542	2	120184768	120184768	0	3.69906e-06	0.0753112	-0.448377	1	1	3.69906e-06	0.0753112	-0.448377	1	1	Gene
ENSG00000144120	2	120436743	120436743	+	3878	13916	rs939780	2	120450659	120450659	0	4.29856e-10	0.132805	0.706455	1	1	4.29856e-10	0.132805	0.706455	1	1	Gene
ENSG00000163161	2	128051752	128051752	-	5136	69107	exm-rs7567389	2	127982645	127982645	0	9.81231e-07	0.0838917	0.403464	1	1	9.81231e-07	0.0838917	0.403464	1	1	Gene
ENSG00000236682	2	128146706	128146706	+	5074	7101	rs13034157	2	128153807	128153807	0	7.26046e-25	0.321355	0.97272	1	1	7.26046e-25	0.321355	0.97272	1	1	Gene
ENSG00000115718	2	128176003	128176003	+	5083	4869	rs5936	2	128180872	128180872	0	6.63448e-11	0.144306	0.575001	1	1	6.63448e-11	0.144306	0.575001	1	1	Gene
ENSG00000144230	2	128403439	128403439	+	4928	2203	rs62161993	2	128405642	128405642	0	2.14708e-15	0.205518	1.25888	1	1	2.14708e-15	0.205518	1.25888	1	1	Gene
ENSG00000270081	2	128603261	128603261	-	4951	2652	rs17600636	2	128600609	128600609	0	5.12192e-14	0.187177	-0.628394	1	1	5.12192e-14	0.187177	-0.628394	1	1	Gene
ENSG00000136718	2	131099798	131099798	+	2592	698	kgp1983277	2	131100496	131100496	0	2.50156e-07	0.0926787	-0.516597	1	1	2.50156e-07	0.0926787	-0.516597	1	1	Gene
ENSG00000173272	2	132250316	132250316	-	2773	9154	rs60249823	2	132241162	132241162	0	7.39401e-09	0.115048	-0.827281	0	1	6.98335e-08	0.100831	-0.774482	1	1	Gene
ENSG00000173272	2	132250316	132250316	-	2773	-17579	rs10208334	2	132267895	132267895	1	2.45763e-06	0.0779597	0.547227	1	1	2.45763e-06	0.0779597	0.547227	1	1	Gene
ENSG00000197927	2	132479948	132479948	+	3311	86066	rs6757020	2	132566014	132566014	0	1.45236e-26	0.340323	-0.881507	1	1	1.27538e-12	0.16819	-0.619697	1	1	Gene
ENSG00000197927	2	132479948	132479948	+	3311	-124015	rs62176578	2	132355933	132355933	1	4.79346e-06	0.0736304	0.422438	1	1	4.79346e-06	0.0736304	0.422438	1	1	Gene
ENSG00000150540	2	138721590	138721590	+	4494	312674	rs62164218	2	139034264	139034264	0	7.1939e-07	0.085892	0.401735	1	1	7.1939e-07	0.085892	0.401735	1	1	Gene
ENSG00000168702	2	142889270	142889270	-	5141	268533	rs12621675	2	142620737	142620737	0	3.43164e-06	0.0757975	0.446025	1	1	3.43164e-06	0.0757975	0.446025	1	1	Gene
ENSG00000196151	2	160143310	160143310	-	5219	71354	rs12465564	2	160071956	160071956	0	1.31559e-07	0.0967911	-0.452694	1	1	1.31559e-07	0.0967911	-0.452694	1	1	Gene
ENSG00000226266	2	160568946	160568946	-	4793	174717	rs60278928	2	160394229	160394229	0	4.28237e-10	0.132828	0.803995	1	1	4.28237e-10	0.132828	0.803995	1	1	Gene
ENSG00000161265	19	36236346	36236346	-	4464	6172	rs12459634	19	36230174	36230174	0	2.27656e-27	0.349127	1.07952	1	1	1.07782e-26	0.341748	1.06805	1	1	Gene
ENSG00000161265	19	36236346	36236346	-	4464	50517	rs146528718	19	36185829	36185829	1	4.60809e-10	0.132375	-0.720935	1	1	4.60809e-10	0.132375	-0.720935	1	1	Gene
ENSG00000167595	19	36249044	36249044	+	4479	5446	rs4806202	19	36254490	36254490	0	1.74726e-06	0.0801663	-0.566787	1	1	1.74726e-06	0.0801663	-0.566787	1	1	Gene
ENSG00000225975	19	37178351	37178351	-	3717	69634	rs3108604	19	37108717	37108717	0	9.35737e-06	0.0692856	0.399718	1	1	9.35737e-06	0.0692856	0.399718	1	1	Gene
ENSG00000120784	19	38183238	38183238	-	3657	8841	rs56151076	19	38174397	38174397	0	2.19315e-07	0.0935217	0.622385	1	1	2.19315e-07	0.0935217	0.622385	1	1	Gene
ENSG00000167644	19	38794801	38794801	+	4223	449	rs45437199	19	38795250	38795250	0	5.5007e-06	0.0727372	-0.480551	1	1	5.5007e-06	0.0727372	-0.480551	1	1	Gene
ENSG00000099338	19	38826415	38826415	+	4203	65624	rs73044940	19	38892039	38892039	0	1.90971e-12	0.165777	1.31188	1	1	1.90971e-12	0.165777	1.31188	1	1	Gene
ENSG00000130669	19	39616410	39616410	+	4415	32306	rs3057075	19	39648716	39648718	0	1.62711e-06	0.0806268	-0.428749	1	1	1.62711e-06	0.0806268	-0.428749	1	1	Gene
ENSG00000188505	19	39687601	39687601	+	4405	2521	rs200111495	19	39690122	39690133	0	4.45586e-06	0.0741041	0.44549	1	1	4.45586e-06	0.0741041	0.44549	1	1	Gene
ENSG00000130755	19	39833012	39833012	-	4330	580164	rs2887269	19	39252848	39252848	0	4.03238e-06	0.0747518	-0.420845	1	1	4.03238e-06	0.0747518	-0.420845	1	1	Gene
ENSG00000197782	19	40596845	40596845	-	4151	-5986	rs2569656	19	40602831	40602831	0	1.64446e-10	0.138735	1.12174	1	1	1.64446e-10	0.138735	1.12174	1	1	Gene
ENSG00000086544	19	41223008	41223008	+	4028	-14204	rs2604887	19	41208804	41208804	0	2.3159e-06	0.0783441	-0.405018	1	1	2.3159e-06	0.0783441	-0.405018	1	1	Gene
ENSG00000177191	19	41934635	41934635	-	3451	-5200	rs55986560	19	41939835	41939835	0	5.24839e-07	0.0879213	0.419422	1	1	5.24839e-07	0.0879213	0.419422	1	1	Gene
ENSG00000007129	19	42055886	42055886	+	3242	36929	rs3745936	19	42092815	42092815	0	8.50905e-10	0.12857	0.596833	1	1	8.50905e-10	0.12857	0.596833	1	1	Gene
ENSG00000163389	3	119187785	119187785	+	4588	-48017	kgp3072043	3	119139768	119139768	0	1.08234e-16	0.222439	1.27671	1	1	1.08234e-16	0.222439	1.27671	1	1	Gene
ENSG00000183833	3	119421869	119421869	+	4528	42	rs7624404	3	119421911	119421911	0	5.06834e-17	0.226681	0.959135	1	1	5.06834e-17	0.226681	0.959135	1	1	Gene
ENSG00000173226	3	121553926	121553926	-	4661	55888	rs80047370	3	121498038	121498038	0	4.43686e-19	0.252682	0.97138	1	1	4.43686e-19	0.252682	0.97138	1	1	Gene
ENSG00000196981	3	122134882	122134882	-	4983	-130976	rs202219031	3	122265858	122265862	0	8.88588e-06	0.0696217	0.353411	1	1	8.88588e-06	0.0696217	0.353411	1	1	Gene
ENSG00000272947	3	124467422	124467422	+	4873	78328	rs6771896	3	124545750	124545750	0	1.10686e-11	0.155203	0.677412	1	1	1.10686e-11	0.155203	0.677412	1	1	Gene
ENSG00000082781	3	124620265	124620265	-	5363	76177	kgp7975092	3	124544088	124544088	0	3.20867e-06	0.0762329	-0.62725	1	1	3.20867e-06	0.0762329	-0.62725	1	1	Gene
ENSG00000144909	3	125313934	125313934	-	6312	-327960	rs6793220	3	125641894	125641894	0	1.88581e-06	0.079673	0.759133	1	1	1.88581e-06	0.079673	0.759133	1	1	Gene
ENSG00000272840	3	125493557	125493557	+	5765	2270	rs201561640	3	125495827	125495829	0	9.14996e-18	0.236173	-0.873943	1	1	9.14996e-18	0.236173	-0.873943	1	1	Gene
ENSG00000241288	3	125607918	125607918	-	5621	47457	rs2971254	3	125560461	125560461	0	4.84175e-08	0.103162	0.633945	1	1	4.84175e-08	0.103162	0.633945	1	1	Gene
ENSG00000114544	3	125820404	125820404	-	5468	85229	kgp6272369	3	125735175	125735175	0	4.98856e-06	0.0733715	0.394493	1	1	4.98856e-06	0.0733715	0.394493	1	1	Gene
ENSG00000001631	7	91875480	91875480	-	2882	-786164	rs145363360	7	92661644	92661644	0	1.04004e-05	0.0685984	-0.591822	1	1	1.04004e-05	0.0685984	-0.591822	1	1	Gene
ENSG00000105829	7	93633694	93633694	-	3276	9503	indel_7_93624191	7	93624191	93624191	0	2.35835e-07	0.0930565	-0.46534	1	1	2.35835e-07	0.0930565	-0.46534	1	1	Gene
ENSG00000105854	7	95064510	95064510	-	3700	-6340	rs43042	7	95070850	95070850	0	1.73147e-07	0.0950348	-0.469256	1	1	1.73147e-07	0.0950348	-0.469256	1	1	Gene
ENSG00000146833	7	99517223	99517223	-	2418	-2859	rs2571991	7	99520082	99520082	0	7.83973e-20	0.261983	0.77605	1	1	7.83973e-20	0.261983	0.77605	1	1	Gene
ENSG00000221838	7	99699172	99699172	+	2472	-65439	kgp6346877	7	99633733	99633733	0	9.9625e-09	0.11317	-0.492278	1	1	9.9625e-09	0.11317	-0.492278	1	1	Gene
ENSG00000214309	7	99724317	99724317	+	2547	200858	rs144381571	7	99925175	99925175	0	3.27273e-08	0.105649	1.0747	1	1	3.27273e-08	0.105649	1.0747	1	1	Gene
ENSG00000121716	7	99933737	99933737	+	2673	34761	indel_7_99968498	7	99968498	99968498	0	3.66279e-50	0.555528	1.23589	1	1	3.66279e-50	0.555528	1.23589	1	1	Gene
ENSG00000085514	7	99965153	99965153	+	2772	136495	rs11772580	7	100101648	100101648	0	3.48209e-06	0.075703	0.460608	1	1	3.48209e-06	0.075703	0.460608	1	1	Gene
ENSG00000176125	7	100487339	100487339	-	3983	40974	rs12669944	7	100446365	100446365	0	6.75791e-07	0.0862946	-0.419269	1	1	6.75791e-07	0.0862946	-0.419269	1	1	Gene
ENSG00000169894	7	100547187	100547187	+	3993	-603604	rs28495773	7	99943583	99943583	0	4.82341e-07	0.0884642	0.515977	1	1	4.82341e-07	0.0884642	0.515977	1	1	Gene
ENSG00000172922	11	65488418	65488418	-	2787	50946	rs11227249	11	65437472	65437472	0	1.4151e-06	0.0815287	-0.42705	1	1	1.4151e-06	0.0815287	-0.42705	1	1	Gene
ENSG00000172803	11	65601112	65601112	+	2748	22627	rs11227332	11	65623739	65623739	0	6.85899e-23	0.29863	1.05301	1	1	3.06761e-22	0.290985	1.03945	1	1	Gene
ENSG00000172803	11	65601112	65601112	+	2748	-479909	rs658794	11	65121203	65121203	1	6.21551e-07	0.0868332	-0.673125	1	1	6.21551e-07	0.0868332	-0.673125	1	1	Gene
ENSG00000172543	11	65647280	65647280	+	2710	-723	rs601863	11	65646557	65646557	0	4.96948e-16	0.213849	0.852657	1	1	4.96948e-16	0.213849	0.852657	1	1	Gene
ENSG00000174080	11	66336312	66336312	-	2336	-3727	rs4930383	11	66340039	66340039	0	3.43259e-08	0.105346	0.511381	1	1	3.43259e-08	0.105346	0.511381	1	1	Gene
ENSG00000173898	11	66496697	66496697	-	2435	232798	rs201053511	11	66263898	66263899	0	4.67652e-08	0.103382	-0.46756	1	1	4.67652e-08	0.103382	-0.46756	1	1	Gene
ENSG00000173715	11	66511922	66511922	+	2419	24224	rs12808743	11	66536146	66536146	0	3.99836e-07	0.0896697	-0.830568	1	1	3.99836e-07	0.0896697	-0.830568	1	1	Gene
ENSG00000173156	11	66824289	66824289	+	2791	18180	rs11227678	11	66842469	66842469	0	1.31635e-06	0.0819958	-0.659361	1	1	1.31635e-06	0.0819958	-0.659361	1	1	Gene
ENSG00000172932	11	67056018	67056018	+	2797	-208999	rs147303320	11	66847019	66847019	0	1.98234e-06	0.0793502	0.895944	1	1	1.98234e-06	0.0793502	0.895944	1	1	Gene
ENSG00000172508	11	67182439	67182439	+	2805	-6747	rs10896172	11	67175692	67175692	0	1.51699e-13	0.180809	1.30768	1	1	1.51699e-13	0.180809	1.30768	1	1	Gene
ENSG00000213402	11	67205538	67205538	-	2828	8994	rs917570	11	67196544	67196544	0	1.27073e-06	0.0822235	-0.420928	1	1	1.27073e-06	0.0822235	-0.420928	1	1	Gene
ENSG00000167800	11	67407031	67407031	-	2917	20233	rs7931284	11	67386798	67386798	0	5.96573e-14	0.186285	0.675043	1	1	5.96573e-14	0.186285	0.675043	1	1	Gene
ENSG00000197345	11	68671303	68671303	-	4164	33495	rs10792002	11	68637808	68637808	0	4.94144e-20	0.264441	-0.806053	1	1	4.94144e-20	0.264441	-0.806053	1	1	Gene
ENSG00000132740	11	68671310	68671310	+	4164	10459	rs200447892	11	68681769	68681769	0	7.5846e-22	0.286325	0.823757	1	1	7.5846e-22	0.286325	0.823757	1	1	Gene
ENSG00000168010	11	72525353	72525353	+	2810	-242	rs10898880	11	72525111	72525111	0	2.82823e-06	0.0770503	0.415285	1	1	2.82823e-06	0.0770503	0.415285	1	1	Gene
ENSG00000175591	11	72929343	72929343	+	2717	-32189	rs148153565	11	72897153	72897154	0	2.52503e-07	0.0926188	-0.609148	1	1	2.52503e-07	0.0926188	-0.609148	1	1	Gene
ENSG00000175575	11	73587744	73587744	+	3071	23605	kgp4557341	11	73611349	73611349	0	1.51857e-11	0.153288	-0.961227	1	1	1.51857e-11	0.153288	-0.961227	1	1	Gene
ENSG00000166435	11	74660245	74660245	-	3335	14032	rs10899052	11	74646213	74646213	0	1.49908e-66	0.662324	1.22242	1	1	1.49908e-66	0.662324	1.22242	1	1	Gene
ENSG00000159063	11	77850706	77850706	-	3894	45549	rs56337715	11	77805157	77805157	0	5.99606e-09	0.116366	-0.489968	1	1	5.99606e-09	0.116366	-0.489968	1	1	Gene
ENSG00000246067	11	82783108	82783108	+	4660	31980	rs11233465	11	82815088	82815088	0	1.28524e-06	0.0821502	-0.60913	1	1	4.48752e-08	0.103645	-0.684194	1	1	Gene
ENSG00000246067	11	82783108	82783108	+	4660	706	kgp3669476	11	82783814	82783814	1	1.56963e-06	0.0808592	-0.799309	1	1	1.56963e-06	0.0808592	-0.799309	1	1	Gene
ENSG00000137500	11	82997450	82997450	-	4695	55612	rs583834	11	82941838	82941838	0	2.81254e-06	0.0770864	-0.436023	1	1	2.81254e-06	0.0770864	-0.436023	1	1	Gene
ENSG00000171202	11	85359011	85359011	+	4100	-254576	rs1843207	11	85104435	85104435	0	4.76462e-07	0.088543	-0.578212	1	1	4.76462e-07	0.088543	-0.578212	1	1	Gene
ENSG00000161664	17	42247815	42247815	+	3698	35356	kgp4287592	17	42283171	42283171	0	3.00714e-08	0.106186	0.789308	1	1	3.00714e-08	0.106186	0.789308	1	1	Gene
ENSG00000184361	17	43339479	43339479	-	5899	6354	rs11651968	17	43333125	43333125	0	6.71764e-11	0.144229	-0.546287	1	1	6.71764e-11	0.144229	-0.546287	1	1	Gene
ENSG00000120071	17	44302733	44302733	-	5356	508551	rs143372541	17	43794182	43794182	0	1.16244e-05	0.0678746	0.502428	1	1	1.16244e-05	0.0678746	0.502428	1	1	Gene
ENSG00000176681	17	44370099	44370099	+	5473	449496	rs17698176	17	44819595	44819595	0	3.48484e-20	0.266295	0.843294	1	1	3.11614e-12	0.162843	0.659449	1	1	Gene
ENSG00000176681	17	44370099	44370099	+	5473	-80267	rs150479494	17	44289832	44289832	1	8.0419e-08	0.099932	0.448868	1	1	8.0419e-08	0.099932	0.448868	1	1	Gene
ENSG00000238083	17	44588877	44588877	+	5468	-486195	rs5820605	17	44102682	44102682	0	2.99e-19	0.25481	0.706669	1	1	2.99e-19	0.25481	0.706669	1	1	Gene
ENSG00000185829	17	44657088	44657088	-	5546	-399947	rs72628343	17	45057035	45057035	0	5.68274e-07	0.0874098	-0.730749	1	1	1.25377e-06	0.0823103	-0.709112	1	1	Gene
ENSG00000185829	17	44657088	44657088	-	5546	535509	kgp5902740	17	44121579	44121579	1	4.36133e-06	0.0742432	0.45419	1	1	4.36133e-06	0.0742432	0.45419	1	1	Gene
ENSG00000178852	17	45400656	45400656	+	3283	-25662	rs7221196	17	45374994	45374994	0	2.28415e-16	0.218241	0.637567	1	1	2.28415e-16	0.218241	0.637567	1	1	Gene
ENSG00000198933	17	45771447	45771447	+	3987	10152	rs4439799	17	45781599	45781599	0	4.09356e-07	0.0895185	-0.406264	1	1	4.09356e-07	0.0895185	-0.406264	1	1	Gene
ENSG00000141295	17	45918699	45918699	-	4125	16459	rs34156395	17	45902240	45902240	0	1.73747e-11	0.152471	-0.823986	1	1	1.73747e-11	0.152471	-0.823986	1	1	Gene
ENSG00000108439	17	46018872	46018872	+	4140	11090	rs66537807	17	46029962	46029966	0	1.81221e-06	0.0799304	-0.412473	1	1	1.81221e-06	0.0799304	-0.412473	1	1	Gene
ENSG00000002919	17	46180719	46180719	+	3954	-28004	rs146011627	17	46152715	46152715	0	2.77106e-06	0.0771826	-0.512374	1	1	2.77106e-06	0.0771826	-0.512374	1	1	Gene
ENSG00000198740	17	47439835	47439835	-	3755	85050	rs11079867	17	47354785	47354785	0	2.07945e-07	0.0938627	0.401737	1	1	2.07945e-07	0.0938627	0.401737	1	1	Gene
ENSG00000121104	17	47866542	47866542	-	3806	-81464	rs271641	17	47948006	47948006	0	1.08167e-06	0.0832631	0.423071	1	1	1.08167e-06	0.0832631	0.423071	1	1	Gene
ENSG00000108823	17	48241575	48241575	+	3746	2161	rs2412299	17	48243736	48243736	0	5.42129e-07	0.0877128	-0.434646	1	1	5.42129e-07	0.0877128	-0.434646	1	1	Gene
ENSG00000015532	17	48423453	48423453	+	3593	14483	rs202152162	17	48437936	48437936	0	1.41671e-07	0.0963178	0.499639	1	1	1.41671e-07	0.0963178	0.499639	1	1	Gene
ENSG00000049283	17	48609904	48609904	+	3712	-10020	rs7220564	17	48599884	48599884	0	7.01197e-07	0.086057	-0.481452	1	1	7.01197e-07	0.086057	-0.481452	1	1	Gene
ENSG00000006282	17	48620419	48620419	+	3705	4104	rs9890200	17	48624523	48624523	0	9.33442e-29	0.364031	-0.885365	1	1	9.33442e-29	0.364031	-0.885365	1	1	Gene
ENSG00000247011	17	49022074	49022074	-	4076	5334	rs202044093	17	49016740	49016740	0	5.59329e-08	0.102244	-0.477149	1	1	5.59329e-08	0.102244	-0.477149	1	1	Gene
ENSG00000243678	17	49230920	49230920	+	3919	109181	rs34301015	17	49340101	49340101	0	4.68634e-10	0.13227	0.505833	1	1	4.68634e-10	0.13227	0.505833	1	1	Gene
ENSG00000166260	17	53046146	53046146	-	4147	-12158	rs35432491	17	53058304	53058304	0	1.30629e-07	0.0968364	-0.543102	1	1	1.30629e-07	0.0968364	-0.543102	1	1	Gene
ENSG00000108924	17	53342373	53342373	+	4474	64746	rs8067230	17	53407119	53407119	0	3.54812e-06	0.0755812	0.402148	1	1	3.54812e-06	0.0755812	0.402148	1	1	Gene
ENSG00000263004	17	55162385	55162385	-	3995	7261	rs12602561	17	55155124	55155124	0	1.64327e-08	0.110011	-0.51977	1	1	1.64327e-08	0.110011	-0.51977	1	1	Gene
ENSG00000108384	17	56769934	56769934	+	3200	134695	rs34504967	17	56904629	56904630	0	5.22533e-18	0.239255	0.865067	1	1	5.22533e-18	0.239255	0.865067	1	1	Gene
ENSG00000068097	17	58156292	58156292	-	1941	-20212	rs7207204	17	58176504	58176504	0	1.60898e-10	0.138869	0.999323	1	1	1.60898e-10	0.138869	0.999323	1	1	Gene
ENSG00000159640	17	61554422	61554422	+	2502	-81	rs4292	17	61554341	61554341	0	1.89582e-19	0.257259	0.814381	1	1	1.89582e-19	0.257259	0.814381	1	1	Gene
ENSG00000266173	17	61819330	61819330	-	2407	35777	rs9944483	17	61783553	61783553	0	1.23179e-05	0.0674975	-0.376122	1	1	1.23179e-05	0.0674975	-0.376122	1	1	Gene
ENSG00000108592	17	61907372	61907372	-	2244	-82857	rs138463842	17	61990229	61990233	0	3.12032e-08	0.105951	-0.472312	1	1	3.12032e-08	0.105951	-0.472312	1	1	Gene
ENSG00000135517	12	56862950	56862950	-	2562	-103103	rs2958151	12	56966053	56966053	0	2.38796e-06	0.0781458	0.52941	1	1	2.38796e-06	0.0781458	0.52941	1	1	Gene
ENSG00000135454	12	58027138	58027138	-	3385	17766	rs2277323	12	58009372	58009372	0	8.59236e-07	0.0847476	-0.459305	1	1	8.59236e-07	0.0847476	-0.459305	1	1	Gene
ENSG00000123427	12	58165275	58165275	+	3394	13314	rs10431505	12	58178589	58178589	0	1.07772e-13	0.182819	0.613661	1	1	1.07772e-13	0.182819	0.613661	1	1	Gene
ENSG00000155957	12	66563852	66563852	-	3723	75863	rs12370475	12	66487989	66487989	0	1.9348e-27	0.349894	-0.870432	1	1	1.9348e-27	0.349894	-0.870432	1	1	Gene
ENSG00000127337	12	69753483	69753483	+	4992	21080	rs501212	12	69774563	69774563	0	4.54288e-09	0.118109	0.483602	1	1	4.54288e-09	0.118109	0.483602	1	1	Gene
ENSG00000166268	12	70219084	70219084	+	5532	-106663	rs2547026	12	70112421	70112421	0	4.67779e-07	0.0886613	0.896624	1	1	4.67779e-07	0.0886613	0.896624	1	1	Gene
ENSG00000180481	12	75784850	75784850	+	4425	44682	rs7964900	12	75829532	75829532	0	6.51294e-21	0.275139	-0.745696	1	1	6.51294e-21	0.275139	-0.745696	1	1	Gene
ENSG00000165899	12	80603233	80603233	+	3261	-5482	rs1244910	12	80597751	80597751	0	9.84018e-10	0.127666	-0.754714	1	1	9.84018e-10	0.127666	-0.754714	1	1	Gene
ENSG00000139343	12	96252706	96252706	+	5866	188587	kgp3095586	12	96441293	96441293	0	1.77166e-06	0.0800767	0.46159	1	1	1.77166e-06	0.0800767	0.46159	1	1	Gene
ENSG00000139344	12	96337071	96337071	+	5707	112	rs7955450	12	96337183	96337183	0	4.99268e-13	0.17377	0.599896	1	1	4.99268e-13	0.17377	0.599896	1	1	Gene
ENSG00000245017	12	98897633	98897633	-	3956	75669	rs113334955	12	98821964	98821964	0	1.10552e-07	0.0979021	-0.564095	1	1	1.10552e-07	0.0979021	-0.564095	1	1	Gene
ENSG00000120860	12	102455927	102455927	-	4062	-6487	indel_12_102462414	12	102462414	102462414	0	7.8716e-07	0.0853121	-0.469467	1	1	7.8716e-07	0.0853121	-0.469467	1	1	Gene
ENSG00000185201	11	307631	307631	+	3106	295	rs7481191	11	307926	307926	0	1.38306e-10	0.1398	-0.635763	1	1	1.38306e-10	0.1398	-0.635763	1	1	Gene
ENSG00000142089	11	327537	327537	-	3163	3888	rs7944394	11	323649	323649	0	7.11907e-07	0.0859594	-0.418375	1	1	7.11907e-07	0.0859594	-0.418375	1	1	Gene
ENSG00000182272	11	369796	369796	+	3260	-7285	rs11246125	11	362511	362511	0	1.63119e-06	0.0806106	-0.463962	1	1	1.63119e-06	0.0806106	-0.463962	1	1	Gene
ENSG00000177042	11	695428	695428	+	4609	-39594	rs150500228	11	655828	655834	0	1.705e-12	0.166455	-0.555764	1	1	1.705e-12	0.166455	-0.555764	1	1	Gene
ENSG00000255284	11	777578	777578	+	4867	28134	rs11246316	11	805712	805712	0	1.90759e-19	0.257226	0.743259	1	1	1.90759e-19	0.257226	0.743259	1	1	Gene
ENSG00000177685	11	826144	826144	+	4984	-45734	rs6597984	11	780410	780410	0	1.95878e-06	0.0794275	-0.444613	1	1	1.95878e-06	0.0794275	-0.444613	1	1	Gene
ENSG00000177697	11	832843	832843	+	5002	9700	rs28372895	11	842543	842543	0	1.48201e-07	0.0960298	0.499565	1	1	1.48201e-07	0.0960298	0.499565	1	1	Gene
ENSG00000205869	11	1606513	1606513	-	5746	-42107	rs10837925	11	1648620	1648620	0	6.32083e-07	0.086725	-0.750191	1	1	6.32083e-07	0.086725	-0.750191	1	1	Gene
ENSG00000254827	11	2924970	2924970	-	4969	379	rs1048046	11	2924591	2924591	0	3.74248e-09	0.119324	-0.646026	1	1	3.74248e-09	0.119324	-0.646026	1	1	Gene
ENSG00000183562	11	3011093	3011093	+	4915	-47270	rs56361961	11	2963823	2963823	0	2.02277e-14	0.192589	0.909912	1	1	2.02277e-14	0.192589	0.909912	1	1	Gene
ENSG00000021762	11	3187969	3187969	-	4848	36348	rs75427620	11	3151621	3151621	0	3.04585e-12	0.16298	-0.930562	1	1	3.04585e-12	0.16298	-0.930562	1	1	Gene
ENSG00000167311	11	3663546	3663546	-	5124	273	rs7112533	11	3663273	3663273	0	4.91517e-08	0.103066	0.498574	1	1	4.91517e-08	0.103066	0.498574	1	1	Gene
ENSG00000180785	11	4664650	4664650	+	7310	29482	rs35019620	11	4694132	4694133	0	9.23536e-08	0.0990498	-0.439184	1	1	9.23536e-08	0.0990498	-0.439184	1	1	Gene
ENSG00000121236	11	5617339	5617339	+	7653	3603	rs5789415	11	5620942	5620942	0	2.66771e-06	0.0774287	0.390072	1	1	2.66771e-06	0.0774287	0.390072	1	1	Gene
ENSG00000149054	11	6947635	6947635	+	6125	6904	rs4426121	11	6954539	6954539	0	1.609e-12	0.166802	0.614552	1	1	1.609e-12	0.166802	0.614552	1	1	Gene
ENSG00000175390	11	7991798	7991798	+	5796	23076	rs4076921	11	8014874	8014874	0	1.47649e-08	0.110688	0.690936	1	1	1.47649e-08	0.110688	0.690936	1	1	Gene
ENSG00000166436	11	8693413	8693413	-	5159	-43282	rs10840114	11	8736695	8736695	0	2.27565e-22	0.292515	0.752611	1	1	2.27565e-22	0.292515	0.752611	1	1	Gene
ENSG00000124587	6	42946958	42946958	-	3566	18497	rs10948059	6	42928461	42928461	0	3.01807e-43	0.500927	0.952504	1	1	3.01807e-43	0.500927	0.952504	1	1	Gene
ENSG00000112667	6	43197222	43197222	-	3329	7577	rs45448395	6	43189645	43189645	0	1.84456e-07	0.09463	-0.764258	1	1	1.84456e-07	0.09463	-0.764258	1	1	Gene
ENSG00000171467	6	43337216	43337216	-	3420	-421657	exm-rs6905288	6	43758873	43758873	0	6.65402e-06	0.0715013	-0.368277	1	1	6.65402e-06	0.0715013	-0.368277	1	1	Gene
ENSG00000180113	6	46655612	46655612	+	4231	15210	rs1421371	6	46670822	46670822	0	1.07081e-08	0.112715	0.612451	1	1	1.07081e-08	0.112715	0.612451	1	1	Gene
ENSG00000270761	6	47445308	47445308	-	4497	41670	rs10948358	6	47403638	47403638	0	2.77703e-07	0.092009	-0.43093	1	1	2.77703e-07	0.092009	-0.43093	1	1	Gene
ENSG00000164393	6	47624172	47624172	+	4737	7737	rs34927752	6	47631909	47631909	0	4.29843e-10	0.132805	0.520175	1	1	4.29843e-10	0.132805	0.520175	1	1	Gene
ENSG00000146085	6	49430904	49430904	-	4853	15861	rs4715129	6	49415043	49415043	0	3.5884e-20	0.26614	0.734522	1	1	3.5884e-20	0.26614	0.734522	1	1	Gene
ENSG00000031691	6	49431091	49431091	+	4853	26744	rs2501966	6	49457835	49457835	0	3.47664e-15	0.202757	0.649495	1	1	3.47664e-15	0.202757	0.649495	1	1	Gene
ENSG00000243955	6	52668708	52668708	-	5066	19724	rs2608664	6	52648984	52648984	0	5.28335e-14	0.186995	0.616088	1	1	5.28335e-14	0.186995	0.616088	1	1	Gene
ENSG00000124749	6	56258892	56258892	-	4888	156766	rs2223598	6	56102126	56102126	0	9.99075e-07	0.0837754	0.396932	1	1	9.99075e-07	0.0837754	0.396932	1	1	Gene
ENSG00000146166	6	64029882	64029882	-	4260	125449	rs12196246	6	63904433	63904433	0	1.8925e-05	0.0647016	-0.357187	1	1	1.8925e-05	0.0647016	-0.357187	1	1	Gene
ENSG00000112280	6	71012786	71012786	-	4928	36687	rs2076816	6	70976099	70976099	0	1.80837e-06	0.0799441	-0.405968	1	1	1.80837e-06	0.0799441	-0.405968	1	1	Gene
ENSG00000154079	6	71276620	71276620	+	4767	33511	rs2691505	6	71310131	71310131	0	2.37245e-07	0.0930183	-0.482883	1	1	2.37245e-07	0.0930183	-0.482883	1	1	Gene
ENSG00000146243	6	79577189	79577189	+	5063	282008	rs9448647	6	79859197	79859197	0	3.30558e-15	0.203046	-0.68253	1	1	3.30558e-15	0.203046	-0.68253	1	1	Gene
ENSG00000272129	6	81065141	81065141	+	5991	-10889	rs4706117	6	81054252	81054252	0	1.73108e-09	0.124147	0.507086	1	1	1.73108e-09	0.124147	0.507086	1	1	Gene
ENSG00000234155	6	86099904	86099904	-	5254	5740	rs600610	6	86094164	86094164	0	3.53033e-09	0.11969	-0.590211	1	1	3.53033e-09	0.11969	-0.590211	1	1	Gene
ENSG00000111850	6	88032301	88032301	+	5027	41405	rs34961573	6	88073706	88073706	0	2.4074e-09	0.122087	0.767901	1	1	2.4074e-09	0.122087	0.767901	1	1	Gene
ENSG00000111886	6	90025018	90025018	-	4182	-1776	rs7744352	6	90026794	90026794	0	2.11233e-07	0.0937622	0.437529	1	1	2.11233e-07	0.0937622	0.437529	1	1	Gene
ENSG00000112218	6	97285353	97285353	-	4534	4683	rs35478941	6	97280670	97280670	0	1.9615e-06	0.0794185	-0.465766	1	1	1.9615e-06	0.0794185	-0.465766	1	1	Gene
ENSG00000186231	6	97372605	97372605	+	4374	-134483	rs437346	6	97238122	97238122	0	3.65138e-07	0.0902527	-0.457186	1	1	3.65138e-07	0.0902527	-0.457186	1	1	Gene
ENSG00000130348	6	107077453	107077453	+	4622	49	kgp11812680	6	107077502	107077502	0	7.44528e-11	0.1436	-0.519735	1	1	7.44528e-11	0.1436	-0.519735	1	1	Gene
ENSG00000135587	6	109761966	109761966	+	3517	-76517	rs35256738	6	109685448	109685449	0	1.81998e-07	0.0947158	0.506569	1	1	1.81998e-07	0.0947158	0.506569	1	1	Gene
ENSG00000173214	6	111580551	111580551	+	4065	10	rs11153277	6	111580561	111580561	0	4.76288e-09	0.117812	-0.527518	1	1	4.76288e-09	0.117812	-0.527518	1	1	Gene
ENSG00000117601	1	173886516	173886516	-	3212	-93891	rs202158373	1	173980407	173980407	0	3.91557e-10	0.133382	0.86839	1	1	3.91557e-10	0.133382	0.86839	1	1	Gene
ENSG00000152061	1	174128548	174128548	+	3436	837883	rs6425309	1	174966431	174966431	0	4.83791e-09	0.117714	0.509436	1	1	4.83791e-09	0.117714	0.509436	1	1	Gene
ENSG00000162779	1	179334855	179334855	+	5084	120331	rs12408627	1	179455186	179455186	0	2.55981e-10	0.136008	0.580535	1	1	2.55981e-10	0.136008	0.580535	1	1	Gene
ENSG00000135835	1	180882290	180882290	+	4294	44455	kgp9399894	1	180926745	180926745	0	2.94119e-15	0.203716	-0.955901	1	1	2.94119e-15	0.203716	-0.955901	1	1	Gene
ENSG00000135842	1	184943682	184943682	-	3071	-9359	kgp621764	1	184953041	184953041	0	1.12318e-06	0.0830201	-0.536614	1	1	1.12318e-06	0.0830201	-0.536614	1	1	Gene
ENSG00000134376	1	197170592	197170592	+	2998	-996728	rs147542932	1	196173864	196173864	0	7.07379e-06	0.0711039	0.940924	1	1	7.07379e-06	0.0711039	0.940924	1	1	Gene
ENSG00000118197	1	200639097	200639097	-	5025	69	rs111820047	1	200639028	200639028	0	5.68418e-15	0.19993	-0.62791	1	1	5.68418e-15	0.19993	-0.62791	1	1	Gene
ENSG00000159173	1	201398994	201398994	-	4800	23243	kgp11219978	1	201375751	201375751	0	3.98362e-29	0.367948	-0.874406	1	1	3.98362e-29	0.367948	-0.874406	1	1	Gene
ENSG00000133048	1	203155877	203155877	-	3965	-203	rs10399931	1	203156080	203156080	0	3.26394e-09	0.120182	0.560784	1	1	3.26394e-09	0.120182	0.560784	1	1	Gene
ENSG00000143839	1	204135465	204135465	-	4352	173107	rs10900536	1	203962358	203962358	0	2.41095e-06	0.0780838	0.404045	1	1	2.41095e-06	0.0780838	0.404045	1	1	Gene
ENSG00000184144	1	205012325	205012325	+	4300	92259	rs201143970	1	205104584	205104587	0	1.25821e-07	0.097076	-0.644136	1	1	1.25821e-07	0.097076	-0.644136	1	1	Gene
ENSG00000117280	1	205744588	205744588	-	3305	21630	kgp5443899	1	205722958	205722958	0	1.56689e-12	0.16696	-0.605757	1	1	1.56689e-12	0.16696	-0.605757	1	1	Gene
ENSG00000183682	1	39957318	39957318	+	3672	43036	rs12141058	1	40000354	40000354	0	2.63894e-06	0.0774989	0.432826	1	1	2.63894e-06	0.0774989	0.432826	1	1	Gene
ENSG00000116985	1	40254533	40254533	-	3792	35253	rs14528	1	40219280	40219280	0	2.88349e-08	0.106452	-0.461876	1	1	2.88349e-08	0.106452	-0.461876	1	1	Gene
ENSG00000043514	1	40349183	40349183	-	3870	36076	rs79540048	1	40313107	40313107	0	4.49825e-22	0.289018	-1.25177	1	1	4.49825e-22	0.289018	-1.25177	1	1	Gene
ENSG00000164010	1	43282795	43282795	+	3851	-197512	rs36054238	1	43085282	43085283	0	1.05192e-05	0.0685245	-0.422699	1	1	1.05192e-05	0.0685245	-0.422699	1	1	Gene
ENSG00000177868	1	43282954	43282954	-	3851	175275	rs2147312	1	43107679	43107679	0	5.55158e-09	0.11685	0.52794	1	1	5.55158e-09	0.11685	0.52794	1	1	Gene
ENSG00000186973	1	43610824	43610824	+	3921	-37185	rs683314	1	43573639	43573639	0	2.02905e-08	0.108678	0.509823	1	1	2.02905e-08	0.108678	0.509823	1	1	Gene
ENSG00000236624	1	45965751	45965751	-	3603	-28598	rs7543086	1	45994349	45994349	0	3.67625e-20	0.266012	-0.760107	1	1	3.67625e-20	0.266012	-0.760107	1	1	Gene
ENSG00000117481	1	46805849	46805849	+	3657	12659	rs7529674	1	46818508	46818508	0	9.51019e-10	0.127878	-0.521406	1	1	9.51019e-10	0.127878	-0.521406	1	1	Gene
ENSG00000117480	1	46859937	46859937	+	3721	-143614	kgp676765	1	46716323	46716323	0	5.37471e-07	0.0877683	-0.594388	1	1	5.37471e-07	0.0877683	-0.594388	1	1	Gene
ENSG00000079277	1	47082515	47082515	-	3792	46525	kgp6213569	1	47035990	47035990	0	2.22858e-08	0.108084	-0.578023	1	1	2.22858e-08	0.108084	-0.578023	1	1	Gene
ENSG00000134744	1	53019159	53019159	-	2629	-851307	rs4926992	1	53870466	53870466	0	1.23197e-05	0.0674966	-0.39481	1	1	1.23197e-05	0.0674966	-0.39481	1	1	Gene
ENSG00000116157	1	53068044	53068044	+	2658	-17024	rs835344	1	53051020	53051020	0	9.24907e-22	0.2853	0.793955	1	1	9.24907e-22	0.2853	0.793955	1	1	Gene
ENSG00000162384	1	53686289	53686289	-	3232	46912	rs147198961	1	53639375	53639377	0	1.4228e-08	0.110922	-0.518496	1	1	1.4228e-08	0.110922	-0.518496	1	1	Gene
ENSG00000157216	1	54879152	54879152	-	4479	190365	rs10788974	1	54688787	54688787	0	3.51623e-06	0.0756397	-0.417725	1	1	3.51623e-06	0.0756397	-0.417725	1	1	Gene
ENSG00000162390	1	55007930	55007930	+	4616	58859	rs10533779	1	55066789	55066791	0	1.10897e-06	0.0831023	-0.413373	1	1	1.10897e-06	0.0831023	-0.413373	1	1	Gene
ENSG00000184313	1	55107463	55107463	+	4722	-29593	rs1702013	1	55077870	55077870	0	4.25132e-06	0.0744089	0.389345	1	1	4.25132e-06	0.0744089	0.389345	1	1	Gene
ENSG00000142856	1	64059392	64059392	-	4718	171495	rs11208211	1	63887897	63887897	0	4.60698e-06	0.0738878	-0.418258	1	1	4.60698e-06	0.0738878	-0.418258	1	1	Gene
ENSG00000116678	1	65886248	65886248	+	4077	9679	rs9436301	1	65895927	65895927	0	7.58513e-06	0.0706504	0.446389	1	1	7.58513e-06	0.0706504	0.446389	1	1	Gene
ENSG00000165138	9	101559247	101559247	-	4157	12524	rs5899358	9	101546720	101546723	0	3.24721e-07	0.0910056	-0.442505	1	1	3.24721e-07	0.0910056	-0.442505	1	1	Gene
ENSG00000204291	9	101705461	101705461	+	3992	19640	kgp2633028	9	101725101	101725101	0	2.56767e-08	0.107187	0.459884	1	1	2.56767e-08	0.107187	0.459884	1	1	Gene
ENSG00000136874	9	102668915	102668915	+	3302	193966	rs59637286	9	102862881	102862881	0	6.05092e-08	0.101744	0.498972	1	1	6.05092e-08	0.101744	0.498972	1	1	Gene
ENSG00000136824	9	106856541	106856541	+	6123	-4156	rs4743684	9	106852385	106852385	0	6.59363e-08	0.101197	0.464359	1	1	6.59363e-08	0.101197	0.464359	1	1	Gene
ENSG00000106771	9	111882225	111882225	-	5551	-25578	rs12377869	9	111907803	111907803	0	4.61763e-07	0.0887445	0.444793	1	1	4.61763e-07	0.0887445	0.444793	1	1	Gene
ENSG00000260230	9	111929571	111929571	-	5467	1848	kgp10828206	9	111927723	111927723	0	2.00531e-09	0.123229	0.591301	1	1	2.00531e-09	0.123229	0.591301	1	1	Gene
ENSG00000188959	9	112970469	112970469	-	5785	31364	rs11791885	9	112939105	112939105	0	1.01859e-06	0.0836506	-0.401524	1	1	1.01859e-06	0.0836506	-0.401524	1	1	Gene
ENSG00000106853	9	114362135	114362135	-	5270	-3959	rs966627	9	114366094	114366094	0	3.4274e-08	0.105356	-0.475428	1	1	1.40965e-10	0.139683	-0.547428	1	1	Gene
ENSG00000106853	9	114362135	114362135	-	5270	-813	rs7020424	9	114362948	114362948	1	4.80925e-06	0.073609	0.702411	1	1	4.80925e-06	0.073609	0.702411	1	1	Gene
ENSG00000119471	9	115142217	115142217	+	5050	46985	rs4978490	9	115189202	115189202	0	2.57694e-08	0.107164	-0.562723	1	1	2.57694e-08	0.107164	-0.562723	1	1	Gene
ENSG00000176386	9	116037869	116037869	-	5012	9977	rs10981710	9	116027892	116027892	0	7.81817e-14	0.184702	-0.636884	1	1	7.81817e-14	0.184702	-0.636884	1	1	Gene
ENSG00000157653	9	116172334	116172334	+	4932	105906	rs2050866	9	116278240	116278240	0	5.49725e-12	0.159429	-0.829996	1	1	5.49725e-12	0.159429	-0.829996	1	1	Gene
ENSG00000138835	9	116207011	116207011	+	4918	760941	rs2567720	9	116967952	116967952	0	2.91151e-06	0.0768624	-0.514116	1	1	2.91151e-06	0.0768624	-0.514116	1	1	Gene
ENSG00000229314	9	117085336	117085336	+	4928	-1533	rs150611042	9	117083803	117083803	0	1.14125e-07	0.097699	0.960253	1	1	1.14125e-07	0.097699	0.960253	1	1	Gene
ENSG00000148180	9	123970072	123970072	+	3259	33996	rs10760161	9	124004068	124004068	0	7.35895e-06	0.0708471	0.375241	1	1	7.35895e-06	0.0708471	0.375241	1	1	Gene
ENSG00000136856	9	130159421	130159421	+	3184	9446	kgp2031110	9	130168867	130168867	0	1.08406e-09	0.127064	0.521599	1	1	1.08406e-09	0.127064	0.521599	1	1	Gene
ENSG00000196152	9	130186661	130186661	+	3143	-4065	rs62579728	9	130182596	130182596	0	1.19867e-12	0.16856	-0.546783	1	1	1.19867e-12	0.16856	-0.546783	1	1	Gene
ENSG00000197958	9	130213684	130213684	-	3166	37353	rs10819290	9	130176331	130176331	0	2.07984e-07	0.0938615	0.495969	1	1	2.07984e-07	0.0938615	0.495969	1	1	Gene
ENSG00000131435	5	131593364	131593364	+	3069	-22041	rs10036208	5	131571323	131571323	0	1.56999e-06	0.0808577	-0.426781	1	1	1.56999e-06	0.0808577	-0.426781	1	1	Gene
ENSG00000197375	5	131705444	131705444	+	3178	-13302	rs55737227	5	131692142	131692142	0	7.58256e-08	0.100307	-0.475116	1	1	7.58256e-08	0.100307	-0.475116	1	1	Gene
ENSG00000271737	5	133340838	133340838	+	3703	111657	rs244691	5	133452495	133452495	0	4.52088e-08	0.103597	-0.67139	1	1	4.52088e-08	0.103597	-0.67139	1	1	Gene
ENSG00000170464	5	138780180	138780180	-	2338	5007	kgp3468974	5	138775173	138775173	0	5.81481e-16	0.212959	-0.707519	1	1	5.81481e-16	0.212959	-0.707519	1	1	Gene
ENSG00000213523	5	139937895	139937895	-	2980	207451	rs1862176	5	139730444	139730444	0	3.40298e-09	0.11992	0.518454	1	1	3.40298e-09	0.11992	0.518454	1	1	Gene
ENSG00000146007	5	140078265	140078265	+	3089	56338	rs72800952	5	140134603	140134603	0	4.97254e-07	0.0882684	0.47103	1	1	4.97254e-07	0.0882684	0.47103	1	1	Gene
ENSG00000120322	5	140557371	140557371	+	3783	-2890	rs1811237	5	140554481	140554481	0	2.01529e-06	0.0792436	0.442986	1	1	2.01529e-06	0.0792436	0.442986	1	1	Gene
ENSG00000081791	5	141303373	141303373	+	4151	7276	rs351259	5	141310649	141310649	0	4.87328e-07	0.0883981	-0.451992	1	1	4.87328e-07	0.0883981	-0.451992	1	1	Gene
ENSG00000133706	5	145562223	145562223	-	3755	1286	rs33955938	5	145560937	145560937	0	4.46464e-07	0.088961	-0.452708	1	1	4.46464e-07	0.088961	-0.452708	1	1	Gene
ENSG00000176049	5	147162338	147162338	-	4199	-137	kgp4651437	5	147162475	147162475	0	5.78048e-06	0.0724152	0.38858	1	1	5.78048e-06	0.0724152	0.38858	1	1	Gene
ENSG00000169252	5	148206156	148206156	+	4584	1477	kgp9450244	5	148207633	148207633	0	2.18109e-09	0.122704	0.518462	1	1	1.00646e-10	0.141752	0.557254	1	1	Gene
ENSG00000169252	5	148206156	148206156	+	4584	606575	kgp7394545	5	148812731	148812731	1	1.81994e-06	0.0799029	0.742535	1	1	1.81994e-06	0.0799029	0.742535	1	1	Gene
ENSG00000145882	5	148737570	148737570	+	4275	-12345	rs3842046	5	148725225	148725225	0	4.16345e-12	0.161102	0.612972	1	1	4.16345e-12	0.161102	0.612972	1	1	Gene
ENSG00000260135	16	55496209	55496209	-	4714	34450	kgp5304937	16	55461759	55461759	0	7.13606e-20	0.262484	-0.853459	1	1	7.13606e-20	0.262484	-0.853459	1	1	Gene
ENSG00000261997	16	55572112	55572112	+	4623	-16172	rs200506631	16	55555938	55555940	0	2.58497e-06	0.0776327	0.400619	1	1	2.58497e-06	0.0776327	0.400619	1	1	Gene
ENSG00000125124	16	56554195	56554195	-	4370	68324	kgp7867644	16	56485871	56485871	0	3.45756e-17	0.228812	-0.750185	1	1	3.45756e-17	0.228812	-0.750185	1	1	Gene
ENSG00000125107	16	58663790	58663790	-	4913	-4776	rs149428	16	58668566	58668566	0	1.02756e-06	0.0835941	-0.43373	1	1	1.02756e-06	0.0835941	-0.43373	1	1	Gene
ENSG00000125166	16	58768261	58768261	-	4905	23555	rs257649	16	58744706	58744706	0	6.41196e-07	0.0866329	-0.432072	1	1	6.41196e-07	0.0866329	-0.432072	1	1	Gene
ENSG00000246898	16	66442427	66442427	+	3445	-21	rs2289149	16	66442406	66442406	0	5.94481e-32	0.397103	0.93256	1	1	5.94481e-32	0.397103	0.93256	1	1	Gene
ENSG00000166548	16	66586447	66586447	-	3088	-44105	rs4783695	16	66630552	66630552	0	1.98876e-11	0.151651	0.827273	1	1	1.98876e-11	0.151651	0.827273	1	1	Gene
ENSG00000135740	16	67271586	67271586	+	1782	571952	rs28465467	16	67843538	67843538	0	6.23265e-06	0.0719261	-0.567222	1	1	6.23265e-06	0.0719261	-0.567222	1	1	Gene
ENSG00000103064	16	68298433	68298433	+	2422	69461	rs2017081	16	68367894	68367894	0	3.25426e-06	0.0761414	0.411075	1	1	3.25426e-06	0.0761414	0.411075	1	1	Gene
ENSG00000132600	16	68344877	68344877	+	2476	64654	rs200689252	16	68409531	68409533	0	2.68216e-09	0.121411	0.704916	1	1	2.68216e-09	0.121411	0.704916	1	1	Gene
ENSG00000157315	16	69385712	69385712	-	3250	8159	rs153060	16	69377553	69377553	0	2.24359e-11	0.150918	-0.604414	1	1	2.24359e-11	0.150918	-0.604414	1	1	Gene
ENSG00000157322	16	69984810	69984810	+	2705	102015	rs62051813	16	70086825	70086825	0	1.15602e-12	0.168776	-0.580516	1	1	1.15602e-12	0.168776	-0.580516	1	1	Gene
ENSG00000138767	4	78740769	78740769	-	4851	-73096	rs34381992	4	78813865	78813866	0	1.26066e-06	0.0822749	-0.556358	1	1	1.26066e-06	0.0822749	-0.556358	1	1	Gene
ENSG00000170509	4	88244058	88244058	-	4414	44923	rs4525935	4	88199135	88199135	0	8.30971e-06	0.0700575	-0.370042	1	1	8.30971e-06	0.0700575	-0.370042	1	1	Gene
ENSG00000198189	4	88312538	88312538	-	4367	-22102	kgp3877678	4	88334640	88334640	0	3.85341e-06	0.0750462	-0.388251	1	1	3.85341e-06	0.0750462	-0.388251	1	1	Gene
ENSG00000197894	4	100009952	100009952	-	4450	-54697	kgp537461	4	100064649	100064649	0	7.45531e-06	0.0707626	-0.435362	1	1	7.45531e-06	0.0707626	-0.435362	1	1	Gene
ENSG00000198099	4	100078949	100078949	-	4208	13440	rs1800759	4	100065509	100065509	0	9.48784e-07	0.0841085	-0.407377	1	1	9.48784e-07	0.0841085	-0.407377	1	1	Gene
ENSG00000109323	4	103682151	103682151	-	4202	-118043	kgp8505239	4	103800194	103800194	0	1.28566e-08	0.111561	0.515078	1	1	1.28566e-08	0.111561	0.515078	1	1	Gene
ENSG00000145348	4	107242652	107242652	-	3754	-609	rs7674796	4	107243261	107243261	0	9.15125e-08	0.0991081	0.579673	1	1	9.15125e-08	0.0991081	0.579673	1	1	Gene
ENSG00000138801	4	108641608	108641608	-	3815	-743117	rs62316291	4	109384725	109384725	0	2.60035e-06	0.0775943	-0.432847	1	1	2.60035e-06	0.0775943	-0.432847	1	1	Gene
ENSG00000145365	4	113207059	113207059	-	3855	91155	rs13108156	4	113115904	113115904	0	7.05493e-06	0.0711212	-0.38958	1	1	7.05493e-06	0.0711212	-0.38958	1	1	Gene
ENSG00000260404	4	119512928	119512928	+	5294	47454	rs71610222	4	119560382	119560382	0	3.29462e-06	0.0760616	-0.423814	1	1	3.29462e-06	0.0760616	-0.423814	1	1	Gene
ENSG00000145384	4	120243545	120243545	-	5114	-28413	rs10005973	4	120271958	120271958	0	8.46596e-09	0.114196	0.496869	1	1	6.84136e-11	0.144118	0.558182	1	1	Gene
ENSG00000145384	4	120243545	120243545	-	5114	225378	rs8180225	4	120018167	120018167	1	6.32873e-06	0.0718268	-0.476443	1	1	6.32873e-06	0.0718268	-0.476443	1	1	Gene
[truncated: 6,236 more rows]

## Sheet: Supplementary Data 4
Supplementary Data 4. Replication of SYSCOL normal eQTLs in GTEx colon transverse
[truncated: 14,311 more rows]

## Sheet: Supplementary Data 5
Supplementary Data 5. Replication of SYSCOL tumor eQTLs in TCGA-COAD
[truncated: 4,386 more rows]

[truncated: 13 more sheets: Supplementary Data 6, Supplementary Data 7, Supplementary Data 8, Supplementary Data 9 , Supplementary Data 10, Supplementary Data 11, Supplementary Data 12, Supplementary Data 13, Supplementary Data 14, Supplementary Data 15, Supplementary Data 16, Supplementary Data 17, Supplementary Data 18]
