# Supplementary material for: Transposable elements mediate genetic effects altering the expression of nearby genes in colorectal cancer
Source: Nat Commun. 2024 Jan 25;15:749. doi: 10.1038/s41467-023-42405-0 (PMC10811328; doi:10.1038/s41467-023-42405-0)
Supplement: Supplementary file 6 — Source Data [file 41467_2023_42405_MOESM6_ESM.xlsx]

## Sheet: Figure 1a
Figure 1a
Var1	variable	value	family
DNA	Proportion of expressedTEs per subfamily	0.00492081	DNA
DNA/hAT	Proportion of expressedTEs per subfamily	0.00549512	DNA
DNA/hAT-Ac	Proportion of expressedTEs per subfamily	0.00451834	DNA
DNA/hAT-Blackjack	Proportion of expressedTEs per subfamily	0.00587818	DNA
DNA/hAT-Charlie	Proportion of expressedTEs per subfamily	0.00888364	DNA
DNA/hAT-Tag1	Proportion of expressedTEs per subfamily	0.00548061	DNA
DNA/hAT-Tip100	Proportion of expressedTEs per subfamily	0.00520416	DNA
DNA/hAT-Tip100?	Proportion of expressedTEs per subfamily	0.00414766	DNA
DNA/hAT?	Proportion of expressedTEs per subfamily	0.00439453	DNA
DNA/Kolobok	Proportion of expressedTEs per subfamily	0.00431034	DNA
DNA/Merlin	Proportion of expressedTEs per subfamily	0.0175439	DNA
DNA/MULE-MuDR	Proportion of expressedTEs per subfamily	0.00974859	DNA
DNA/PiggyBac	Proportion of expressedTEs per subfamily	0.00614948	DNA
DNA/TcMar	Proportion of expressedTEs per subfamily	0.00708833	DNA
DNA/TcMar-Mariner	Proportion of expressedTEs per subfamily	0.00726052	DNA
DNA/TcMar-Tc1	Proportion of expressedTEs per subfamily	0.00924499	DNA
DNA/TcMar-Tc2	Proportion of expressedTEs per subfamily	0.0068737	DNA
DNA/TcMar-Tigger	Proportion of expressedTEs per subfamily	0.0120356	DNA
DNA/TcMar?	Proportion of expressedTEs per subfamily	0.0119048	DNA
LINE/CR1	Proportion of expressedTEs per subfamily	0.00858426	LINE
LINE/Dong-R4	Proportion of expressedTEs per subfamily	0.00725953	LINE
LINE/Jockey	Proportion of expressedTEs per subfamily	0.00452489	LINE
LINE/L1	Proportion of expressedTEs per subfamily	0.011062	LINE
LINE/L2	Proportion of expressedTEs per subfamily	0.0106785	LINE
LINE/Penelope	Proportion of expressedTEs per subfamily	0.0109389	LINE
LINE/RTE-BovB	Proportion of expressedTEs per subfamily	0.00552548	LINE
LINE/RTE-X	Proportion of expressedTEs per subfamily	0.00942549	LINE
LTR	Proportion of expressedTEs per subfamily	0.00341297	LTR
LTR/ERV1	Proportion of expressedTEs per subfamily	0.0163237	LTR
LTR/ERV1?	Proportion of expressedTEs per subfamily	0.00519481	LTR
LTR/ERVK	Proportion of expressedTEs per subfamily	0.0519078	LTR
LTR/ERVL	Proportion of expressedTEs per subfamily	0.00892986	LTR
LTR/ERVL-MaLR	Proportion of expressedTEs per subfamily	0.00921287	LTR
LTR/ERVL?	Proportion of expressedTEs per subfamily	0.00862971	LTR
LTR/Gypsy	Proportion of expressedTEs per subfamily	0.00441983	LTR
LTR/Gypsy?	Proportion of expressedTEs per subfamily	0.00442018	LTR
RC/Helitron	Proportion of expressedTEs per subfamily	0.00835189	RC
Retroposon/SVA	Proportion of expressedTEs per subfamily	0.0371968	Retroposon
SINE/5S-Deu-L2	Proportion of expressedTEs per subfamily	0.00497322	SINE
SINE/Alu	Proportion of expressedTEs per subfamily	0.0135888	SINE
SINE/MIR	Proportion of expressedTEs per subfamily	0.00929595	SINE
SINE/tRNA	Proportion of expressedTEs per subfamily	0.0082897	SINE
SINE/tRNA-Deu	Proportion of expressedTEs per subfamily	0.0089955	SINE
SINE/tRNA-RTE	Proportion of expressedTEs per subfamily	0.00616861	SINE
DNA	Proportion of expressed TEsubfamilies compared to all expressed TEs	0.000628424	DNA
DNA/hAT	Proportion of expressed TEsubfamilies compared to all expressed TEs	0.000962275	DNA
DNA/hAT-Ac	Proportion of expressed TEsubfamilies compared to all expressed TEs	0.000490957	DNA
DNA/hAT-Blackjack	Proportion of expressed TEsubfamilies compared to all expressed TEs	0.00227804	DNA
DNA/hAT-Charlie	Proportion of expressed TEsubfamilies compared to all expressed TEs	0.0464249	DNA
DNA/hAT-Tag1	Proportion of expressed TEsubfamilies compared to all expressed TEs	0.000255297	DNA
DNA/hAT-Tip100	Proportion of expressed TEsubfamilies compared to all expressed TEs	0.00547908	DNA
DNA/hAT-Tip100?	Proportion of expressed TEsubfamilies compared to all expressed TEs	0.000196383	DNA
DNA/hAT?	Proportion of expressed TEsubfamilies compared to all expressed TEs	0.000176744	DNA
DNA/Kolobok	Proportion of expressed TEsubfamilies compared to all expressed TEs	1.96383e-05	DNA
DNA/Merlin	Proportion of expressed TEsubfamilies compared to all expressed TEs	1.96383e-05	DNA
DNA/MULE-MuDR	Proportion of expressed TEsubfamilies compared to all expressed TEs	0.000373127	DNA
DNA/PiggyBac	Proportion of expressed TEsubfamilies compared to all expressed TEs	0.000255297	DNA
DNA/TcMar	Proportion of expressed TEsubfamilies compared to all expressed TEs	0.000255297	DNA
DNA/TcMar-Mariner	Proportion of expressed TEsubfamilies compared to all expressed TEs	0.00233695	DNA
DNA/TcMar-Tc1	Proportion of expressed TEsubfamilies compared to all expressed TEs	0.00011783	DNA
DNA/TcMar-Tc2	Proportion of expressed TEsubfamilies compared to all expressed TEs	0.00109974	DNA
DNA/TcMar-Tigger	Proportion of expressed TEsubfamilies compared to all expressed TEs	0.0297127	DNA
DNA/TcMar?	Proportion of expressed TEsubfamilies compared to all expressed TEs	3.92765e-05	DNA
LINE/CR1	Proportion of expressed TEsubfamilies compared to all expressed TEs	0.0115277	LINE
LINE/Dong-R4	Proportion of expressed TEsubfamilies compared to all expressed TEs	7.85531e-05	LINE
LINE/Jockey	Proportion of expressed TEsubfamilies compared to all expressed TEs	1.96383e-05	LINE
LINE/L1	Proportion of expressed TEsubfamilies compared to all expressed TEs	0.206536	LINE
LINE/L2	Proportion of expressed TEsubfamilies compared to all expressed TEs	0.109798	LINE
LINE/Penelope	Proportion of expressed TEsubfamilies compared to all expressed TEs	0.000235659	LINE
LINE/RTE-BovB	Proportion of expressed TEsubfamilies compared to all expressed TEs	0.000962275	LINE
LINE/RTE-X	Proportion of expressed TEsubfamilies compared to all expressed TEs	0.00288682	LINE
LTR	Proportion of expressed TEsubfamilies compared to all expressed TEs	0.000530233	LTR
LTR/ERV1	Proportion of expressed TEsubfamilies compared to all expressed TEs	0.0475639	LTR
LTR/ERV1?	Proportion of expressed TEsubfamilies compared to all expressed TEs	0.000157106	LTR
LTR/ERVK	Proportion of expressed TEsubfamilies compared to all expressed TEs	0.00822843	LTR
LTR/ERVL	Proportion of expressed TEsubfamilies compared to all expressed TEs	0.0254316	LTR
LTR/ERVL-MaLR	Proportion of expressed TEsubfamilies compared to all expressed TEs	0.0559691	LTR
LTR/ERVL?	Proportion of expressed TEsubfamilies compared to all expressed TEs	0.000648063	LTR
LTR/Gypsy	Proportion of expressed TEsubfamilies compared to all expressed TEs	0.00155142	LTR
LTR/Gypsy?	Proportion of expressed TEsubfamilies compared to all expressed TEs	0.000667701	LTR
RC/Helitron	Proportion of expressed TEsubfamilies compared to all expressed TEs	0.000294574	RC
Retroposon/SVA	Proportion of expressed TEsubfamilies compared to all expressed TEs	0.00406512	Retroposon
SINE/5S-Deu-L2	Proportion of expressed TEsubfamilies compared to all expressed TEs	0.000255297	SINE
SINE/Alu	Proportion of expressed TEsubfamilies compared to all expressed TEs	0.319357	SINE
SINE/MIR	Proportion of expressed TEsubfamilies compared to all expressed TEs	0.109326	SINE
SINE/tRNA	Proportion of expressed TEsubfamilies compared to all expressed TEs	0.000373127	SINE
SINE/tRNA-Deu	Proportion of expressed TEsubfamilies compared to all expressed TEs	0.00011783	SINE
SINE/tRNA-RTE	Proportion of expressed TEsubfamilies compared to all expressed TEs	0.000706977	SINE

## Sheet: Figure 1b
Figure 1b
Var1	Freq
CTCF_binding_site	0.191391
enhancer	0.0616354
miRNA	0.00111166
open_chromatin_region	0.067873
promoter	0.150753
promoter_flanking_region	0.510931
TF_binding_site	0.0163043

## Sheet: Figure 2a
Figure 2a
phe_id	dist_phe_var	adj_beta_pval	type
ENSG00000101557	53521	9.71477e-06	Genes
ENSG00000264514	2229	0.00139186	Genes
ENSG00000158270	165980	4.42848e-07	Genes
L1PA3_662514_666167_-	4064	2.99923e-11	TEs
L1MB4_666763_666891_+	31094	0.00351749	TEs
L1MD2_668017_668210_-	-24072	0.00868985	TEs
L3_668506_668886_+	233180	0.000288734	TEs
FRAM_693321_693473_-	-1335	1.3508e-07	TEs
AluJo_707208_707322_-	-5034	3.66497e-05	TEs
L2_708965_709355_-	-235	1.69441e-17	TEs
ENSG00000132199	21237	2.04851e-29	Genes
L1ME1_715256_716501_+	104213	0.0196667	TEs
ENSG00000176105	16086	1.75574e-23	Genes
ENSG00000273355	-853	0.000318091	Genes
ENSG00000141433	93307	3.71441e-08	Genes
L1PA2_1516191_1522241_-	862370	8.38299e-18	TEs
ENSG00000101574	22663	9.21741e-05	Genes
L1MD3_2725824_2726060_-	-4049	0.000140521	TEs
Kanga1c_2801769_2801881_-	-35485	0.00292864	TEs
ENSG00000101577	-33673	0.0126811	Genes
THE1B-int_3240290_3242510_+	7869	4.62892e-10	TEs
L2_3269003_3269723_-	1173	0.000364058	TEs
L1M4a1_3460652_3462490_-	3112	0.000301224	TEs
MER112_3604747_3604981_+	4995	0.0157631	TEs
ENSG00000263753	48481	1.60733e-20	Genes
ENSG00000264575	1435	1.75859e-08	Genes
MER67C_5241882_5242358_+	11854	1.47136e-20	TEs
Tigger5_5242402_5242620_+	-3960	2.65139e-07	TEs
L2c_5242622_5242820_-	4378	5.63226e-06	TEs
L3_5242827_5243111_-	-16423	8.34474e-15	TEs
AluSp_5243127_5243316_+	10609	1.17471e-05	TEs
ENSG00000082397	-6822	0.000206172	Genes
ENSG00000173482	-966949	0.00110006	Genes
ENSG00000206418	11874	5.69713e-06	Genes
L1MEf_8811910_8812538_-	4630	0.00616917	TEs
ENSG00000128791	36398	5.88811e-16	Genes
ENSG00000154845	-7798	0.00319447	Genes
MIRc_10468181_10468311_+	-468814	0.00651028	TEs
ENSG00000134265	6186	2.06786e-18	Genes
AluSx_10542899_10543121_+	-16486	5.96186e-06	TEs
MLT1E1A_10544189_10544786_-	-2773	1.60778e-14	TEs
AluSx1_10545027_10545333_+	-14099	5.6188e-13	TEs
ENSG00000141404	4117	6.95056e-24	Genes
LTR8B_11897911_11898048_+	8042	1.58243e-16	TEs
AluSz_11898049_11898370_-	-7583	7.32575e-17	TEs
LTR8B_11898371_11898909_+	7582	1.28157e-32	TEs
AluY_11900626_11900939_+	5327	1.34229e-24	TEs
AluSx_11901218_11901527_-	-4426	2.73206e-18	TEs
MER50B_11903053_11903523_+	2900	4.21737e-38	TEs
AluY_11903524_11903834_+	2429	2.35975e-18	TEs
MER50B_11903835_11904053_+	2118	1.49625e-23	TEs
AluJb_11904304_11904617_-	-1336	4.96127e-29	TEs
ENSG00000154889	21869	1.54076e-07	Genes
ENSG00000141401	18091	2.75512e-05	Genes
AluJb_12031174_12031462_-	-802	6.59768e-07	TEs
AluSz6_12031606_12031902_+	4236	1.43997e-08	TEs
AluJb_12032513_12032818_+	1534	2.32635e-07	TEs
ENSG00000176194	-980992	0.00524577	Genes
ENSG00000141391	29529	0.00225982	Genes
ENSG00000134278	9991	5.09902e-05	Genes
ENSG00000101624	48836	1.70894e-14	Genes
L1MC4_12717401_12717873_-	201961	0.00144694	TEs
LTR12C_12775721_12777415_-	2774	1.75143e-11	TEs
L1MC1_12945769_12946484_+	1693	0.0111743	TEs
ENSG00000101639	132284	1.47934e-58	Genes
L2a_12995516_12997202_-	5809	3.97614e-10	TEs
ENSG00000177150	-42015	1.89407e-06	Genes
L1MA9_14119754_14121484_+	544159	0.016936	TEs
ENSG00000175322	-1004	2.27972e-09	Genes
SVA_A_14222333_14222877_+	-11603	0.000734544	TEs
SVA_A_14223571_14225650_+	-12841	0.00913294	TEs
L1M1_14452552_14455313_-	-132316	0.00858975	TEs
SVA_A_14854908_14857902_-	-36513	0.00037016	TEs
ENSG00000141446	47158	0.00697298	Genes
ENSG00000158201	23353	0.00104703	Genes
ENSG00000101752	79330	2.12764e-05	Genes
MER52C_20395770_20397039_-	16773	1.83029e-25	TEs
L1ME4a_20398607_20399083_+	-56718	2.42278e-07	TEs
ENSG00000134490	138708	0.00837039	Genes
ENSG00000141452	-4894	0.00271594	Genes
MLT1B_21101677_21101832_-	-3056	9.57763e-05	TEs
ENSG00000141458	81507	2.96933e-05	Genes
Tigger20a_21536984_21537258_-	-12419	0.00259354	TEs
L1M4a1_21942709_21943083_+	10150	0.000248395	TEs
ENSG00000141447	169429	1.32326e-07	Genes
ENSG00000154059	29799	1.23999e-06	Genes
ENSG00000141380	-15742	2.61062e-12	Genes
ENSG00000141384	-66586	1.87412e-05	Genes
MIR3_24125849_24125903_-	-6718	0.0171393	TEs
ENSG00000261521	23623	0.0147857	Genes
L1ME3G_28640057_28640224_-	6722	8.12108e-05	TEs
EUTREP8_28642044_28642303_-	-33757	0.000847457	TEs
L2a_28642525_28642650_-	49350	8.43981e-05	TEs
AluSx1_28643014_28643315_+	-2754	1.88354e-08	TEs
MIRb_28644164_28644243_-	3983	9.48911e-06	TEs
L2a_28644466_28644603_-	11101	8.16476e-05	TEs
MIR_28645332_28645549_-	6780	2.24949e-07	TEs
ENSG00000134755	-107545	0.0166178	Genes
ENSG00000046604	50945	2.71787e-05	Genes
MamRep1151_29116991_29117301_-	-10744	0.000124744	TEs
ENSG00000101695	40131	0.0014255	Genes
ENSG00000141431	208611	2.39531e-13	Genes
L1ME3A_31288963_31289727_+	100902	3.24973e-08	TEs
Tigger1_31301709_31304119_+	88156	7.74131e-10	TEs
LTR12D_31399175_31400752_-	35416	5.31521e-18	TEs
ENSG00000186814	-100839	0.00349482	Genes
ENSG00000141429	-36799	2.95427e-05	Genes
FRAM_33291931_33292093_+	-66544	0.000844816	TEs
L1ME2_33292626_33293993_+	-34	2.04467e-10	TEs
L1MA7_33559539_33560095_+	235057	0.00844997	TEs
ENSG00000141424	-40191	0.00697825	Genes
AluSx_33720301_33720616_-	11399	0.0141845	TEs
THE1C_33748320_33748690_-	-849	3.96899e-06	TEs
AluSx_33748905_33749188_-	24892	9.17537e-07	TEs
ENSG00000075643	-22	0.000210394	Genes
L1MB7_33773311_33773774_+	9719	0.00697714	TEs
L1MC4_33796352_33797246_+	150100	0.00408652	TEs
ENSG00000134775	216190	1.00983e-09	Genes
MER49_34365763_34366214_-	-365591	0.0110666	TEs
MSTA_34370890_34371277_+	264716	0.0123959	TEs
ENSG00000134779	-247387	1.18271e-29	Genes
ENSG00000267374	12846	1.27783e-05	Genes
ENSG00000078142	154498	0.000186302	Genes
ENSG00000141469	18551	0.00720425	Genes
ENSG00000152240	-22648	0.0058632	Genes
ENSG00000078043	-21914	1.1045e-05	Genes
ENSG00000167220	-19095	3.69861e-08	Genes
MIR3_45370963_45371057_+	102352	0.00307745	TEs
ENSG00000141627	28217	0.00358318	Genes
Charlie18a_47005121_47005452_+	23586	0.00490005	TEs
HAL1_47005605_47005764_+	-9258	2.41367e-05	TEs
LTR33_47005900_47006266_-	-34514	0.0065894	TEs
ENSG00000215472	3579	4.76737e-12	Genes
ENSG00000265681	-17793	3.94332e-06	Genes
L2a_47089786_47090209_-	-408060	0.011976	TEs
LTR83_47308363_47308681_+	-18587	5.2385e-06	TEs
AluY_47308934_47309234_+	32540	2.45049e-28	TEs
L1MB3_47309449_47309839_+	-19673	1.02059e-16	TEs
AluSx1_47316072_47316338_+	-97224	0.000593933	TEs
ENSG00000167315	-51558	1.89679e-09	Genes
L1MB4_47354699_47355453_+	-64923	0.00145417	TEs
ENSG00000167306	379925	4.08972e-19	Genes
ENSG00000154839	-47993	0.00217067	Genes
HERVS71-int_47931542_47935100_+	-447940	0.0131716	TEs
ENSG00000141642	-257303	0.0188174	Genes
ENSG00000176624	-150002	0.00339509	Genes
MSTA-int_51664690_51667055_+	300083	0.00343067	TEs
ENSG00000134046	-1295	9.56221e-05	Genes
ENSG00000101751	29999	1.80587e-32	Genes
L1M4_51814327_51814619_-	-103671	2.05241e-05	TEs
L1M4a1_51814975_51815762_-	38516	3.7823e-12	TEs
L1PA6_51815763_51817356_+	71087	2.71339e-17	TEs
ENSG00000166510	792	0.000315952	Genes
ENSG00000267013	21663	0.0196597	Genes
ENSG00000066926	15184	1.06226e-07	Genes
MIRb_55271248_55271417_-	-10330	0.0066746	TEs
FLAM_C_55271502_55271634_+	-5487	9.62672e-05	TEs
AluJo_55271841_55272132_+	8380	5.82637e-05	TEs
AluSc_55272559_55272870_+	23755	0.000770386	TEs
ENSG00000081923	50487	1.11146e-07	Genes
ENSG00000267010	-67932	0.00676272	Genes
Tigger3a_56812951_56813283_+	6112	0.00508362	TEs
ENSG00000074695	31798	8.28808e-17	Genes
ENSG00000141682	5582	0.000419653	Genes
AluJb_59709949_59710176_+	18823	0.0109279	TEs
ENSG00000197563	123658	8.04637e-28	Genes
L1MC5_59953883_59953989_-	142723	0.000134102	TEs
MIR_59954251_59954371_-	-49324	3.69847e-06	TEs
L3_59956563_59957026_+	-884736	0.00286825	TEs
ENSG00000141655	8633	7.72439e-05	Genes
Tigger17a_60020301_60020885_-	-308	2.37768e-09	TEs
Charlie2a_60022122_60022500_-	-11112	2.68039e-07	TEs
AluSp_60022501_60022809_-	-1256	9.98147e-05	TEs
Charlie2a_60022810_60023485_-	-9856	6.68728e-05	TEs
Charlie2a_60023756_60024177_-	2416	0.003425	TEs
MER58A_60024720_60024887_+	-2959	0.00310246	TEs
ENSG00000141664	-86070	4.23703e-06	Genes
AluSx3_60381160_60381487_+	-9698	0.0105967	TEs
ENSG00000206075	15051	0.00021581	Genes
ENSG00000166479	35485	0.00482992	Genes
ENSG00000075336	4274	0.00411927	Genes
AluSx_71929407_71929715_+	-536	2.34386e-23	TEs
AluJb_71930103_71930399_+	18282	1.74539e-26	TEs
ENSG00000166347	94158	2.6296e-14	Genes
HERVH-int_71960324_71966271_+	-26237	0.0104217	TEs
ENSG00000133313	21186	0.000125261	Genes
L1MC4a_72188658_72189271_+	-2483	4.3945e-13	TEs
ENSG00000264247	1357	2.14852e-08	Genes
ENSG00000180011	1200	1.38387e-36	Genes
ENSG00000101493	136331	0.000419251	Genes
ENSG00000197971	-5895	7.09062e-16	Genes
L1PA6_75289712_75295837_+	-168408	2.14718e-15	TEs
MER57B2_77437260_77437620_-	-59057	5.99854e-12	TEs
HAL1M8_77437816_77437956_-	-102914	0.000209824	TEs
LTR56_77438159_77438575_+	58518	2.92995e-10	TEs
AluJo_77438792_77438990_-	-15160	2.35205e-08	TEs
ENSG00000060069	-29769	1.67953e-08	Genes
ENSG00000122490	-4876	9.75007e-10	Genes
MLT1D_77713591_77713734_+	117578	0.000462927	TEs
MLT1D_77714157_77714479_+	52165	0.000433992	TEs
ENSG00000226742	106146	2.75233e-07	Genes
AluSx_77728335_77728623_-	328964	0.00550432	TEs
AluSx_77728624_77728735_-	33498	0.00081378	TEs
L1MB7_77730965_77731324_-	-628	0.000585189	TEs
AluJb_77731325_77731630_-	-36511	0.00496114	TEs
L1MB7_77731631_77731873_-	-79	3.59721e-06	TEs
AluSg_77732466_77732762_-	-74449	3.21876e-06	TEs
ENSG00000141759	49548	4.42289e-06	Genes
ENSG00000101546	-45499	0.0020061	Genes
L1PB4_77813229_77815155_+	-90775	4.51216e-05	TEs
ENSG00000267270	5293	0.000175614	Genes
L1M4_283447_284077_+	6643	0.00710608	TEs
L2b_288811_288891_+	5646	0.0109034	TEs
AluSc_289463_289717_+	-219	1.962e-26	TEs
MIR_290274_290363_+	-184	1.72297e-06	TEs
ENSG00000141934	1736	1.28654e-14	Genes
ENSG00000105556	39919	0.00981078	Genes
ENSG00000183186	-59696	0.00454615	Genes
L1MB7_440044_440339_+	-28195	0.00661384	TEs
ENSG00000129946	971	4.46062e-09	Genes
HERV3-int_566440_567724_-	0	5.59261e-14	TEs
ENSG00000172270	5378	0.00344097	Genes
AluY_574272_574572_+	-173037	0.00249582	TEs
ENSG00000099821	-4115	0.00194716	Genes
AluSx1_754478_754640_+	307	0.0092514	TEs
AluSx1_755650_755945_+	432715	0.0170754	TEs
MIRb_869838_869995_+	1195	4.90225e-25	TEs
MER77_870003_870138_+	1030	1.48697e-27	TEs
AluSx_870280_870583_+	753	6.56557e-27	TEs
ENSG00000175221	21129	2.02424e-11	Genes
AluYm1_898105_898426_+	1339	0.0147528	TEs
MIRc_899008_899110_-	-334	1.49169e-05	TEs
ENSG00000065268	7645	3.79533e-34	Genes
ENSG00000116032	9167	2.6889e-10	Genes
AluSx_1006447_1006637_-	-2948	5.55287e-05	TEs
MER20_1007383_1007547_+	11447	8.34046e-07	TEs
ENSG00000064687	8560	1.00789e-06	Genes
AluJb_1050060_1050125_+	-6422	0.0133426	TEs
AluSx_1050128_1050440_+	-6490	0.00559724	TEs
THE1B_1085090_1085419_-	352	7.64099e-12	TEs
ENSG00000099817	537	0.000550596	Genes
ENSG00000167468	142	3.21076e-07	Genes
AluSg_1120892_1121187_-	-417660	0.00325805	TEs
ENSG00000064932	-11190	0.0108816	Genes
ENSG00000228300	-6032	2.38164e-12	Genes
ENSG00000160953	89917	1.8282e-05	Genes
ENSG00000267372	4898	6.1919e-05	Genes
AluSx4_1367925_1368220_-	2023	0.000210451	TEs
AluSc8_1376120_1376452_-	11597	0.00240252	TEs
AluSx_1459210_1459373_-	83564	0.00214988	TEs
MER58B_1477563_1477813_-	1905	0.00868604	TEs
AluSz_1485282_1485587_+	9995	0.00773359	TEs
ENSG00000115257	48	1.44761e-11	Genes
AluSx1_1586671_1586965_-	489725	0.00113719	TEs
AluJr_1590347_1590626_+	953310	0.00571071	TEs
ENSG00000227500	346	0.00335106	Genes
ENSG00000133243	39875	1.27055e-05	Genes
ENSG00000065000	64133	4.55328e-05	Genes
ENSG00000104899	-625	1.6594e-18	Genes
ENSG00000167476	8737	1.38746e-07	Genes
ENSG00000188305	184	0.00811841	Genes
AluJb_2293770_2294062_+	-271194	0.00535765	TEs
AluY_2322257_2322559_+	-403	0.000619326	TEs
MER58A_2325665_2325876_+	1232	9.80515e-25	TEs
AluSz_2326357_2326632_-	-33379	4.32729e-08	TEs
AluSx_2326634_2326768_-	-2835	1.41074e-12	TEs
MLT1E1_2326874_2327163_+	26590	3.6385e-14	TEs
AluSc_2327248_2327539_-	-2064	1.22392e-13	TEs
FRAM_2327543_2327699_-	802	4.08165e-17	TEs
ENSG00000130332	-11616	2.88882e-05	Genes
ENSG00000178297	31452	1.3911e-05	Genes
ENSG00000172009	1099	1.35301e-25	Genes
AluJb_2814782_2815073_+	-16096	1.83467e-05	TEs
ENSG00000172006	-7719	1.54973e-31	Genes
MER52C_2823326_2824463_-	-9113	2.26216e-09	TEs
AluSx_2838339_2838631_-	22292	1.19246e-05	TEs
ENSG00000104953	5448	2.57198e-09	Genes
AluSz_3003708_3004004_-	-29154	0.000110553	TEs
AluSz6_3004362_3004633_+	29469	0.00785473	TEs
L3b_3005164_3005238_+	17892	0.00263276	TEs
AluSz_3007090_3007387_-	-18428	0.00506722	TEs
AluJr_3007420_3007547_-	-16314	0.00301806	TEs
AluSx1_3008439_3008748_-	-27766	0.0102351	TEs
AluSz_3023611_3023931_+	-2275	0.00266268	TEs
ENSG00000065717	11116	2.40687e-24	Genes
ENSG00000104964	2607	1.93135e-13	Genes
ENSG00000088256	-16465	0.00718578	Genes
ENSG00000125912	268	1.72308e-10	Genes
MER5A_3193548_3193687_+	14882	0.0116981	TEs
AluSq2_3194137_3194392_+	25542	0.00755877	TEs
AluJr_3194890_3195193_+	353	0.00360313	TEs
AluJb_3195642_3195802_+	-9149	0.000647503	TEs
MER76_3196701_3197071_-	41612	0.0192305	TEs
MER68_3199207_3199553_-	-387	1.68746e-06	TEs
AluSc8_3199688_3199997_-	6513	3.44056e-09	TEs
AluSp_3200163_3200242_-	-7106	0.000273452	TEs
AluSx3_3200298_3200605_-	9001	0.000237959	TEs
AluSx1_3206819_3207121_-	164387	0.010507	TEs
MIR3_3481613_3481698_-	700	0.00593302	TEs
ENSG00000129932	7337	6.99678e-05	Genes
AluY_3525426_3525739_-	18023	0.00923723	TEs
ENSG00000183397	4968	6.36271e-05	Genes
L2b_3545000_3545604_+	3313	3.6556e-08	TEs
L2b_3545801_3545899_+	-16006	0.0017623	TEs
ENSG00000179855	-32	9.69852e-10	Genes
AluSz_3731349_3731660_+	636	0.00338505	TEs
AluSg_3740989_3741298_-	-1877	0.0197334	TEs
MER58A_3743403_3743609_-	-47618	0.00396335	TEs
ENSG00000183617	913	4.1694e-17	Genes
L2a_3768729_3769082_+	-975	0.000335003	TEs
L2c_4049704_4049879_+	276353	0.00930266	TEs
ENSG00000077463	12786	1.63802e-06	Genes
ENSG00000089847	8427	5.19553e-08	Genes
ENSG00000105251	-13923	4.1546e-10	Genes
AluSp_4328998_4329261_-	401	6.19454e-06	TEs
FLAM_C_4329273_4329401_-	18646	0.00241003	TEs
ENSG00000178078	91866	6.31251e-06	Genes
ENSG00000008382	-85889	3.12172e-08	Genes
ENSG00000141985	668	2.25398e-05	Genes
ENSG00000167670	-39370	0.00230124	Genes
AluJr_4454425_4454712_-	94169	2.58625e-07	TEs
ENSG00000167671	87815	2.24465e-06	Genes
ENSG00000167674	3322	3.64108e-10	Genes
ENSG00000214456	9341	1.59537e-09	Genes
ENSG00000171236	57	3.10825e-12	Genes
AluY_4716368_4716677_+	-1240	4.09341e-09	TEs
AluJr_4725125_4725505_-	6062	3.14691e-05	TEs
ENSG00000127666	-6340	0.0107589	Genes
AluSx1_5709218_5709519_+	-498	1.01054e-09	TEs
AluY_5709640_5709948_+	-920	1.43286e-08	TEs
AluSp_5710094_5710400_-	1680	1.15468e-08	TEs
AluJr_5710405_5710688_-	1968	6.92442e-07	TEs
AluSx_5710755_5711060_+	-40785	1.66507e-08	TEs
ENSG00000196365	50613	3.15439e-19	Genes
AluSx1_5788715_5789017_-	-867438	0.00774252	TEs
ENSG00000141994	2586	2.22815e-32	Genes
AluJr_5817066_5817379_+	24396	0.000172232	TEs
ENSG00000171119	-680	0.00688065	Genes
MIR_5832666_5832815_-	226	9.99081e-18	TEs
L2b_5832989_5833171_-	582	7.7496e-19	TEs
AluSg_5833227_5833515_+	-2428	2.45651e-14	TEs
AluSx1_5833526_5833826_+	-3934	2.52589e-14	TEs
AluSz_5833861_5834171_+	-1272	2.15644e-24	TEs
ENSG00000156413	13535	1.54693e-16	Genes
AluSx_5842298_5842607_-	-273344	0.00139637	TEs
AluYm1_5847099_5847399_+	-874	0.00300929	TEs
ENSG00000171124	5256	0.0160469	Genes
ENSG00000174886	14059	8.15438e-07	Genes
ENSG00000187650	-1062	4.95997e-18	Genes
ENSG00000105519	-7649	6.75372e-16	Genes
ENSG00000125651	840	0.00332739	Genes
MIRb_6419628_6419758_-	452	0.0005554	TEs
ENSG00000181240	-8031	2.06571e-41	Genes
AluJr_6455018_6455298_+	1321	0.007342	TEs
ENSG00000125648	4959	7.87923e-05	Genes
AluSz_6469041_6469341_-	188	1.05663e-10	TEs
Harlequin-int_6597897_6599996_+	7924	0.0074999	TEs
HERVE_a-int_6600109_6602013_+	9560	0.000881529	TEs
ENSG00000125734	-1664	7.1259e-16	Genes
ENSG00000125733	15833	8.86717e-05	Genes
AluSz6_6746684_6746945_-	834977	0.0159901	TEs
AluSz6_6751728_6752027_-	-259609	0.0183187	TEs
ENSG00000125731	4651	0.00609991	Genes
ENSG00000141968	-21846	1.0997e-08	Genes
MLT1H_6942186_6942664_+	-259653	0.00569123	TEs
ENSG00000171105	178394	0.00644277	Genes
AluSx3_7542707_7542925_+	13929	0.000231285	TEs
L1MC1_7544572_7544866_+	4546	0.000917736	TEs
ENSG00000198723	9895	7.04386e-09	Genes
ENSG00000104883	11491	6.9146e-06	Genes
ENSG00000032444	19499	2.25123e-05	Genes
ENSG00000076924	58	0.012282	Genes
ENSG00000174788	314	0.00226964	Genes
ENSG00000076944	-19655	3.67522e-06	Genes
MIR1_Amn_7702770_7702917_-	-9508	0.000173223	TEs
AluJr_7703212_7703510_+	-3653	1.3112e-06	TEs
ENSG00000182566	2205	2.00745e-06	Genes
ENSG00000171017	6235	4.17666e-08	Genes
AluSx1_7994735_7995033_-	-986367	0.00622814	TEs
ENSG00000066044	936608	0.00919665	Genes
ENSG00000131142	-934898	0.00845884	Genes
ENSG00000142449	29853	1.19795e-06	Genes
ENSG00000090661	2634	1.83742e-09	Genes
ENSG00000233927	8050	3.72408e-39	Genes
HERV9NC-int_8444045_8450504_+	14100	1.55488e-11	TEs
HERV9-int_8450519_8451985_+	-260	0.00302166	TEs
ENSG00000099785	70435	2.77386e-18	Genes
ENSG00000142347	41988	0.0163469	Genes
AluSc_8919441_8919754_-	-15664	0.00176043	TEs
ENSG00000167785	27732	2.04429e-07	Genes
ENSG00000130803	19057	1.50329e-05	Genes
ENSG00000188321	424	5.55033e-23	Genes
ERVL-E-int_9533372_9534389_+	-19568	1.12084e-05	TEs
MER73_9535677_9536182_+	595368	0.00625694	TEs
HERVL74-int_9538303_9539581_+	-138307	7.55734e-05	TEs
MER6_9543170_9543916_-	-1916	5.94342e-06	TEs
ENSG00000174652	1602	8.44288e-64	Genes
HERVK9-int_9564580_9570158_+	-76119	0.000124793	TEs
MLT1B_9633850_9634248_-	-453448	0.004706	TEs
L1MCa_9636665_9637805_+	28224	0.000751217	TEs
Tigger1_9674403_9674879_+	-120759	0.00156561	TEs
Tigger1_9675088_9675845_+	-10199	1.00337e-07	TEs
ENSG00000197961	37026	6.6739e-07	Genes
ENSG00000171469	-28267	5.69123e-23	Genes
SVA_C_9789997_9791610_+	557035	0.00104679	TEs
HERVIP10F-int_9829433_9832520_+	-3647	0.000130689	TEs
HERVH-int_9852502_9857939_+	-29379	8.92061e-05	TEs
L1PA6_9857983_9859333_-	93298	2.1277e-13	TEs
HERVH-int_9859336_9862648_+	-93301	1.73879e-13	TEs
L1M4c_9864257_9864958_-	-64080	3.63491e-05	TEs
ENSG00000196605	189163	6.59495e-09	Genes
ENSG00000080573	4092	0.000486981	Genes
ENSG00000244165	4935	1.1063e-08	Genes
AluSx3_10223333_10223628_+	3816	0.000258484	TEs
ENSG00000175898	117683	0.0163664	Genes
ENSG00000161847	-9980	0.0113916	Genes
AluSg_10462423_10462713_-	-10679	1.32751e-05	TEs
ENSG00000105397	8468	0.00280313	Genes
ENSG00000129347	32	2.63534e-14	Genes
AluSg_10682361_10682665_+	-553784	0.00155728	TEs
ENSG00000129354	46820	0.000226062	Genes
ENSG00000129353	45272	2.00532e-08	Genes
ENSG00000267100	-92881	9.93788e-05	Genes
AluSx_10917185_10917498_+	37904	0.0092744	TEs
MIRb_10941380_10941514_-	911585	0.0167953	TEs
AluSp_11042299_11042604_-	613814	0.00815881	TEs
ENSG00000127616	42993	1.70283e-05	Genes
ENSG00000161888	9597	2.81493e-05	Genes
ENSG00000130158	14717	2.7564e-06	Genes
ENSG00000183401	-42697	0.000941528	Genes
ENSG00000105514	50488	9.28576e-05	Genes
ENSG00000198551	75876	0.00778742	Genes
L1MA3_11899394_11902105_+	-16438	5.50606e-08	TEs
ENSG00000177599	-1793	0.00251885	Genes
ENSG00000171291	197966	9.40714e-06	Genes
HERVK3-int_11965584_11968992_-	39659	0.00891015	TEs
L1MC_11974275_11974687_-	68804	0.00100571	TEs
AluY_12023735_12024021_+	3549	0.0132996	TEs
ENSG00000197054	50093	0.00204732	Genes
MER54A_12041147_12041356_-	-27194	0.0118843	TEs
L1MC2_12044081_12044532_-	48468	0.000348379	TEs
AluSq2_12045329_12045640_-	49576	0.010154	TEs
AluSp_37151_37432_+	458681	0.00908866	TEs
HERV17-int_153699_160782_-	52640	0.00202043	TEs
MLT1A0_219285_219645_+	52512	3.49685e-17	TEs
MIRb_234461_234564_-	-8229	4.84185e-31	TEs
AluSq_234876_235174_-	-7619	6.17751e-27	TEs
L1MA4_237579_237831_+	5214	4.96118e-24	TEs
LTR52_238068_238355_+	4725	2.56818e-28	TEs
L1ME2_257791_258410_-	-31640	0.000133167	TEs
L1MEc_258439_259129_-	75407	0.0060461	TEs
ENSG00000035115	23605	2.6196e-55	Genes
L1MEg_591660_592213_+	185478	0.0115062	TEs
ENSG00000151353	5359	3.86064e-10	Genes
ENSG00000172554	132390	0.00901318	Genes
ENSG00000115705	128202	0.00472218	Genes
ENSG00000203635	14393	7.31681e-08	Genes
Tigger1_1632465_1634693_+	-17667	5.65371e-12	TEs
MLT2A2_3051204_3051747_+	-15788	3.25724e-17	TEs
ENSG00000032389	-34553	5.79939e-05	Genes
MIRc_3456655_3456867_-	16626	0.00685818	TEs
MLT2A2_3477931_3478288_-	-12223	0.000476861	TEs
LTR40b_3479992_3480429_-	7764	0.0194336	TEs
AluSq_3482122_3482426_+	-5825	0.0153469	TEs
L2d2_3518221_3518504_+	2459	1.65998e-07	TEs
ENSG00000182551	63	1.19669e-06	Genes
ENSG00000242282	-55950	0.0168882	Genes
SVA_D_3616094_3617630_-	-12379	4.33128e-09	TEs
ENSG00000171863	117	0.00791455	Genes
ENSG00000118004	-261	1.42488e-06	Genes
ENSG00000151692	53981	1.14707e-05	Genes
Charlie1a_8671520_8672233_+	-68953	0.0136061	TEs
MIR3_8722127_8722256_+	-4576	3.25367e-11	TEs
ENSG00000236008	6371	0.00154481	Genes
L1ME3E_8806764_8807491_-	-11402	1.27645e-28	TEs
L2a_8807580_8808056_+	11313	5.14776e-29	TEs
MLT1J2_8809448_8809567_+	10341	5.04523e-27	TEs
MER20_8809568_8809750_+	10221	4.35685e-27	TEs
MLT1J2_8809867_8810118_+	9026	1.74581e-30	TEs
MER53_8810660_8810762_-	-8131	9.37235e-26	TEs
MIR_8810763_8810948_-	-8841	5.50125e-27	TEs
ENSG00000115738	814	5.65802e-07	Genes
ENSG00000261104	-3226	1.0676e-34	Genes
ENSG00000151693	191696	8.36905e-09	Genes
ENSG00000119185	-54072	0.012446	Genes
ENSG00000134330	-25096	2.32855e-11	Genes
MER5A_9639048_9639207_-	-32	0.0128368	TEs
L1MB8_9640010_9640714_+	-84318	2.78666e-05	TEs
ENSG00000151694	74021	1.9387e-07	Genes
ENSG00000134308	-119595	2.58362e-05	Genes
L1ME1_9894524_9894730_+	-4124	0.000147986	TEs
L2b_9895293_9895646_+	-2540	8.89145e-05	TEs
MLT1B_9895707_9896096_+	-1743	0.000756682	TEs
ENSG00000243491	15835	0.000608611	Genes
ENSG00000115750	2187	2.6974e-38	Genes
L2a_10075151_10075762_-	90092	4.82967e-13	TEs
AluJb_10075840_10076159_-	-3693	3.46807e-09	TEs
ENSG00000269973	-90819	1.79666e-16	Genes
ENSG00000134317	9679	7.27891e-05	Genes
ENSG00000260077	-9331	1.82693e-05	Genes
ENSG00000171848	3868	0.0031148	Genes
L1M7_10288301_10289256_-	524187	0.00858676	TEs
ENSG00000243819	-103286	3.73866e-08	Genes
ENSG00000272275	-2852	0.000199936	Genes
ENSG00000271952	12398	0.00133937	Genes
ENSG00000162976	950	7.00276e-05	Genes
L1MC1_11420757_11422195_+	-102522	0.00577101	TEs
HERVH48-int_11565424_11566766_+	-19070	2.3476e-06	TEs
ENSG00000134324	107229	1.13801e-05	Genes
ENSG00000071575	107495	0.0015384	Genes
ENSG00000079785	-7697	0.00437223	Genes
ENSG00000163032	33923	0.0134067	Genes
ENSG00000178295	-30835	7.52666e-11	Genes
L2c_17935917_17936100_+	-95168	3.74185e-05	TEs
L2a_17936496_17936730_+	-5622	2.32536e-05	TEs
MIRc_17937410_17937500_-	23444	0.00419319	TEs
ENSG00000163029	77219	0.00043972	Genes
ENSG00000170745	3921	5.24896e-35	Genes
L1MB8_18103757_18106349_-	45907	4.3123e-07	TEs
THE1C-int_18106707_18109064_-	45607	2.67987e-09	TEs
MSTA_18110477_18110866_-	39224	2.11712e-05	TEs
THE1B_20080038_20080395_-	2742	0.00139293	TEs
LTR79_20085472_20085746_+	-7819	0.000350233	TEs
ENSG00000183891	-40562	9.21424e-24	Genes
ENSG00000132031	61844	6.86924e-11	Genes
THE1B_20262968_20263305_+	49028	4.93055e-10	TEs
ENSG00000234378	-6512	4.78946e-14	Genes
L2a_20353048_20353485_-	127082	0.000262338	TEs
MIRb_20382523_20382696_+	-693	2.73055e-05	TEs
L2_20383185_20383501_-	-12869	1.15026e-06	TEs
MIRb_20415388_20415606_-	-335836	0.0128778	TEs
ENSG00000115884	38897	3.44031e-09	Genes
AluSg_20463818_20464127_+	187147	0.000170126	TEs
ENSG00000118961	134617	3.02937e-33	Genes
ENSG00000119771	-217898	0.0155599	Genes
ENSG00000173960	-201202	4.92566e-08	Genes
ENSG00000119782	83885	1.39913e-06	Genes
ENSG00000176732	87159	0.00984	Genes
ENSG00000084676	-3299	9.6426e-07	Genes
ENSG00000138031	7088	2.47513e-33	Genes
ENSG00000084710	-111081	0.000403266	Genes
ENSG00000261452	-220691	0.000399882	Genes
ENSG00000115138	-1950	1.66562e-08	Genes
ENSG00000272048	610565	0.00373402	Genes
ENSG00000157833	6634	1.1255e-11	Genes
ENSG00000138029	27559	2.4634e-06	Genes
HERV15-int_26520789_26529263_+	1997	0.00580925	TEs
ENSG00000173567	47177	1.72671e-11	Genes
ENSG00000115155	82884	3.04211e-08	Genes
AluSq2_27267089_27267388_-	38309	0.00582379	TEs
ENSG00000138030	50272	3.84829e-05	Genes
ENSG00000138085	10420	1.35461e-11	Genes
L1MC5a_27583605_27583887_+	15527	4.24973e-08	TEs
ENSG00000115241	389793	0.0197314	Genes
ENSG00000115216	-65991	7.58497e-18	Genes
ENSG00000157992	-73525	0.000294865	Genes
ENSG00000176714	465792	0.00637565	Genes
ENSG00000171174	34392	0.0124908	Genes
L1MB5_28643966_28644207_-	-2877	2.47808e-05	TEs
MIRb_28856172_28856361_+	29708	0.00046297	TEs
ENSG00000213639	28447	0.0012445	Genes
L1ME3_28990996_28991508_+	561716	0.0120134	TEs
ENSG00000171103	101147	7.34245e-20	Genes
ENSG00000163811	74111	1.78837e-05	Genes
ENSG00000115295	91552	0.0055852	Genes
ENSG00000172954	-11179	2.73082e-11	Genes
L1MB8_30949074_30951218_+	6080	0.00302265	TEs
L2b_30951358_30951759_-	-1228	0.00348644	TEs
ENSG00000021574	28229	0.00169177	Genes
ENSG00000152683	-219816	0.0104079	Genes
L1MC4a_32521588_32522188_-	-375832	0.0176795	TEs
ENSG00000018699	38266	1.00907e-13	Genes
ENSG00000049323	62078	0.00742359	Genes
ENSG00000152689	100202	2.78601e-11	Genes
L2a_36766080_36767446_-	-46755	0.0031839	TEs
ENSG00000171055	29560	1.01873e-05	Genes
L2c_37024488_37024973_-	-23302	0.00960777	TEs
MamRep605b_37029234_37029437_-	-2309	6.99941e-16	TEs
LTR67B_37029925_37030591_-	-10130	6.29359e-14	TEs
MIR3_37031335_37031467_-	-10743	0.00263763	TEs
AluJb_37032164_37032470_+	-4345	2.4928e-05	TEs
ENSG00000115808	-27497	7.92055e-12	Genes
ENSG00000152133	13514	0.000143124	Genes
ENSG00000115816	145	0.000121645	Genes
ENSG00000163171	-47203	0.000617753	Genes
ENSG00000115841	125524	0.00256252	Genes
AluSc8_38521409_38521708_+	-7931	7.46794e-11	TEs
ENSG00000143889	-94882	0.00879284	Genes
ENSG00000115875	22621	0.000110488	Genes
ENSG00000163214	34825	1.36879e-05	Genes
AluSg_39701954_39702255_+	11260	5.71979e-05	TEs
L1ME3G_39702774_39703583_-	999	4.05549e-05	TEs
L2d2_39703612_39704044_+	49016	0.00176934	TEs
MSTA_39704936_39705357_+	17968	2.0839e-05	TEs
L1ME2z_39829037_39830052_-	96427	0.00873764	TEs
ENSG00000162878	10415	0.000692263	Genes
ENSG00000143924	-468096	0.0132695	Genes
L1ME4b_42510855_42511106_+	-50088	2.01068e-15	TEs
L1ME4c_42511367_42511518_+	-109323	4.39545e-20	TEs
ENSG00000115944	74427	4.71443e-35	Genes
ENSG00000171126	103688	0.00478647	Genes
L1M1_42919867_42921861_-	-38	0.00232079	TEs
ENSG00000162881	-16614	6.31444e-22	Genes
AluYm1_42992535_42992843_+	631	2.43917e-13	TEs
AluJb_42993760_42993987_+	16979	7.90183e-09	TEs
L2c_42996030_42996412_+	26791	0.0173931	TEs
MER4-int_43001029_43002106_+	1600	0.00358766	TEs
MER4-int_43002410_43003371_+	8329	0.00625573	TEs
ENSG00000162882	10822	1.55993e-17	Genes
L1MEi_43022101_43022457_-	15909	0.000973953	TEs
MLT1H_43022948_43023268_+	-14037	0.00205831	TEs
AluSz_43025898_43026185_-	3465	0.00363242	TEs
MLT1D_43026609_43027061_-	-8250	0.000593538	TEs
MLT1L_43027108_43027333_-	4512	0.0072119	TEs
L1MB4_43029739_43030668_+	31453	0.00527176	TEs
MIR_43207372_43207511_+	-4268	0.00459441	TEs
L1PA3_43216616_43222642_+	-31904	0.00143191	TEs
ENSG00000152527	71950	2.09258e-14	Genes
ENSG00000138095	100071	7.62181e-09	Genes
ENSG00000143919	-84232	8.36866e-06	Genes
ENSG00000171132	34140	0.000490123	Genes
L1MB3_46753555_46754188_-	-6030	0.0174784	TEs
ENSG00000119729	5654	0.00234365	Genes
ENSG00000250565	561	3.45567e-10	Genes
AluY_46812919_46813212_-	-5780	4.56444e-05	TEs
ENSG00000119878	5825	9.5771e-10	Genes
L2d_46877031_46877264_+	-77179	6.18559e-05	TEs
MIRb_46877527_46877740_+	-33896	0.000164222	TEs
ENSG00000068724	22341	0.000695074	Genes
ENSG00000180398	41169	0.000106226	Genes
MSTD_47294020_47294342_-	958393	0.0142757	TEs
AluSx_47391527_47391754_+	58246	0.00300254	TEs
ENSG00000226087	-18965	1.87331e-05	Genes
AluSz6_47556381_47556670_+	-394356	0.0156983	TEs
ENSG00000236824	13961	0.0136084	Genes
ENSG00000234690	13100	0.000184717	Genes
AluSg4_47602847_47603142_-	18520	0.00067636	TEs
AluSp_47603394_47603695_-	204	5.47466e-08	TEs
L1MC4_47603696_47604031_-	-140099	0.00310584	TEs
AluY_47610164_47610465_+	-171828	0.00121514	TEs
Tigger19b_47612462_47612563_+	-20691	0.0014122	TEs
MIR_47613120_47613297_+	-35721	3.82738e-08	TEs
MIR3_47613304_47613398_+	-23029	0.000317347	TEs
ENSG00000095002	59109	3.31723e-10	Genes
AluSz_48029476_48029771_-	-41098	0.0105551	TEs
AluSg_48030044_48030356_-	-139412	0.00328024	TEs
ENSG00000162869	-25102	1.81728e-18	Genes
L2a_48828382_48829037_-	-5554	9.33156e-05	TEs
L2a_48829398_48830104_-	1600	1.13881e-06	TEs
MER34A_48830127_48830584_-	-4007	0.00282584	TEs
MSTB_48830585_48830990_-	4334	9.83602e-05	TEs
AluSx_48831091_48831372_-	2868	0.000221094	TEs
L2a_48831390_48831454_-	6756	0.000340903	TEs
HERV17-int_53985542_53988562_+	9838	7.22387e-15	TEs
ENSG00000170634	93626	4.63506e-25	Genes
ENSG00000068878	-58559	9.15228e-06	Genes
MER51A_54208345_54208887_-	31695	0.0024846	TEs
LTR67B_54335197_54335492_-	-17396	0.00086916	TEs
AluSz_54807953_54808250_+	-10155	0.0119032	TEs
MER52D_54935677_54937741_+	-7307	0.00251889	TEs
ENSG00000115310	20788	0.0110104	Genes
MIR3_55400613_55400775_-	-58598	0.000727489	TEs
MLT1D_55440250_55440690_-	-18683	0.000152019	TEs
ENSG00000162994	326	1.12281e-27	Genes
AluSx1_55468272_55468587_+	-1821	0.000484503	TEs
AluSp_55478769_55479061_-	19044	0.000425163	TEs
MIRb_55480151_55480406_+	12284	0.0161598	TEs
ENSG00000115355	78471	0.00780398	Genes
LTR13_55796046_55797025_+	88682	1.24755e-05	TEs
AluSx3_55798165_55798456_+	-12665	0.0055175	TEs
L1ME3G_55799558_55800098_+	-14950	8.17028e-05	TEs
ENSG00000138041	61407	1.92085e-05	Genes
LTR28C_55848323_55849308_+	-146371	0.000915145	TEs
L2_55850687_55850884_+	87652	0.00495503	TEs
ERV3-16A3_I-int_55852545_55853852_+	-43495	6.48658e-05	TEs
ENSG00000138035	6424	5.64236e-14	Genes
L1PA3_55963465_55969528_-	-480903	0.00553337	TEs
Charlie4z_58387534_58387692_-	42197	4.60607e-05	TEs
L1PA3_58400894_58404923_+	-234426	0.0150471	TEs
L1PA7_58404944_58407852_+	-60152	0.00380799	TEs
ENSG00000162927	64959	0.00982011	Genes
L1MEg_61254493_61254984_-	218961	0.00709061	TEs
L1MC4_61347877_61348217_+	68744	0.00344059	TEs
ENSG00000173209	76537	1.30012e-15	Genes
L1PA5_61533028_61533799_-	-72676	0.0138297	TEs
ENSG00000170340	-129172	0.000477199	Genes
ENSG00000014641	492173	0.0102476	Genes
ENSG00000169764	-132681	0.016363	Genes
MIR3_256343_256537_-	655	4.07576e-07	TEs
ENSG00000196476	14524	5.25798e-20	Genes
ENSG00000125826	2168	1.19333e-05	Genes
ENSG00000271303	1447	0.00175373	Genes
MER67C_738428_738885_+	17678	0.0185339	TEs
ENSG00000101276	-7388	3.50314e-07	Genes
ENSG00000101282	-17272	0.00192869	Genes
ENSG00000125818	-8515	2.19959e-05	Genes
Tigger15a_1292147_1292225_+	1389	8.31614e-19	TEs
MIRb_1292480_1292544_-	-301	2.57296e-13	TEs
AluJb_1292545_1292841_-	-4	3.14612e-18	TEs
MIRb_1292842_1292926_-	81	3.33672e-13	TEs
MLT1B_1299485_1299673_+	81650	7.26996e-05	TEs
L2b_1302676_1303073_+	631197	0.00281859	TEs
L2b_1304669_1304995_+	-414320	0.0184009	TEs
L2c_1306862_1307237_+	-416513	0.0136615	TEs
MIRb_1429278_1429520_-	18767	0.00139178	TEs
ENSG00000196209	-13680	3.70838e-07	Genes
ENSG00000101307	3451	3.93308e-28	Genes
L1PA8_1619249_1625647_-	-26322	6.56602e-09	TEs
MIR3_2444862_2444967_+	6068	7.77272e-12	TEs
AluSc_2445367_2445541_+	-623	4.95968e-09	TEs
MIR_2445635_2445732_+	3867	0.00521023	TEs
L1PA4_2481472_2487604_+	-2732	0.000393935	TEs
MLT1F1_2624145_2624697_-	-259	1.29021e-06	TEs
ENSG00000101361	-2194	0.00331115	Genes
ENSG00000088881	47605	0.00519048	Genes
ENSG00000215305	33500	1.22968e-08	Genes
ENSG00000132635	680562	0.00808637	Genes
AluSg_2823798_2824102_+	35769	3.90119e-05	TEs
ENSG00000132670	28030	1.24172e-06	Genes
ENSG00000215251	7715	0.000129339	Genes
ENSG00000185019	2562	8.05698e-06	Genes
ENSG00000088899	-11773	3.88871e-13	Genes
MLT1D_3160809_3161313_+	188420	0.00100838	TEs
ENSG00000198171	33070	1.34919e-10	Genes
AluSp_3189025_3189315_-	38819	0.0186494	TEs
ENSG00000125877	4160	5.67246e-34	Genes
AluSx1_3196337_3196631_-	527819	0.00485678	TEs
AluJr_3201208_3201501_-	-71364	0.00399375	TEs
AluJb_3201538_3201837_-	7859	3.07748e-05	TEs
ENSG00000132622	20853	0.000435805	Genes
ENSG00000101224	8448	0.00108784	Genes
L1MC1_3810202_3810556_-	-580324	0.0102672	TEs
AluJr4_3849654_3849815_-	636	0.00362844	TEs
L1ME3A_3854476_3854999_+	4365	0.00125932	TEs
AluSg_3867948_3868261_-	-838	1.46917e-08	TEs
ENSG00000101236	61463	7.82261e-14	Genes
ENSG00000088826	54925	4.74502e-20	Genes
ENSG00000171873	21830	3.73834e-12	Genes
ENSG00000171867	-16279	2.06646e-11	Genes
ENSG00000089063	26585	1.21682e-21	Genes
L1PA8_5439178_5444473_-	1358	6.41384e-06	TEs
ENSG00000230563	29827	4.30513e-22	Genes
L2c_5476260_5476509_+	17798	0.0131222	TEs
ENSG00000205181	-8799	1.55884e-05	Genes
AluSz_5568869_5569158_+	-2760	0.00119776	TEs
AluSp_5569976_5570264_+	-29745	0.00161575	TEs
AluSx_5570905_5571199_+	17522	0.000549484	TEs
Eutr11_5590237_5590540_+	-2279	3.36861e-09	TEs
ENSG00000125772	-173825	0.00141783	Genes
ENSG00000171984	672	0.00260147	Genes
L1MEc_5798153_5798694_-	3995	1.54213e-07	TEs
LTR45B_5799256_5799509_-	1030	1.99852e-06	TEs
LTR45B_5799808_5800002_-	6356	2.29969e-05	TEs
AluJr_5800186_5800488_+	-1016	1.90698e-07	TEs
L2b_5801046_5801181_-	1128	8.52924e-06	TEs
AluSx_5801874_5802181_+	-82135	0.00390308	TEs
MLT1F_5802264_5802695_-	6911	5.77465e-06	TEs
L2a_5804506_5805213_+	-4453	0.0138369	TEs
ENSG00000125885	46843	4.62878e-17	Genes
AluSc_5938737_5939025_+	-530	0.00443048	TEs
AluJo_5978272_5978524_-	167861	0.00772755	TEs
MLT1D_5980299_5980604_+	-41645	0.000139253	TEs
ENSG00000088766	40876	0.00646467	Genes
MARNA_6047181_6047397_+	3297	2.51426e-08	TEs
MLT1L_6047639_6047885_-	-2593	1.35022e-12	TEs
AluSx3_6048134_6048434_+	2942	1.59085e-10	TEs
MIR_6049138_6049246_+	-1956	1.58567e-08	TEs
MER63A_6049250_6049420_+	1228	6.84801e-07	TEs
MIRc_6049424_6049520_+	1054	0.000100282	TEs
AluSp_6049882_6050133_-	-345	1.63086e-10	TEs
MLT1C2_6050312_6050438_-	-3317	1.03127e-07	TEs
MIRc_6050754_6050881_-	403	0.000530365	TEs
MLT1C2_6050887_6051167_-	-8217	7.7409e-10	TEs
AluSq2_6051168_6051462_-	984	1.14878e-09	TEs
AluJr4_6052542_6052609_-	5427	7.38785e-08	TEs
AluJo_6053113_6053228_-	-527	0.000937318	TEs
AluSp_6053309_6053622_-	-133	1.99557e-05	TEs
AluJr_6053951_6054240_-	7058	0.00368297	TEs
MIRb_6054958_6055088_+	-7776	2.72132e-05	TEs
L2a_6060482_6060971_-	-1942	9.98347e-11	TEs
L2a_6061936_6062364_-	-598	0.000146979	TEs
AluSz6_6063295_6063605_-	-220	1.77226e-05	TEs
AluSc5_6070729_6071018_-	954819	0.0158606	TEs
ENSG00000101311	8624	5.76157e-07	Genes
AluSz_6754891_6755201_+	-843910	0.00889548	TEs
ENSG00000125827	-16322	9.06953e-15	Genes
ENSG00000182621	-57048	2.59901e-09	Genes
ENSG00000125869	-1525	8.7667e-10	Genes
ENSG00000132623	49433	2.43371e-09	Genes
ENSG00000125863	4336	3.9985e-11	Genes
MER3_10628131_10628319_-	-137843	0.0198101	TEs
L2c_10642052_10642746_-	1518	4.1854e-14	TEs
ENSG00000224961	-12043	0.00553399	Genes
L2d_10846105_10846537_-	-1132	1.22356e-05	TEs
L1ME4b_10848882_10849160_+	5664	4.69956e-05	TEs
MLT1H_10978931_10979417_+	-40422	1.74105e-08	TEs
ENSG00000172296	-211758	0.0135071	Genes
L1P3_13032721_13034634_+	-8846	0.00239638	TEs
L2d2_13141646_13142407_-	454023	0.01805	TEs
ENSG00000101230	52079	0.0104072	Genes
L1MD_13690927_13691791_+	1495	3.48811e-06	TEs
MLT1H2_13691890_13692270_+	1398	2.81102e-09	TEs
ENSG00000089048	33312	2.42043e-10	Genes
ENSG00000101247	-33376	0.000255988	Genes
LTR12C_14206973_14208346_+	147530	0.0112188	TEs
ENSG00000125848	-344162	0.000668066	Genes
MLT1H_16559465_16559962_+	10700	0.000440374	TEs
ENSG00000125851	-66131	1.99171e-09	Genes
AluSp_17586466_17586767_+	-846391	0.00546268	TEs
L2a_17655999_17656570_-	166777	0.0162901	TEs
L2_17893921_17894392_-	3324	6.18713e-05	TEs
ENSG00000125871	-32383	1.0445e-09	Genes
ENSG00000089006	-295867	0.0187906	Genes
MLT1H1_17988078_17988649_-	-18057	0.000688335	TEs
ENSG00000149474	3516	0.0094722	Genes
SVA_D_18174524_18176035_+	5197	1.84778e-06	TEs
L1M4_18310678_18312125_+	837	0.00919052	TEs
ENSG00000089050	-23758	0.00023552	Genes
ENSG00000273148	-6544	0.00353946	Genes
L1ME3_19188897_19189217_+	-43650	4.87441e-05	TEs
AluSx_19189222_19189529_-	-36555	0.0075355	TEs
ENSG00000185052	-449308	0.00490911	Genes
AluJr_19878358_19878657_-	-2728	8.21726e-07	TEs
LTR37B_19879049_19879456_-	-4640	1.46181e-05	TEs
L1M5_19879484_19879667_+	4612	0.000510965	TEs
MLT1F2_19880091_19880566_-	-819	4.86956e-09	TEs
MER90_19883153_19883312_-	1306	0.0163351	TEs
AluY_21346904_21347227_+	137859	0.00307072	TEs
ENSG00000125812	-60676	0.0147315	Genes
ENSG00000125823	-130235	0.00340158	Genes
ENSG00000101474	76260	4.35827e-09	Genes
ENSG00000154930	1132	0.00143575	Genes
ENSG00000197586	1658	6.99641e-05	Genes
L2_25179505_25179708_+	-1518	0.00149805	TEs
L1MB3_25180123_25182321_-	-249849	0.0143795	TEs
L1MB3_25182949_25184691_-	6572	3.06363e-06	TEs
L3_25210084_25210265_+	38714	0.000502474	TEs
LTR5_Hs_25214474_25215438_-	-275653	0.000169208	TEs
L1ME2_25215439_25216005_-	-375372	0.0091715	TEs
MER58B_25216809_25217090_-	-520298	0.0107051	TEs
MSTA_25219591_25220003_-	25235	0.0100276	TEs
L1MC4_25221546_25221784_-	-24690	2.08177e-05	TEs
LTR5_Hs_25221882_25222851_+	-27114	1.24753e-05	TEs
AluJb_25223383_25223686_+	27854	0.00413371	TEs
MSTD_25224309_25224671_-	-3473	0.00919821	TEs
AluSz_25225043_25225321_-	-447020	0.00693929	TEs
MER31A_25225984_25226454_-	262	3.87986e-11	TEs
MER3_25226744_25226826_-	-30636	5.62663e-05	TEs
MIR_25226996_25227147_+	5410	0.000252422	TEs
L1ME4c_25227243_25227382_-	-2485	1.75438e-05	TEs
LTR65_25227679_25228208_-	-4198	5.43579e-11	TEs
ENSG00000100994	3899	1.36381e-23	Genes
MamRep1151_25265385_25265699_+	-43087	0.00345874	TEs
L1M7_25266369_25266752_-	45423	7.54088e-13	TEs
AluJr_25268005_25268317_+	-45707	1.48652e-07	TEs
AluJb_25268339_25268637_+	-49721	8.65133e-07	TEs
L1MC5_25270374_25270473_-	363759	0.00891405	TEs
L1MD3_25273916_25274081_-	35765	0.000272182	TEs
ENSG00000100997	111812	2.19343e-10	Genes
ENSG00000101003	-11700	7.58042e-07	Genes
MIR_25438426_25438615_-	21842	0.0148087	TEs
ENSG00000101004	22738	3.43437e-11	Genes
L1MC5a_25667607_25667954_+	308149	0.00251108	TEs
ENSG00000130684	-475404	0.000733717	Genes
ENSG00000175170	-3902	1.04567e-10	Genes
LTR46_25991207_25991530_-	8564	0.00162262	TEs
ENSG00000205611	-339085	0.00116323	Genes
ENSG00000225490	-673879	9.87914e-06	Genes
ENSG00000149531	-34516	0.00119073	Genes
L3_29635815_29635963_-	-172735	0.00355134	TEs
SVA_D_29639726_29641199_+	-59267	0.00750177	TEs
L1PA4_29642264_29645448_+	-61870	7.86984e-33	TEs
LTR53-int_29652808_29653908_+	-12174	1.1174e-05	TEs
AluSx_30128516_30128803_+	-30842	0.0123183	TEs
L2c_30140012_30140204_-	-3074	0.00362288	TEs
L2a_30183441_30183831_-	-356645	0.00659295	TEs
AluJb_30185470_30185764_+	-54740	0.00112885	TEs
AluSx_30185830_30186120_+	-83208	3.46628e-05	TEs
AluJb_30186581_30186910_-	89236	6.15393e-06	TEs
AluSx1_30188807_30189103_+	-29415	0.00250833	TEs
AluSx_30189148_30189457_-	-36083	0.000280956	TEs
ENSG00000101306	-43078	0.000141027	Genes
ENSG00000131044	74204	0.00185268	Genes
ENSG00000149599	-62	0.00456716	Genes
L2d2_31042529_31042577_-	408	0.000727191	TEs
MIR3_31043212_31043278_-	1109	0.00181863	TEs
ENSG00000149600	53913	2.41891e-17	Genes
ENSG00000088305	-19778	6.68273e-06	Genes
ENSG00000101367	59674	1.9872e-05	Genes
ENSG00000182584	40280	3.29565e-06	Genes
MLT1H2_32573396_32573780_-	47908	0.000120446	TEs
MER66A_32573781_32574163_+	-4895	7.77993e-05	TEs
AluSc5_32574164_32574454_+	127792	1.49516e-05	TEs
MIRb_32577348_32577498_-	-66898	0.00149719	TEs
MIR3_32577692_32577869_+	-8806	0.000224263	TEs
MLT1N2_32579503_32579942_+	-10617	0.00293436	TEs
ENSG00000228265	-168070	0.00456581	Genes
ENSG00000125977	183211	0.0174383	Genes
HERVL40-int_32819696_32820949_-	-28467	0.00794048	TEs
HERVL40-int_32821415_32822242_-	316584	0.00253885	TEs
ENSG00000125971	108982	0.00155846	Genes
AluSg_33124273_33124569_+	-638495	0.0180645	TEs
ENSG00000101460	26469	3.0682e-05	Genes
THE1D_33135272_33135625_+	57474	4.01809e-06	TEs
AluSx_33136833_33137129_-	-41003	0.000477839	TEs
MER66A_33137283_33137666_-	4113	0.00266315	TEs
ENSG00000198646	267584	2.85626e-07	Genes
AluJb_33443619_33443894_-	-377683	0.00978137	TEs
ENSG00000131069	-172167	0.00270643	Genes
ENSG00000131067	10622	4.75347e-07	Genes
AluSz_33471736_33472059_-	-265754	0.000166294	TEs
L2a_33491744_33492439_-	62532	1.83093e-05	TEs
MIR_33510420_33510523_+	788208	0.00581099	TEs
MIRc_33516964_33517156_-	36239	1.22457e-21	TEs
ENSG00000100983	-40669	2.13738e-08	Genes
ENSG00000078814	205046	1.45644e-05	Genes
MIRb_33583900_33584067_-	-227934	0.000782778	TEs
MIRb_33591862_33591985_-	-125260	3.89785e-05	TEs
L1MB8_33614319_33616009_-	-24333	2.6116e-05	TEs
L1MB8_33618223_33619037_-	-75503	1.17502e-06	TEs
ENSG00000101000	32683	3.26365e-07	Genes
L1PB1_33772525_33773685_+	-201438	0.0114571	TEs
MER11B_33776613_33777601_+	17765	0.0046395	TEs
AluSp_33803719_33804030_+	-44447	1.08818e-26	TEs
ENSG00000125966	-560128	0.00126261	Genes
LTR5_Hs_33849927_33850894_-	21488	0.00193171	TEs
L2d2_33850895_33851532_+	12439	0.00883557	TEs
L2_33852818_33852973_-	443623	0.00305721	TEs
AluSx_33853004_33853258_+	22955	0.000840846	TEs
AluSz_33853863_33854178_+	4909	3.39941e-07	TEs
MIRc_33856421_33856547_-	1093	0.0103188	TEs
AluY_33856548_33856852_+	79	7.21329e-05	TEs
ENSG00000088298	282891	4.87798e-06	Genes
AluY_33868903_33869218_+	14112	0.00124688	TEs
ENSG00000242372	875958	0.0167784	Genes
AluSz6_33994949_33995263_+	-25419	2.14431e-06	TEs
ENSG00000101019	22595	5.80567e-14	Genes
ENSG00000126001	113027	0.0164354	Genes
MLT1F_34133338_34133504_-	184	1.69584e-17	TEs
L2_34133514_34133694_-	374	1.74306e-26	TEs
L2-3_Crp_34133695_34134000_-	-13630	6.24109e-33	TEs
L2_34134077_34134715_-	-12915	2.14537e-32	TEs
L2a_34139066_34140774_-	-71815	0.00808587	TEs
AluSz_34149919_34150221_+	-46786	0.00255689	TEs
AluJb_34151012_34151335_+	-47879	0.000108991	TEs
AluSz_34214828_34215131_+	-105	6.30212e-09	TEs
L1MC4_34215495_34215785_+	-772	0.00294852	TEs
L1MC4_34216239_34216824_+	-1516	0.00060791	TEs
ENSG00000214078	-67881	7.69791e-26	Genes
MSTA-int_15273665_15275330_-	-104312	0.00178018	TEs
SVA_A_15306574_15309320_-	-66936	0.000114025	TEs
L1M2_15461686_15462461_-	2613	3.43507e-05	TEs
L1MA8_15482676_15483161_-	10678	1.43803e-06	TEs
L1MA8_15483275_15484166_-	82468	9.59553e-05	TEs
L1MA8_15484389_15484961_-	51371	0.000115013	TEs
ENSG00000185272	74639	2.81008e-08	Genes
L1PA7_15866329_15867040_+	-435	0.00169268	TEs
AluJr_17245424_17245739_-	-170787	0.0117913	TEs
ENSG00000215386	-821536	0.00145145	Genes
AluSq2_18875144_18875446_+	933672	0.0115775	TEs
ENSG00000154642	36844	6.07267e-06	Genes
ENSG00000154645	147668	0.00202242	Genes
THE1B_23406580_23406940_-	-43364	0.0123793	TEs
L1PA16_23407547_23408269_-	685002	0.0165684	TEs
L1PA13_23409541_23411362_-	-38942	0.0149645	TEs
L1PA13_23411880_23413750_-	-36554	0.0194073	TEs
ENSG00000154719	3579	4.46233e-26	Genes
Tigger1_27265215_27267488_+	8416	0.00258194	TEs
ENSG00000142192	287132	4.0253e-16	Genes
L1ME2_29947935_29949029_-	12509	0.000147294	TEs
ENSG00000232855	-113833	7.4021e-05	Genes
ENSG00000156239	-48758	5.35751e-06	Genes
L2_30371361_30372313_+	529	0.00451913	TEs
ENSG00000156253	61248	0.00160768	Genes
AluSz_30416255_30416554_-	965939	0.0152691	TEs
ENSG00000156261	5888	1.65912e-17	Genes
ENSG00000156265	12603	0.00115628	Genes
ENSG00000156273	-316891	0.00078613	Genes
ENSG00000156284	-37236	2.45745e-17	Genes
ENSG00000182816	126508	0.0162883	Genes
ENSG00000156299	26936	0.000834343	Genes
ENSG00000142149	18539	7.88204e-05	Genes
ENSG00000142207	76470	1.16586e-09	Genes
ENSG00000256073	-12070	9.97269e-15	Genes
L1PA10_34118150_34119544_+	146808	0.00423164	TEs
ENSG00000159086	-45377	1.1501e-05	Genes
ENSG00000159110	-9084	1.76107e-13	Genes
ERV3-16A3_I-int_34663912_34665769_-	7963	0.013972	TEs
ENSG00000142166	1651	7.48403e-06	Genes
AluSx_34732467_34732677_+	-6237	0.0144238	TEs
AluSq2_34733941_34734138_-	6808	0.00436208	TEs
ENSG00000159128	10470	6.4356e-17	Genes
L1MEc_34824601_34825394_+	-5909	7.2404e-06	TEs
ENSG00000177692	-21037	0.00191467	Genes
AluSc8_34875833_34876120_-	-950	0.00372089	TEs
ENSG00000205726	71194	5.83064e-07	Genes
ENSG00000205758	6322	0.00109306	Genes
ENSG00000159197	2787	1.23015e-05	Genes
ENSG00000159200	40496	5.06405e-06	Genes
ENSG00000159212	6831	7.02298e-07	Genes
ENSG00000231106	-5	7.40848e-30	Genes
MLT1C2_37392860_37393334_+	-16380	1.40529e-11	TEs
L1MB4_37393798_37394319_+	51728	1.99011e-13	TEs
L1MB4_37408571_37408906_-	-34987	1.43377e-06	TEs
L1MA8_37409059_37409618_+	-5627	0.00261633	TEs
L2b_37417339_37417494_-	40109	0.00771859	TEs
ENSG00000159228	1654	3.11508e-36	Genes
ENSG00000185917	19968	5.8793e-32	Genes
AluJb_37495231_37495489_+	-949206	0.014829	TEs
ENSG00000159231	-21347	0.00546225	Genes
ENSG00000142197	-14925	4.42573e-10	Genes
MER21B_37638088_37638463_-	-2501	2.57379e-10	TEs
MER21B_37638771_37639165_-	-1799	2.83829e-08	TEs
MER11A_37639962_37640998_-	674	2.98808e-13	TEs
AluSp_37641450_37641751_-	-5381	0.000277354	TEs
ENSG00000159256	-38782	0.00497133	Genes
Tigger2_37726899_37727965_-	-72655	3.45579e-05	TEs
ENSG00000159267	13873	6.63825e-29	Genes
ENSG00000185808	-50379	4.49801e-25	Genes
ENSG00000182670	89	2.61957e-05	Genes
L1ME3Cz_38447156_38447896_-	2281	2.65649e-09	TEs
L1ME3F_38448358_38448675_-	1714	0.000264343	TEs
L1ME3F_38450099_38451817_-	6722	8.10841e-17	TEs
L1ME3F_38452126_38453206_-	2300	3.45283e-06	TEs
ENSG00000157538	1685	0.00800273	Genes
AluSg_40115451_40115746_-	217039	0.00756327	TEs
ENSG00000223806	-4356	0.000215614	Genes
ENSG00000157557	143894	0.00113841	Genes
MIRb_40180090_40180254_+	-8219	0.000160812	TEs
MER33_40181001_40181241_-	7713	9.14336e-05	TEs
L1PA13_40294267_40295092_-	-64018	0.0138019	TEs
MER49_40360478_40361352_-	69904	0.0038615	TEs
L1MA4A_40537412_40541253_-	-28255	6.5263e-05	TEs
ENSG00000183527	-19649	3.42645e-31	Genes
ENSG00000205581	210877	0.00287003	Genes
ENSG00000182093	13878	1.30744e-13	Genes
L1MC5_40787279_40788960_-	19349	1.38548e-12	TEs
ENSG00000157578	-11135	3.77899e-08	Genes
ENSG00000185437	30886	0.000308037	Genes
ENSG00000183778	1279	8.33544e-16	Genes
L2a_40970306_40970419_-	14206	5.68247e-18	TEs
MER57F_40970797_40971020_-	14807	5.31527e-16	TEs
MLT1B_40971128_40971262_+	-41480	6.80238e-10	TEs
L2b_40971858_40971926_+	-15645	3.25272e-17	TEs
MER103C_40974784_40974944_-	45296	3.16692e-09	TEs
AluSz6_40975496_40975800_+	-19283	5.32781e-09	TEs
MIR_40975885_40976041_+	-23143	3.56496e-09	TEs
AluYk4_40976241_40976524_-	23782	1.06731e-18	TEs
MIRc_40976833_40976938_+	-24091	6.17658e-19	TEs
AluJo_40978527_40978638_+	-48879	3.37962e-08	TEs
AluSz_40978711_40979000_-	49352	5.84376e-08	TEs
FLAM_A_40979001_40979121_-	49473	4.34167e-12	TEs
L2a_40979483_40979575_-	49927	3.20646e-09	TEs
AluSx1_40979633_40979932_+	-49985	2.13555e-12	TEs
MIRb_40979989_40980068_-	50420	3.27644e-08	TEs
ENSG00000184809	28535	5.73673e-19	Genes
LTR1A2_41009982_41010814_+	-94087	0.00132617	TEs
PRIMA4_LTR_41015860_41016444_-	106590	4.09298e-06	TEs
MER31B_41021394_41021884_-	108316	0.00061111	TEs
MLT1C_41023148_41023570_-	67357	7.40633e-08	TEs
Charlie4a_41023580_41023915_+	-113996	5.13919e-06	TEs
MIRb_41024336_41024509_-	101664	3.11816e-06	TEs
MER103C_41024738_41024856_-	68643	6.66541e-06	TEs
ERVL-E-int_41098254_41099553_+	-142041	2.04093e-05	TEs
ENSG00000231713	-146940	4.756e-06	Genes
MLT1G1_41103323_41104196_+	-191281	4.68801e-06	TEs
ENSG00000183067	-161121	1.95492e-06	Genes
ENSG00000182240	-11536	6.35308e-09	Genes
MER49_42582114_42583005_+	310	3.77144e-05	TEs
L1MB3_42814606_42815062_+	-5890	6.26709e-09	TEs
MLT1B_42818960_42819344_-	-5389	0.00415202	TEs
Tigger22N1_42820127_42820442_+	-37496	0.0122644	TEs
MER20_42843275_42843477_+	-266311	0.0168318	TEs
MIR_42848705_42848795_+	-21	0.0132908	TEs
MER90_42849089_42849615_+	-902	6.80833e-07	TEs
AluSx1_42852558_42852864_-	6648	0.000198896	TEs
L1MB7_42853014_42853585_+	7480	2.97625e-08	TEs
AluSx_42853709_42854017_+	11442	0.000326782	TEs
L1ME3Cz_42854251_42854452_+	6056	8.82618e-07	TEs
L1MC2_42854627_42855201_+	5867	4.56168e-09	TEs
AluSp_42855221_42855521_-	-4973	4.98131e-05	TEs
AluJb_42855775_42856052_+	4710	0.000111766	TEs
L1MA9_42856053_42856248_-	-7826	0.000110493	TEs
L1ME4b_42856596_42856831_+	8096	3.07742e-07	TEs
L1ME4b_42857056_42857143_+	3429	4.48195e-05	TEs
AluJb_42857293_42857605_+	3192	0.000152123	TEs
MIRc_42860111_42860175_+	374	0.0101656	TEs
AluSx_42860563_42860867_-	-2856	1.20965e-10	TEs
AluJb_42863079_42863373_-	-647064	0.00815219	TEs
AluSz_42928053_42928359_+	-596363	0.0040624	TEs
MLT1L_42954268_42954705_+	-473	0.00140291	TEs
MLT2B4_43197322_43197729_+	-20198	0.00546646	TEs
L1PA6_43369618_43370258_+	2601	1.52909e-14	TEs
ENSG00000157617	1166	0.000712233	Genes
MLT1D_43797208_43797704_+	-714	1.8232e-21	TEs
MLT1C2_43798448_43798797_+	7208	8.30019e-13	TEs
AluSz_43798980_43799294_-	-2509	1.22684e-08	TEs
MER58A_43800562_43800765_-	-4891	2.93502e-12	TEs
MIRc_43804893_43805085_+	763	4.0153e-06	TEs
MIR_43806764_43806881_-	10387	0.000392323	TEs
MamTip3_43807092_43807190_+	-10179	4.40893e-06	TEs
ENSG00000160183	20042	1.46025e-22	Genes
ENSG00000160185	31059	0.00591622	Genes
MLT1E3_43856948_43857521_-	2454	1.63285e-19	TEs
L1MC5a_43888482_43888876_+	-190409	0.00966186	TEs
ENSG00000160190	-22934	2.54942e-10	Genes
ENSG00000160188	23066	6.44241e-07	Genes
L2_43968016_43968869_+	-64444	0.000562394	TEs
L1MB8_43970236_43971732_+	-766	1.09071e-05	TEs
Charlie8_43979335_43979539_+	-36484	7.24761e-17	TEs
AluSx1_43979704_43980008_+	-3601	5.04625e-17	TEs
MIRb_43980980_43981206_+	678	5.18084e-25	TEs
L1ME3G_43987586_43987692_+	-1995	0.0105171	TEs
L3_43987792_43988034_-	87342	0.0010774	TEs
MER58C_43988787_43988829_+	-52291	6.66553e-05	TEs
L2a_43989622_43989912_+	86	9.56136e-11	TEs
HAL1_43992046_43992737_-	12776	0.0073889	TEs
L1MC4_43994028_43994405_-	101221	0.00383969	TEs
MIR_43995245_43995421_+	-13502	0.000336375	TEs
L1MEd_43996537_43997162_+	-4619	2.64772e-05	TEs
L1MEd_43997551_43998007_+	-45410	0.00105499	TEs
SVA_E_44198626_44199328_+	1060	5.69115e-06	TEs
MER30_44256050_44256267_-	-12937	0.000915948	TEs
L1MC4a_44256624_44257055_-	219	8.06144e-09	TEs
AluSx_44258526_44258816_-	-3313	1.27071e-05	TEs
AluJr_44263550_44263687_-	-19140	0.00798929	TEs
L1ME3A_44264115_44264485_+	-10171	0.0105114	TEs
AluSx1_44266854_44267158_+	-70626	0.00515371	TEs
ENSG00000160194	23966	4.55397e-24	Genes
AluSx1_44325974_44326272_-	-32064	0.000972485	TEs
HERVH48-int_44339218_44342568_-	9399	0.00367515	TEs
Harlequin-int_44352918_44355811_+	-19749	6.77568e-11	TEs
ENSG00000160200	9452	0.0186595	Genes
ENSG00000188660	4542	0.00264809	Genes
ENSG00000160213	-5506	2.09385e-22	Genes
ENSG00000160216	108013	0.000525479	Genes
ENSG00000160218	139854	0.0150069	Genes
MER65-int_45620194_45621123_-	9933	0.000255473	TEs
ENSG00000160223	14	3.76751e-07	Genes
ENSG00000141959	32242	2.08456e-05	Genes
ENSG00000160226	-70	1.84166e-29	Genes
ENSG00000160233	-238689	0.00474932	Genes
AluSp_46282154_46282453_+	3407	0.0128381	TEs
MIRc_46283452_46283572_+	-104428	0.000785075	TEs
AluSq4_46284304_46284611_-	13159	0.000181994	TEs
L1ME2z_46286648_46287028_+	-1087	4.11417e-10	TEs
L1ME2z_46287162_46287732_+	-1339	1.72777e-20	TEs
L1MC4_46288155_46289343_+	-6841	1.00635e-18	TEs
L1MC4_46289564_46289688_+	-4003	0.00327871	TEs
AluSx_46290174_46290467_+	-4613	3.52482e-11	TEs
L2_46292452_46292513_+	286	4.87039e-05	TEs
ENSG00000183255	24042	7.12329e-09	Genes
ERV24B_Prim-int_46295029_46296050_+	2029	1.39847e-11	TEs
ENSG00000160255	23805	1.36363e-08	Genes
ENSG00000160256	40159	0.00130442	Genes
AluJr_46398870_46399164_+	-150	0.0014287	TEs
MIR_46601644_46601847_+	-260801	0.00621546	TEs
MER65D_46698301_46698819_-	563	6.95074e-12	TEs
ENSG00000173638	32641	0.000564468	Genes
MER102c_46976359_46976421_-	573	0.00777697	TEs
ENSG00000183570	10616	6.59242e-09	Genes
ENSG00000268040	315125	0.012571	Genes
MER11C_47395550_47396620_-	-11760	0.0017383	TEs
ENSG00000160282	-288975	0.0011169	Genes
ENSG00000160284	395	3.95498e-28	Genes
ENSG00000235878	-56960	0.000193643	Genes
L1MC3_47620083_47620887_+	90130	0.00984866	TEs
AluY_47631045_47631342_-	5684	0.000167875	TEs
LTR13_47643419_47644407_+	-20351	0.000914322	TEs
LTR13_47644930_47645943_+	-22060	0.000688651	TEs
ENSG00000160285	-21895	8.39071e-05	Genes
HAL1_47668402_47669109_+	2231	0.0108009	TEs
ENSG00000160294	-230438	3.81469e-08	Genes
ENSG00000182362	1527	2.12402e-55	Genes
MER65A_47709668_47710119_-	7141	9.75977e-31	TEs
ENSG00000160299	64581	0.0128505	Genes
FRAM_47863132_47863293_-	90190	0.0164827	TEs
ENSG00000160305	-157584	8.34887e-06	Genes
MIR1_Amn_47983153_47983199_-	-16325	0.00692031	TEs
L1M4c_47990677_47990913_+	40554	0.00630393	TEs
L1PB1_48007758_48011149_+	-158558	3.92069e-06	TEs
THE1B-int_48011150_48013459_+	-161950	6.90474e-05	TEs
ENSG00000160310	37657	5.32462e-10	Genes
L1MEf_48059640_48060320_-	730968	0.0171108	TEs
L1ME3A_48085341_48086147_-	1327	1.41358e-05	TEs
ENSG00000225880	10008	0.0162132	Genes
MLT1B_779367_779726_+	-9404	0.00301017	TEs
ENSG00000188976	3668	2.74636e-07	Genes
ENSG00000187583	-16201	0.00686836	Genes
ENSG00000272512	2265	1.54844e-28	Genes
ENSG00000188290	15049	5.36154e-08	Genes
ENSG00000188157	-3939	3.01226e-05	Genes
LTR13A_1000925_1001874_-	3479	8.66486e-20	TEs
ENSG00000237330	17360	0.0042463	Genes
ENSG00000131591	58922	0.000433007	Genes
AluSx1_1065320_1065596_+	4162	6.4824e-10	TEs
HAL1_1065928_1066262_-	-3220	6.64301e-22	TEs
HAL1_1066336_1066756_-	-2726	1.79369e-18	TEs
AluY_1066808_1067095_-	836	1.07807e-18	TEs
MLT1B_1068013_1068366_-	2107	1.12439e-19	TEs
ENSG00000223823	-2915	0.00799123	Genes
ENSG00000162571	-13066	9.93135e-11	Genes
L1MB8_1124085_1125212_-	57636	0.00599874	TEs
MIRb_1166798_1166974_-	87	5.92184e-38	TEs
ENSG00000176022	-5763	1.7394e-09	Genes
ENSG00000131584	-28289	0.0117789	Genes
LTR16B1_1287640_1287736_+	-22486	2.24202e-07	TEs
MER54A_1292613_1292906_+	10814	6.13976e-05	TEs
AluSq2_1292907_1293196_+	-27753	4.20105e-05	TEs
ENSG00000162576	32003	0.00012953	Genes
ENSG00000242485	43327	0.011744	Genes
ENSG00000235098	12146	1.29141e-11	Genes
ENSG00000179403	-14658	0.0157865	Genes
ENSG00000197785	63784	0.00989747	Genes
AluJb_1476707_1476797_-	363226	0.00397919	TEs
ENSG00000160075	2883	3.53008e-07	Genes
ENSG00000197530	52441	1.88876e-06	Genes
ENSG00000248333	-30431	0.000223825	Genes
AluSg_1604827_1605118_+	1460	7.41478e-19	TEs
AluYk2_1605120_1605430_+	-5759	2.82473e-20	TEs
ENSG00000189339	33646	1.61197e-25	Genes
AluSg_1660829_1661117_-	70826	1.99963e-58	TEs
AluJo_1661261_1661542_+	-70970	6.34547e-43	TEs
MER3_1665337_1665506_-	-18966	0.00376775	TEs
AluSx1_1665643_1665953_-	-15312	0.000739839	TEs
ENSG00000215790	73997	2.1537e-12	Genes
ENSG00000078369	99563	9.54667e-05	Genes
ENSG00000169885	-104750	6.52138e-05	Genes
ENSG00000162585	78125	2.21488e-05	Genes
L1MC4_2279513_2279743_-	-2235	0.00265284	TEs
L1MB3_2311142_2311795_+	4538	9.36652e-06	TEs
AluJb_2311981_2312294_-	5599	0.000200722	TEs
MER34C__2315832_2316240_+	-11631	5.9942e-05	TEs
ENSG00000116151	25152	0.0018834	Genes
MIRc_2324978_2325202_-	-13677	0.0055322	TEs
ENSG00000149527	-5273	1.07553e-17	Genes
L2b_2485885_2486001_-	-2480	0.00634902	TEs
L1ME1_2502501_2503032_+	51156	0.00913229	TEs
AluSq2_2508670_2508962_+	246627	0.00183584	TEs
L1MEg_2512905_2513369_+	200	2.21743e-08	TEs
MER65A_2513766_2514168_-	-201319	0.000233822	TEs
LTR40c_2514972_2515404_+	210503	6.68564e-06	TEs
HAL1_3375199_3375719_+	-18566	0.0113798	TEs
MLT1C2_3441314_3441662_+	-11619	0.00112044	TEs
ENSG00000162591	79699	1.69524e-08	Genes
ENSG00000158109	4698	0.00158243	Genes
ENSG00000116213	-5095	1.06376e-24	Genes
ENSG00000116198	4744	2.95511e-11	Genes
ENSG00000169598	53353	0.00010218	Genes
ENSG00000198912	8686	4.93663e-19	Genes
ENSG00000196581	-185689	3.12751e-05	Genes
L1MC4_5929851_5931322_+	674	0.00477994	TEs
ENSG00000069424	-405169	0.0176891	Genes
ENSG00000131697	-6696	5.44913e-16	Genes
AluSx3_6257090_6257388_-	620570	0.0020681	TEs
ENSG00000158286	-3664	2.57714e-08	Genes
ENSG00000116237	29936	0.00421865	Genes
MIR_6310797_6311003_+	33356	0.00855931	TEs
MIR_6312224_6312355_+	80664	5.5813e-05	TEs
AluSq2_6318203_6318488_-	-74400	0.00126505	TEs
ENSG00000158292	-71853	1.46663e-08	Genes
ENSG00000097021	54500	0.00140967	Genes
ENSG00000215788	-378	0.00266847	Genes
ENSG00000041988	10876	0.00018696	Genes
ENSG00000049245	10001	9.8241e-10	Genes
L1MB5_7834453_7835398_-	-1261	0.00567198	TEs
ENSG00000049247	-60221	1.67455e-07	Genes
ENSG00000116288	7846	5.78337e-11	Genes
ENSG00000180758	27679	2.59744e-05	Genes
ENSG00000049239	-4127	1.43604e-31	Genes
MIRb_9322862_9322993_-	2989	0.0155152	TEs
ENSG00000178585	11800	0.00295803	Genes
ENSG00000162444	-6099	7.30487e-08	Genes
ENSG00000054523	825	0.00234585	Genes
ENSG00000142657	-109884	0.00241672	Genes
ENSG00000175279	35701	3.50058e-05	Genes
AluJb_10579838_10580196_-	18033	0.0015125	TEs
L1MEb_10637913_10638411_+	-17194	6.72388e-14	TEs
ENSG00000132879	-1266	0.00828903	Genes
ENSG00000116663	8894	3.54466e-09	Genes
ENSG00000177674	1045	0.000120858	Genes
ENSG00000011021	14612	0.00426062	Genes
ENSG00000177000	15974	2.11943e-05	Genes
ENSG00000175206	799	0.000476351	Genes
ENSG00000083444	-7641	0.00684782	Genes
AluSx1_12035676_12035982_-	-214906	0.018284	TEs
ENSG00000116688	33547	3.68789e-11	Genes
ENSG00000162496	5112	0.00572331	Genes
ENSG00000162493	34333	3.70156e-06	Genes
AluSc_13941773_13942080_-	-4944	7.75348e-05	TEs
ENSG00000171729	99086	0.000744833	Genes
ENSG00000142621	20277	1.31112e-15	Genes
ENSG00000132906	38843	8.23273e-20	Genes
ENSG00000116771	62565	4.79014e-05	Genes
ENSG00000197312	103334	0.0156347	Genes
AluSq2_16103078_16103397_+	-5841	0.00600225	TEs
MER90a_16115370_16115584_-	-27376	0.000170108	TEs
L1MD3_16123403_16123564_+	7182	0.00320672	TEs
ENSG00000186510	-876	3.29118e-10	Genes
ENSG00000173641	-1994	0.0146673	Genes
ENSG00000184908	-2933	4.31007e-09	Genes
ENSG00000142632	1815	1.9368e-39	Genes
AluJb_16540603_16540887_-	-191332	0.000177707	TEs
AluSp_16541958_16542239_-	164304	0.019516	TEs
AluSx1_16557543_16557846_+	-8011	4.86911e-05	TEs
ENSG00000132881	14125	3.06367e-18	Genes
L2d2_16778896_16779100_-	13534	6.70115e-06	TEs
AluJb_16784815_16785110_+	-265339	0.0137736	TEs
L1MB7_16922614_16923697_-	-259756	0.00298117	TEs
L2c_16946621_16946819_-	-346735	0.00286275	TEs
AluSc8_16947319_16947619_-	154220	2.80139e-05	TEs
MIR_16947873_16948088_-	154689	4.71999e-07	TEs
MIRc_16948744_16948856_+	-161816	7.45726e-05	TEs
AluSq2_16948909_16949197_+	-155510	5.85524e-08	TEs
AluSp_16949205_16949487_+	-162277	9.85995e-05	TEs
MIRb_16949525_16949696_-	162768	2.69188e-05	TEs
Tigger19a_16949738_16949993_-	159092	4.73669e-09	TEs
MIRb_16950080_16950279_-	156880	5.13688e-05	TEs
MIRc_16951057_16951133_+	-160156	0.0191982	TEs
AluSz_16951165_16951464_+	-157766	0.000379036	TEs
AluSc8_16951777_16952066_-	-323829	0.00493745	TEs
MIR_16952067_16952191_-	165263	0.00824493	TEs
AluSx_16959129_16959431_-	-325066	6.36927e-11	TEs
ENSG00000215908	177779	1.18993e-05	Genes
MIRb_16977654_16977791_+	-182453	1.93224e-06	TEs
MIRb_16978166_16978404_+	-191530	0.00235354	TEs
AluSz_16980495_16980760_-	185559	0.000799497	TEs
ENSG00000058453	209127	4.70874e-12	Genes
AluSz_17079698_17079963_+	-284497	0.000777839	TEs
ENSG00000238142	422745	1.57854e-10	Genes
MER41E_17220908_17221457_-	-63040	0.000879577	TEs
MIR_17277972_17278190_+	-460662	2.77585e-05	TEs
ENSG00000117122	-4552	0.0027813	Genes
ENSG00000159363	10122	2.60442e-12	Genes
ENSG00000117118	-541594	0.0190287	Genes
L2b_17413820_17413983_+	-672190	0.0045274	TEs
AluSx1_17413984_17414300_-	108397	0.00845125	TEs
MIRb_17416683_17416858_-	-2166	0.00100794	TEs
L2b_17417869_17418387_+	1155	1.45396e-06	TEs
ENSG00000117115	49774	0.00142773	Genes
ENSG00000142623	24466	3.19607e-07	Genes
L2a_17547987_17548535_-	-7552	1.92129e-08	TEs
ENSG00000179051	-9022	0.00298123	Genes
ENSG00000117148	40201	2.06966e-18	Genes
ENSG00000179023	-85	1.4761e-29	Genes
AluSx_19541317_19541505_+	-96765	0.000460784	TEs
ENSG00000053372	-1998	4.28659e-09	Genes
ENSG00000127463	44743	8.74096e-14	Genes
AluSx1_19582728_19583014_+	-25015	0.00172178	TEs
L1MB7_19605091_19605444_-	20237	0.0139734	TEs
ENSG00000162482	30537	1.61565e-06	Genes
HUERS-P3-int_19620766_19622711_-	-57408	0.00319739	TEs
AluSx_19636287_19636599_+	-465341	0.0155344	TEs
ENSG00000053371	-6215	3.7757e-06	Genes
L3_19674403_19674633_+	-22273	0.00704268	TEs
ENSG00000158747	-5369	0.0113543	Genes
L2b_20070985_20071461_+	10051	0.000465687	TEs
ENSG00000169914	40771	4.57763e-08	Genes
ENSG00000158786	-13614	1.51774e-06	Genes
ENSG00000158816	25089	0.00814295	Genes
ENSG00000090432	44	7.98927e-18	Genes
ENSG00000158825	-1922	2.96696e-22	Genes
MLT1A-int_20929216_20930207_-	14506	0.016175	TEs
ENSG00000244038	13688	0.000254802	Genes
AluJr_21067032_21067331_+	-3209	0.00601951	TEs
L1MB7_21080216_21081778_+	48204	3.82879e-05	TEs
L1MB7_21082082_21082663_+	28426	0.0131078	TEs
L1MC4_21749756_21750197_+	52273	9.76388e-18	TEs
L1MC4_21750268_21750382_-	-43576	2.54109e-18	TEs
ENSG00000142794	-10	1.50716e-36	Genes
MLT1E3_21781269_21781893_-	1242	4.86262e-15	TEs
L1ME1_21782032_21782297_+	-1198	1.7315e-11	TEs
L1ME1_21783053_21783640_+	-16600	7.01288e-12	TEs
MIR_21933822_21933970_-	-937342	0.0143089	TEs
ENSG00000076864	34464	5.17152e-14	Genes
ENSG00000090686	-30367	0.015829	Genes
ENSG00000142798	11528	1.31981e-16	Genes
ENSG00000218510	427	2.54818e-37	Genes
AluSx1_22353240_22353545_+	7615	0.0120089	TEs
ENSG00000249087	2630	1.07973e-30	Genes
ENSG00000125945	-2185	2.3784e-28	Genes
MIRb_23708017_23708232_+	2458	8.1802e-20	TEs
MIRb_23708437_23708542_-	-1933	3.81803e-16	TEs
AluSp_23708543_23708832_-	-1643	1.26107e-12	TEs
MER91A_23708979_23709156_+	1496	3.37028e-20	TEs
MIRb_23709159_23709354_-	-1121	5.12814e-21	TEs
AluY_23709491_23709800_+	984	6.38073e-23	TEs
Tigger19a_23721402_23721527_+	1106	8.19815e-11	TEs
MIRb_23723062_23723185_+	11288	1.95602e-05	TEs
AluSp_23723215_23723520_+	-707	3.75541e-06	TEs
MIR_23723649_23723888_+	-3389	5.0581e-14	TEs
L2c_24131409_24132256_+	12523	0.000196442	TEs
ENSG00000117305	-453857	0.0131454	Genes
AluJb_24171003_24171309_+	-17026	4.77368e-07	TEs
ENSG00000179163	-27151	9.51026e-10	Genes
MER115_24450298_24450706_-	-227	0.00233466	TEs
MIRb_24451596_24451798_-	-21562	9.38311e-05	TEs
MIRb_24452097_24452352_+	21263	0.000129556	TEs
MIRc_24452933_24453077_-	3658	0.0129545	TEs
AluJb_24453804_24454102_-	3017	0.0171163	TEs
LTR10D_24477650_24478132_-	-3244	6.07075e-05	TEs
LTR16C_24484437_24484858_-	3994	0.0013759	TEs
ENSG00000185436	-5898	0.00121977	Genes
ENSG00000001461	-29935	2.02461e-10	Genes
ENSG00000001460	-35401	9.30827e-06	Genes
AluSp_24799783_24800094_+	81670	0.00337548	TEs
MIR_24800095_24800266_+	3641	0.00989341	TEs
AluSc_24801219_24801522_+	8243	8.47496e-05	TEs
ENSG00000184454	4216	0.0116688	Genes
MIRb_24883358_24883587_+	-1759	4.44056e-12	TEs
AluSz6_25578384_25578699_-	8618	0.00162349	TEs
L2a_25589511_25589805_-	19724	0.00289567	TEs
THE1B-int_25589806_25591716_-	21635	1.66808e-10	TEs
ENSG00000187010	-6983	4.41136e-38	Genes
MLT2B3_25659278_25659811_-	67910	9.17727e-30	TEs
L2a_25659837_25660131_-	68230	4.89544e-18	TEs
ENSG00000183726	89617	5.70047e-14	Genes
ENSG00000188672	93612	1.31069e-08	Genes
ENSG00000157978	9516	2.24077e-10	Genes
L3_25891832_25891941_-	2519	5.8224e-15	TEs
L1ME4a_25892605_25892932_-	3588	1.02794e-34	TEs
ENSG00000162430	21344	0.00868318	Genes
ENSG00000117640	35301	1.44484e-51	Genes
ENSG00000223474	774	7.09393e-32	Genes
L2c_26147634_26147743_-	-61280	3.87985e-21	TEs
AluJb_26282670_26282962_+	21	2.78057e-06	TEs
AluJb_26283234_26283401_+	-543	0.0106725	TEs
ENSG00000158006	41599	6.63939e-05	Genes
ENSG00000158008	-6472	7.07325e-05	Genes
ENSG00000158022	-78297	4.90505e-08	Genes
ENSG00000175087	11671	4.75849e-06	Genes
ENSG00000142684	-56233	0.0123595	Genes
ENSG00000142675	136241	1.20912e-10	Genes
ENSG00000142669	26260	1.49955e-13	Genes
L2b_26665080_26665422_+	-5388	0.00307341	TEs
ENSG00000176092	-42	3.38913e-05	Genes
ENSG00000117682	137029	2.31887e-09	Genes
MIRc_26768792_26768993_-	-111996	0.00945936	TEs
ENSG00000198830	6228	1.95106e-05	Genes
MLT1L_26804101_26804384_-	70197	0.00665026	TEs
ENSG00000117676	44838	2.62827e-05	Genes
ENSG00000060642	21816	3.19598e-08	Genes
ENSG00000175707	8344	0.00175003	Genes
ENSG00000090020	5173	9.80873e-07	Genes
ENSG00000142733	8987	1.09145e-05	Genes
L2b_28203520_28203763_-	-69253	0.00954962	TEs
MIRc_28209635_28209877_-	-32286	7.00178e-06	TEs
ENSG00000117748	174	1.22136e-12	Genes
ENSG00000130768	707	1.87977e-08	Genes
ENSG00000158161	32627	0.00016714	Genes
AluSg_28560653_28560944_-	-14196	8.70925e-06	TEs
ENSG00000198492	-307380	0.00517387	Genes
MIRc_29195969_29196223_-	-597831	0.000940644	TEs
ENSG00000159023	58008	1.9949e-05	Genes
ENSG00000116353	99976	0.00116215	Genes
ENSG00000060656	16798	0.0022789	Genes
AluJb_31420719_31420994_-	638950	0.00813485	TEs
MIRb_31856686_31856876_+	2098	0.00268748	TEs
ENSG00000168528	12999	9.11879e-07	Genes
MIR3_31889220_31889325_-	-5269	0.00595622	TEs
AluSx_31890692_31891005_-	20081	0.000212123	TEs
AluSx1_31891214_31891519_-	-13654	0.00192164	TEs
AluSg4_31892707_31892860_+	-12123	0.0185617	TEs
MER1B_31893838_31894191_+	-11864	0.00184174	TEs
L2c_31895312_31895502_+	-718	1.24581e-07	TEs
L2a_31895889_31896101_-	15517	8.86834e-06	TEs
MIR1_Amn_31904273_31904401_-	5762	0.00458909	TEs
L1PB1_31925204_31926353_-	88670	0.0166338	TEs
HERVIP10F-int_31926362_31930795_-	93112	0.0121951	TEs
AluSz_32030672_32030906_+	-16177	0.000885913	TEs
AluSx1_32033212_32033489_+	3715	0.00422492	TEs
MIR1_Amn_32097683_32097742_-	731520	0.00822891	TEs
ENSG00000162517	-7663	0.000138319	Genes
Charlie15a_32129143_32129363_+	13934	2.36365e-08	TEs
MIR3_32129852_32130002_+	-1941	8.52134e-07	TEs
ENSG00000184007	20133	0.00265965	Genes
AluSz6_32695832_32696122_-	113029	0.012272	TEs
ENSG00000162520	-41216	0.00355592	Genes
ENSG00000160097	84910	0.00162019	Genes
MLT1C_33394591_33395046_-	-45765	4.80251e-06	TEs
ERVL-E-int_33395047_33395711_-	3284	7.23062e-08	TEs
LTR67B_33397624_33398189_-	-42578	1.472e-06	TEs
L2a_33398363_33398816_+	-5936	9.56285e-05	TEs
MIRc_33399369_33399498_-	-41269	4.48001e-05	TEs
AluJr_33483357_33483662_-	319	3.69342e-06	TEs
L2b_33553607_33554646_+	183819	0.00861323	TEs
L2c_33567932_33569029_+	-27489	3.18622e-05	TEs
L1M3_33571628_33572605_+	-45285	0.00186068	TEs
ENSG00000116525	419463	0.00712463	Genes
ENSG00000121904	342	0.000886427	Genes
AluSp_34923098_34923405_+	266868	0.0193003	TEs
ENSG00000189280	471	1.07521e-09	Genes
ENSG00000189433	-1030	3.58297e-08	Genes
L2a_35231515_35233837_+	-7203	0.000232045	TEs
L2c_35313943_35314380_-	450	0.00164226	TEs
L2c_35314798_35315147_-	1219	9.57692e-08	TEs
MamRep434_35315919_35316176_+	-1989	5.95859e-09	TEs
ENSG00000163866	11489	1.89324e-10	Genes
L2_35903575_35903705_+	-185597	0.0169527	TEs
ENSG00000020129	-305096	0.0142999	Genes
L1MA5A_36071790_36073683_+	-157580	0.0113029	TEs
AluSp_36760543_36760852_+	73342	0.00212923	TEs
AluSz6_36761600_36761874_-	4073	3.35052e-07	TEs
ENSG00000214193	-6076	2.9371e-18	Genes
ENSG00000116883	2484	1.20673e-06	Genes
ENSG00000142694	60956	4.13121e-10	Genes
AluJb_36790643_36790931_-	-4499	7.7011e-06	TEs
AluY_36791135_36791444_-	68841	0.00285012	TEs
L2a_36791448_36791819_-	-30493	0.000113041	TEs
L2a_36792131_36792685_-	3139	5.31091e-07	TEs
L2a_36792693_36792850_-	34789	0.00162843	TEs
ENSG00000116885	43979	0.00320869	Genes
L2c_36920878_36921213_+	-51452	0.00041354	TEs
ENSG00000163874	248688	0.0188241	Genes
MIRb_37940801_37940948_+	-21335	0.00403815	TEs
ENSG00000163875	-32978	1.20207e-15	Genes
ENSG00000163879	-54352	8.36459e-07	Genes
HAL1_38042994_38043745_+	-40459	1.57679e-05	TEs
ENSG00000116922	12199	0.0104027	Genes
AluSx_38170309_38170619_-	750	8.85324e-05	TEs
AluSx_38267245_38267546_+	61651	0.00874847	TEs
ENSG00000188786	-126234	9.24556e-06	Genes
MIR3_38335453_38335559_+	-301	1.58906e-06	TEs
AluJr_38335816_38336082_-	3345	7.67762e-39	TEs
AluSx1_38336848_38337157_+	16555	7.3081e-32	TEs
MLT1H_38338064_38338478_+	-2912	1.36757e-43	TEs
ENSG00000204084	84792	5.66169e-39	Genes
ENSG00000183431	10939	9.67078e-06	Genes
L2_38460732_38461100_+	-15078	0.000436711	TEs
ENSG00000183386	9457	9.93343e-08	Genes
L1ME3G_39348146_39348630_+	1335	0.00449542	TEs
ENSG00000174574	-6401	0.00922553	Genes
ENSG00000168653	41406	8.6671e-53	Genes
L2a_39498226_39498690_-	-31315	0.000192661	TEs
L1MD2_39522036_39522945_+	-10591	2.65544e-05	TEs
ENSG00000127603	31179	0.00242808	Genes
ENSG00000237438	25350	1.03173e-27	Genes
ENSG00000177663	20787	1.58126e-17	Genes
L2_17633066_17633479_-	735	1.86363e-25	TEs
ENSG00000069998	-12685	4.72737e-06	Genes
ENSG00000093072	22360	1.4186e-10	Genes
ENSG00000131100	-11407	0.000289278	Genes
ENSG00000015475	33381	0.0018064	Genes
Charlie4z_18275007_18275172_-	-290174	0.00575669	TEs
MamSINE1_18373746_18374013_-	-137	3.33639e-10	TEs
ENSG00000235295	5767	5.61639e-07	Genes
ENSG00000183628	2546	1.4856e-15	Genes
ENSG00000273032	94205	0.0049838	Genes
AluJo_19027228_19027522_-	-88829	0.000325752	TEs
ENSG00000070413	-15416	0.000124971	Genes
ENSG00000100056	-188	2.73013e-12	Genes
L2a_19184886_19186404_+	96531	0.00397689	TEs
ENSG00000070371	-5278	1.94766e-15	Genes
ENSG00000242259	-385287	0.00809663	Genes
ENSG00000215012	-16561	5.82531e-12	Genes
ENSG00000093010	21633	1.86791e-19	Genes
ENSG00000184470	7363	0.00481752	Genes
ENSG00000099889	26309	1.52192e-18	Genes
ENSG00000183597	133186	0.0159818	Genes
ENSG00000099904	-34409	0.000330328	Genes
ENSG00000128185	2883	6.15152e-08	Genes
ENSG00000206176	-454235	0.0130127	Genes
ENSG00000161133	-493544	0.0195576	Genes
ENSG00000185252	637	3.63534e-06	Genes
ENSG00000099917	38902	1.02357e-08	Genes
MER34B-int_20852864_20853374_+	92897	0.00665177	TEs
AluSc_20924317_20924608_-	70302	0.00795388	TEs
AluJr_20926927_20927229_+	-69282	5.60385e-06	TEs
AluSx_20927249_20927554_-	44602	2.84528e-09	TEs
ENSG00000099940	-168273	7.00521e-23	Genes
ENSG00000241973	122560	9.71595e-06	Genes
AluSg_21245603_21245887_-	202494	0.00751928	TEs
AluJr_21245975_21246254_+	-200828	1.18697e-05	TEs
AluYk2_21246512_21246820_+	47902	1.81321e-10	TEs
ENSG00000237476	2260	0.010867	Genes
ENSG00000183773	-844	4.21411e-18	Genes
ENSG00000099949	2798	3.8738e-11	Genes
ENSG00000099957	-4391	0.00345225	Genes
ENSG00000161179	-6719	0.000351818	Genes
ENSG00000161180	-7909	0.00274752	Genes
ENSG00000100023	39044	3.28138e-12	Genes
AluSq2_22045242_22045532_-	-71	3.94373e-07	TEs
AluSz_22047334_22047634_-	981	1.30004e-05	TEs
ENSG00000100034	-6620	0.0172966	Genes
L2a_22332913_22333339_-	-4447	0.0147088	TEs
ENSG00000100038	58486	1.11252e-11	Genes
ENSG00000272216	44295	2.91956e-05	Genes
L2_22659279_22660242_-	-37940	0.00217966	TEs
L2a_22662187_22662290_-	4868	6.46426e-05	TEs
AluSx_22662541_22662852_-	13708	5.71485e-07	TEs
L1M4_22673942_22674122_+	-61877	0.00391028	TEs
AluSp_22674127_22674438_-	85178	0.0128061	TEs
AluSc8_22674449_22674740_-	67007	7.39179e-07	TEs
AluSz_22675348_22675462_-	76082	0.00482294	TEs
AluY_22680327_22680627_+	-65781	0.000433582	TEs
ENSG00000198477	3793	5.61423e-05	Genes
ENSG00000100228	-12446	4.65897e-07	Genes
ENSG00000186716	136075	1.32981e-08	Genes
MER54B_23627566_23628182_-	215396	0.000635925	TEs
MIR_23733857_23733973_+	-8067	0.018218	TEs
AluJr_23734231_23734537_+	20735	5.03689e-09	TEs
MIR1_Amn_23741174_23741236_+	20182	0.00125144	TEs
ENSG00000234928	2505	7.83905e-22	Genes
L1MB8_23779723_23780215_-	3996	0.000441431	TEs
L1ME1_23780632_23781411_-	-8290	0.000111407	TEs
L1MD_23796327_23797702_-	12166	0.000902372	TEs
L1M4_23801221_23801787_-	23531	9.28247e-11	TEs
L1MC4a_23805160_23805548_+	-26904	8.05423e-23	TEs
L1M5_23805562_23806221_+	-27306	6.69412e-22	TEs
L1ME3G_23807220_23807501_-	29245	1.01884e-19	TEs
ENSG00000178248	50911	4.6545e-25	Genes
HERVK-int_23879927_23888195_+	-24270	0.000262934	TEs
ENSG00000272733	-52035	1.03823e-09	Genes
ENSG00000189269	-13749	3.67184e-17	Genes
AluSx_23995739_23995997_-	-25492	2.20464e-05	TEs
AluSz_23996568_23996867_-	16112	0.00570191	TEs
AluSg_23998860_23999170_-	19828	0.00572007	TEs
L1PA4_24005171_24011325_+	-4622	9.2609e-20	TEs
L1M1_24024130_24024693_+	9739	9.66863e-24	TEs
ENSG00000159496	-107771	0.0134116	Genes
MLT1B_24031746_24032126_-	23717	2.31293e-19	TEs
L1MB8_24171846_24172836_-	1840	0.000324218	TEs
ENSG00000099958	31080	0.00748128	Genes
ENSG00000133460	8336	7.06368e-11	Genes
MLT1H-int_24220382_24221327_-	14697	0.000766161	TEs
MLT1E2_24233326_24233855_-	-33099	5.12554e-31	TEs
L2b_24233881_24234116_-	-32610	2.42092e-43	TEs
MIR_24234277_24234359_-	-32595	5.32665e-22	TEs
LTR19A_24234492_24234907_-	-32047	4.05643e-49	TEs
MLT1I_24235035_24235113_-	-31613	1.51221e-39	TEs
L2a_24235760_24235848_-	-62332	1.23555e-34	TEs
ENSG00000240972	30763	4.56321e-39	Genes
ENSG00000218537	-25837	3.80889e-61	Genes
LOR1b_24241246_24241522_+	25480	2.56227e-27	TEs
L1ME3B_24242903_24243431_+	23823	3.38778e-35	TEs
ENSG00000273295	-17471	2.3512e-59	Genes
MER66D_24251551_24252027_-	-22107	3.21737e-40	TEs
Arthur1B_24252043_24252286_+	22091	7.32521e-36	TEs
MIRc_24253292_24253396_-	-20738	3.56379e-32	TEs
MER48_24253710_24254096_+	41507	3.08358e-41	TEs
LTR19A_24254309_24254856_+	19825	2.03827e-46	TEs
LTR46_24255097_24255451_+	19037	1.26046e-44	TEs
PRIMA41-int_24257304_24257688_+	16830	1.08872e-24	TEs
AluJb_24259041_24259338_+	65011	5.64958e-20	TEs
AluJr_24259675_24259960_+	14459	1.82936e-20	TEs
PRIMA41-int_24261015_24261267_+	6032	2.81146e-14	TEs
MER34-int_24264286_24264815_+	2440	2.02527e-29	TEs
MER34-int_24266059_24266662_+	31071	2.29826e-40	TEs
AluSx3_24266663_24266958_+	291	2.19237e-30	TEs
LTR13_24272097_24273099_+	-5143	4.85651e-47	TEs
AluSg_24273521_24273823_+	613	1.50616e-32	TEs
ENSG00000133433	5191	7.38709e-23	Genes
ENSG00000099974	-42135	1.75682e-44	Genes
ENSG00000272787	12652	2.94029e-12	Genes
ENSG00000099984	-55385	4.91376e-21	Genes
ENSG00000099977	67452	2.98386e-31	Genes
AluYf1_24373993_24374304_+	-77099	3.61083e-23	TEs
AluSp_24374329_24374633_+	-77435	4.52948e-31	TEs
AluJr_24374822_24375029_-	78135	1.54849e-29	TEs
AluJb_24375030_24375302_+	-79603	5.36215e-29	TEs
AluSz_24375317_24375612_+	-78423	5.90194e-25	TEs
AluSx_24377466_24377771_-	82383	7.02119e-19	TEs
L1MEf_24378116_24378306_+	-81222	2.92266e-25	TEs
AluSx1_24378696_24379000_+	-81802	1.00476e-20	TEs
L1MEf_24379001_24379299_+	-82107	3.44262e-32	TEs
AluSc8_24379578_24379872_-	130299	3.79809e-21	TEs
ENSG00000184674	87786	1.43417e-39	Genes
ENSG00000099998	-1771	2.61727e-07	Genes
AluJr_24968921_24969184_+	6211	0.0110087	TEs
AluJb_24969561_24969867_+	925	0.000275611	TEs
ENSG00000100031	18835	3.44998e-55	Genes
AluSq_25004613_25004925_-	7616	1.0322e-20	TEs
ENSG00000167037	6532	0.000580055	Genes
ENSG00000100053	1514	1.01428e-25	Genes
L2c_25602523_25602949_-	6079	0.00104703	TEs
ENSG00000244752	-25697	5.18446e-05	Genes
ENSG00000100068	3505	0.00414951	Genes
L1MB1_25834899_25835664_-	-6204	0.00767964	TEs
ENSG00000100095	-136255	0.00695498	Genes
ENSG00000100099	-16327	0.00013355	Genes
ENSG00000100109	-1387	4.67375e-16	Genes
MER77_26920729_26921190_+	2596	2.32254e-18	TEs
ENSG00000260065	-723	2.47764e-44	Genes
ENSG00000225783	25400	0.00010803	Genes
ENSG00000244625	17238	2.58551e-05	Genes
MamTip2b_27114857_27115039_-	64071	0.00330105	TEs
ENSG00000169184	12034	0.000738293	Genes
AluSq2_28319002_28319316_-	72262	0.00119792	TEs
L1HS_29059272_29065303_+	-582224	7.61e-05	TEs
ENSG00000100209	13207	6.74158e-05	Genes
ENSG00000183579	124157	3.32818e-07	Genes
ENSG00000100263	-53128	0.00111825	Genes
ENSG00000100296	26380	7.43508e-07	Genes
ENSG00000184117	-89242	2.6589e-15	Genes
ENSG00000100330	202714	4.49247e-14	Genes
ENSG00000128342	-13428	0.000151849	Genes
ENSG00000100036	32165	1.24263e-16	Genes
AluJr_31051162_31051448_+	252	6.06139e-08	TEs
LTR16B2_31051552_31051729_-	-12075	0.00221445	TEs
MIRb_31051737_31051869_-	-11935	0.000802849	TEs
AluJr_31051983_31052261_-	-11543	2.80078e-07	TEs
UCON34_31052402_31052469_+	68766	0.000330816	TEs
AluJo_31052820_31052963_+	10984	0.000357203	TEs
L1MD2_31054390_31054849_+	36749	1.96095e-06	TEs
L1MD2_31055141_31055355_+	8663	0.00401063	TEs
MLT1E2_31055686_31056267_+	8118	1.31438e-06	TEs
L1MD2_31056474_31056828_+	7330	1.24414e-07	TEs
AluSz_31056829_31057127_-	-6705	2.36025e-05	TEs
Tigger4a_31057232_31057412_+	6572	1.11861e-07	TEs
ENSG00000167065	72	3.66843e-17	Genes
HERVK14-int_31071421_31075185_-	11380	0.000582585	TEs
ENSG00000184792	-25964	4.00392e-08	Genes
MER4E1_31282020_31282792_-	-46264	0.00700051	TEs
MER41A_31282820_31283359_-	-34351	0.000224358	TEs
ENSG00000133422	-71661	4.62425e-05	Genes
ENSG00000182541	-15527	0.00502972	Genes
AluSq2_31671940_31672226_+	12420	1.44531e-07	TEs
ENSG00000198089	151890	6.03836e-07	Genes
ENSG00000241878	32505	7.55496e-07	Genes
ENSG00000128245	166459	1.21069e-05	Genes
MLT1C2_32350478_32350927_-	-5547	0.000167757	TEs
ENSG00000100170	196566	0.003867	Genes
ENSG00000100220	7142	4.81623e-50	Genes
ENSG00000100225	29553	2.04835e-06	Genes
HERVH-int_32898741_32904490_+	-450	4.89861e-31	TEs
MER44B_33759595_33759919_-	-10654	0.00819518	TEs
ENSG00000133424	-193136	8.71295e-06	Genes
L1PA7_35420975_35427405_-	10170	2.46412e-10	TEs
ENSG00000175329	4536	4.72129e-05	Genes
MIR_35484187_35484302_+	-16009	0.0152584	TEs
L2a_35488048_35488928_+	13727	0.0132411	TEs
MIR3_35514191_35514323_+	-63678	0.0085167	TEs
L1P1_35561674_35566012_+	40141	0.000179713	TEs
ENSG00000100292	-754480	0.00493489	Genes
ENSG00000100336	3142	3.06823e-14	Genes
MIR_36629647_36629859_-	-4135	0.0106956	TEs
MIR_36630775_36631001_-	-1663	0.000223983	TEs
HAL1_36631869_36632508_+	795	0.000216886	TEs
ENSG00000100350	-13008	7.72986e-08	Genes
ENSG00000100360	-11903	2.66383e-05	Genes
MIRb_37326095_37326347_-	-464156	0.00159837	TEs
AluSx3_37408805_37409103_+	24	0.00663224	TEs
AluY_37410123_37410437_+	245	2.37874e-06	TEs
AluSg_37411977_37412285_-	1856	0.0159057	TEs
ENSG00000128309	-3973	1.3833e-26	Genes
LTR48B_37431030_37431628_+	39574	0.000924054	TEs
AluSp_37463229_37463537_+	-268513	0.0102394	TEs
ENSG00000187045	1446	8.35377e-07	Genes
ENSG00000133466	-3640	1.14034e-05	Genes
ENSG00000100055	4428	0.000157872	Genes
ENSG00000128283	-3907	2.65262e-05	Genes
MIRc_37959267_37959400_+	716471	0.0189206	TEs
AluSx1_37970881_37971191_-	9925	0.00901332	TEs
ENSG00000100079	1832	0.0112656	Genes
AluY_38133388_38133687_+	-151659	0.00087818	TEs
ENSG00000100116	-8093	2.15843e-05	Genes
ENSG00000100124	-202302	2.57297e-15	Genes
MIRc_38462507_38462640_-	-40	1.24998e-07	TEs
ENSG00000272720	-8204	0.0165746	Genes
L1ME4b_38487804_38488137_+	11181	0.00363488	TEs
MSTB_38488708_38488888_+	-496009	0.00978845	TEs
MIR_38505750_38505972_+	-484	1.91153e-08	TEs
ENSG00000128298	25390	1.32478e-06	Genes
AluSp_38519849_38520141_-	297458	0.0155251	TEs
AluSx_38607987_38608307_-	-815850	0.00296568	TEs
AluY_38620113_38620420_-	-19892	0.00721818	TEs
ENSG00000198792	46442	1.15932e-08	Genes
MIRc_38749598_38749774_+	29456	0.0121571	TEs
L1PA5_38761612_38762659_+	35174	0.013136	TEs
L1M2c_38767606_38771715_-	22641	5.58443e-06	TEs
ENSG00000168135	28069	0.00119379	Genes
ENSG00000100196	-58665	0.00378648	Genes
ENSG00000100201	2571	0.00279234	Genes
ENSG00000184949	-26515	2.47391e-05	Genes
ENSG00000100211	12531	0.000360755	Genes
ENSG00000100246	20399	0.00477641	Genes
ENSG00000221890	-5653	0.000129602	Genes
ENSG00000183741	8287	0.00832196	Genes
ENSG00000179750	-20315	2.57345e-11	Genes
ENSG00000243811	8245	2.1759e-07	Genes
ENSG00000239713	47043	2.91399e-07	Genes
MLT1B_39441980_39442366_-	-4051	0.00212731	TEs
AluSz6_39442625_39442832_-	176381	0.00294834	TEs
ENSG00000100298	22	0.000513688	Genes
ENSG00000100321	1741	0.000715247	Genes
ENSG00000100324	-96698	0.00218995	Genes
AluYm1_39829175_39829474_+	-81395	0.00196597	TEs
Charlie19a_39830478_39830734_-	611	8.60195e-21	TEs
ENSG00000128268	35425	0.019046	Genes
ENSG00000128272	-6956	0.000183173	Genes
ENSG00000133477	-26538	4.54988e-25	Genes
L2a_40422992_40423283_-	384881	0.0148355	TEs
ENSG00000100354	285362	0.014395	Genes
AluJr_41137375_41137597_+	-1042	1.23312e-10	TEs
ERVL-int_41137994_41138214_+	923	4.21851e-12	TEs
MLT2B1_41138470_41138865_+	-1916	9.19235e-20	TEs
AluSz_41139479_41139746_+	-1842	1.35817e-14	TEs
AluSq2_41139801_41140103_-	50396	7.13319e-11	TEs
ENSG00000100380	-91254	3.37513e-09	Genes
ENSG00000196236	44020	0.00917736	Genes
L2c_41262224_41262632_-	-34469	2.25632e-11	TEs
ENSG00000100399	-816912	0.00424209	Genes
AluSx_41912721_41912992_-	-12543	1.18376e-16	TEs
MIRb_41913028_41913166_+	1832	1.73262e-16	TEs
Charlie4z_41913722_41913837_+	11813	0.00169748	TEs
L2b_41914291_41914428_+	-60363	3.07982e-07	TEs
AluY_41925756_41926054_-	58949	0.000536375	TEs
AluJr_41926145_41926411_-	-147804	0.00415459	TEs
L2b_41927525_41927724_-	-249193	0.00160279	TEs
AluSx1_41929861_41930154_+	5424	2.05688e-05	TEs
AluSq2_41930616_41930917_+	193002	0.0018941	TEs
L1MC5_41931029_41931265_-	-270252	0.00857396	TEs
ENSG00000100413	5325	1.17942e-10	Genes
ENSG00000172346	582338	3.68784e-07	Genes
ENSG00000100418	-43817	0.00219427	Genes
ENSG00000167077	-36554	4.23355e-06	Genes
ENSG00000100147	-122453	1.3169e-10	Genes
MER51B_42223417_42223765_-	-6584	1.11976e-06	TEs
MER20_42224965_42225175_-	-14763	5.34719e-06	TEs
AluSc_42225768_42226073_-	104284	0.000469339	TEs
ENSG00000183066	67189	0.000720757	Genes
L1MB7_42451479_42452712_-	70986	0.014161	TEs
ENSG00000198951	101849	8.64631e-05	Genes
ENSG00000183172	1075	9.64538e-12	Genes
ENSG00000184983	-376392	1.17544e-08	Genes
L1ME1_42516844_42517354_-	-23197	3.75866e-10	TEs
HAL1_42517889_42518757_-	-19861	8.2285e-13	TEs
L1M4_42530286_42530945_-	-149855	0.00986806	TEs
MER77_42544665_42545195_+	50593	0.000216423	TEs
AluSx1_42545408_42545705_+	7945	9.34879e-05	TEs
L2c_42673252_42673793_-	2828	0.00234418	TEs
AluSz_42711838_42712138_+	-20149	0.00232223	TEs
L2c_42712753_42713084_+	-15881	0.00141404	TEs
ENSG00000100207	40822	1.35485e-07	Genes
ENSG00000229891	66280	4.38488e-07	Genes
MIRc_42839735_42839846_+	780884	0.0147621	TEs
MLT2B4_42846346_42846551_-	2700	0.00441655	TEs
MER33_42904345_42904491_-	-2691	1.10257e-09	TEs
MLT1J1_42904708_42904860_-	971	1.12944e-14	TEs
AluSg_42905392_42905634_-	1745	1.48766e-19	TEs
L1MB8_42905636_42905970_+	-1747	5.30054e-18	TEs
ENSG00000189306	19929	4.07622e-09	Genes
MLT1J1_42966801_42966953_-	-282	0.00506001	TEs
AluSx1_42968758_42968975_-	-50657	0.00430281	TEs
L2c_42978245_42978457_-	-2710	7.12846e-06	TEs
ENSG00000100243	1002	8.27889e-13	Genes
MIRc_43080067_43080294_+	-9412	0.000721236	TEs
MLT1L_43086014_43086470_-	-9425	0.000119384	TEs
ENSG00000128274	1728	0.00568599	Genes
AluSp_43223362_43223671_-	-273252	0.00107842	TEs
ENSG00000242247	-50263	1.59252e-05	Genes
AluSz_43530357_43530602_-	1288	2.84818e-05	TEs
MLT1I_43530711_43530763_+	-1397	0.00503201	TEs
L2b_43556637_43556800_+	6192	0.00287434	TEs
AluSx_43557494_43557806_-	-5023	0.0109736	TEs
ENSG00000100304	-459	3.73652e-15	Genes
ENSG00000100347	34378	1.99503e-07	Genes
ENSG00000188677	32924	0.000175611	Genes
ENSG00000186654	48370	0.000382076	Genes
ENSG00000241484	157225	2.15589e-20	Genes
MIR_45123341_45123542_-	-1353	0.00274324	TEs
L1MB5_45178247_45178787_-	-3370	1.51776e-20	TEs
MLT1D_45179521_45179842_-	-2262	8.77919e-18	TEs
MLT1C_45181157_45181498_-	-659	2.76218e-27	TEs
L1ME4b_45210180_45210252_-	200957	0.000166904	TEs
MER67B_45246863_45247090_+	8774	5.45306e-13	TEs
AluJr_45247423_45247732_+	8157	1.78695e-09	TEs
AluSx1_45247789_45248097_+	7791	0.000257892	TEs
MER34A1_45248182_45248407_-	-7173	3.52625e-08	TEs
MER34B-int_45248465_45248672_-	-9143	0.000107118	TEs
AluSc8_45248673_45248981_-	-6599	3.78621e-07	TEs
MER34B-int_45248982_45249625_-	-5955	7.03974e-19	TEs
AluSz_45250116_45250412_-	-10480	0.000191422	TEs
AluSx1_45250514_45250825_-	-4755	3.52978e-05	TEs
MER31-int_45250826_45251098_-	-6717	2.08634e-07	TEs
AluJb_45251131_45251344_-	-4236	2.66198e-12	TEs
MSTA_45251706_45252093_-	-3487	4.31309e-15	TEs
AluSx1_45252135_45252453_-	-3127	1.64197e-09	TEs
MER31-int_45252678_45252821_-	-2809	1.26049e-14	TEs
AluSp_45252822_45253119_-	-2168	6.48629e-15	TEs
MER34_45253235_45253636_-	-2001	2.33214e-17	TEs
MIRc_45253641_45253744_+	1996	8.16976e-08	TEs
AluSp_45254250_45254549_-	-1031	4.41465e-25	TEs
MER58A_45254740_45254958_-	486	2.16179e-13	TEs
MSTA_45255065_45255417_+	515	8.21297e-18	TEs
MLT1C2_45256144_45256521_-	884	7.20872e-15	TEs
AluSx_45256898_45257152_-	-465	1.3521e-11	TEs
MIR1_Amn_45257566_45257673_+	1223	4.91426e-07	TEs
MIR3_45257913_45258080_-	2443	4.53979e-06	TEs
ENSG00000226328	-23944	8.27412e-09	Genes
ENSG00000093000	-3893	1.06157e-06	Genes
L2d2_45569325_45569523_-	-11050	0.0038	TEs
X9b_DNA_45571013_45571357_-	15528	0.00813052	TEs
ENSG00000100373	-6123	7.82534e-14	Genes
ENSG00000100376	96077	8.20097e-35	Genes
FLAM_C_45726091_45726203_-	-46393	4.19319e-35	TEs
AluSp_45728616_45728923_-	18678	6.72045e-10	TEs
AluJr_45729125_45729276_+	64810	8.7235e-08	TEs
AluJr_45729574_45729733_+	-19329	2.98996e-16	TEs
X12_DNA_45730330_45730382_-	29565	2.39863e-10	TEs
MLT1J_45829159_45829568_-	75010	0.01811	TEs
ENSG00000130638	-1635	1.42955e-13	Genes
AluSx1_46645264_46645579_+	39264	0.00164484	TEs
ENSG00000130943	1421	7.84755e-17	Genes
ENSG00000075234	-16429	1.42337e-08	Genes
L1MB3_46681929_46682071_-	-78852	1.47279e-07	TEs
AluSx1_46682276_46682586_+	8184	0.000219562	TEs
L2c_46683660_46683843_-	-6617	4.06124e-09	TEs
MIRb_46684980_46685161_-	-5299	1.74396e-28	TEs
L2c_46685985_46686169_+	4355	7.59633e-06	TEs
L2b_46690767_46690972_+	-43779	0.00309301	TEs
Charlie4_47077226_47077445_+	1364	0.000840429	TEs
MER65D_47078430_47078678_+	-4654	0.000809722	TEs
L1ME3G_47128431_47128790_-	5145	0.00694364	TEs
L1ME3A_47129970_47130572_+	2839	1.37875e-09	TEs
ENSG00000100422	-1047	2.34737e-10	Genes
MIRb_47137722_47137921_-	1780	6.98554e-09	TEs
ENSG00000054611	51665	0.00127808	Genes
AluSc5_50301896_50302206_+	-45210	1.6262e-06	TEs
ENSG00000184164	5586	8.60484e-09	Genes
ENSG00000170638	31765	1.99351e-06	Genes
ENSG00000073169	-1811	0.000815701	Genes
L1M4_50641810_50642606_+	-18458	8.74967e-07	TEs
AluSz_50642774_50643064_+	-2128	6.8291e-09	TEs
L1MB1_50643073_50643731_+	-3600	6.3534e-05	TEs
MER20_50646108_50646204_-	-50458	0.000122754	TEs
ENSG00000128159	6447	0.0085721	Genes
ENSG00000188130	4308	1.88086e-15	Genes
ENSG00000100239	-32536	0.00128259	Genes
ENSG00000130489	7348	2.69766e-15	Genes
ENSG00000025708	-2781	0.00829496	Genes
ENSG00000177989	-257	0.0121898	Genes
ENSG00000130487	29095	0.0145296	Genes
ENSG00000217442	63	1.04461e-10	Genes
ENSG00000205560	-5525	2.1e-13	Genes
HERV16-int_51023119_51024620_+	997	7.30684e-13	TEs
ENSG00000008735	-745	0.0051385	Genes
ENSG00000100288	18285	2.53029e-06	Genes
AluJr_51061869_51062044_-	-1433	5.47387e-06	TEs
AluJr_51062357_51062496_-	-12132	0.0009791	TEs
L2_51062799_51062877_-	-600	0.000841326	TEs
MIR_51063287_51063404_+	-415321	0.00663577	TEs
ENSG00000100299	3130	3.26103e-22	Genes
ENSG00000072756	47875	5.04449e-15	Genes
ENSG00000175928	-152798	3.06968e-07	Genes
L1PA8A_4385958_4390266_+	3408	1.43398e-05	TEs
ENSG00000144455	98346	6.89381e-20	Genes
HERVP71A-int_5182508_5188707_-	6004	0.000145724	TEs
L1MEf_5195262_5195993_-	220369	0.0179514	TEs
L1PA6_9347094_9348433_-	-54728	0.00874309	TEs
MER57-int_9365554_9366358_-	-40346	0.000989096	TEs
ENSG00000134077	-1011	7.13424e-08	Genes
ENSG00000196220	253375	0.000598897	Genes
AluJr4_9422619_9422913_-	-13559	8.48559e-10	TEs
MER5A1_9423045_9423190_-	-13282	4.25514e-08	TEs
AluY_9423441_9423766_-	-14294	8.37733e-06	TEs
AluSx_9425309_9425608_-	-10864	4.18273e-21	TEs
Charlie1b_9429264_9429504_-	310	0.000747229	TEs
Charlie1_9430006_9430477_-	-6984	2.73133e-19	TEs
ENSG00000156990	-2399	0.000337893	Genes
ENSG00000163702	2271	2.49008e-21	Genes
AluSg7_9973189_9973488_-	995	1.1373e-22	TEs
MIR_9973691_9973833_-	647	1.75324e-08	TEs
AluSc8_9973934_9974213_-	1027	0.0139919	TEs
ENSG00000163703	165678	2.21465e-09	Genes
SVA_D_9981016_9982408_-	-19364	9.03073e-12	TEs
ENSG00000206567	-2896	2.15355e-10	Genes
AluSq2_10194986_10195142_+	7898	0.0175971	TEs
ENSG00000134070	27272	0.00415268	Genes
ENSG00000157014	25317	1.14648e-05	Genes
L1ME1_10349749_10350482_-	29514	0.0019411	TEs
L1ME1_10350920_10351817_-	46266	0.000524381	TEs
L1MB7_10352205_10352672_+	-34768	0.000641351	TEs
L1MC1_11244284_11245050_-	-409489	0.0109207	TEs
L2b_11832477_11832748_+	-16951	0.0199085	TEs
HAL1_11856517_11857447_+	-11466	4.28203e-05	TEs
ENSG00000144559	46949	3.68305e-16	Genes
ENSG00000157150	-158198	0.0163326	Genes
L1MB5_12534430_12534929_-	10880	1.93171e-09	TEs
ENSG00000075975	-9272	4.05281e-13	Genes
ENSG00000132155	831	0.0160568	Genes
ENSG00000132182	104589	6.32045e-05	Genes
HERVIP10B3-int_14080589_14088818_-	-18569	1.54704e-07	TEs
ENSG00000170876	20383	0.00801349	Genes
Tigger4b_14177540_14177844_-	-8741	0.000563281	TEs
L2b_14179513_14179840_-	-7505	0.00230224	TEs
L2c_14187844_14187941_-	174112	2.87286e-07	TEs
L1MB3_14195591_14196305_+	44910	0.0147229	TEs
ENSG00000154767	29046	1.54793e-18	Genes
L1MB8_14556337_14556961_-	24733	0.00119293	TEs
L1M4_14714167_14714589_+	10246	1.99009e-07	TEs
AluYk2_14714723_14715023_+	-1602	0.00559358	TEs
ENSG00000131379	-2332	3.93187e-16	Genes
AluSx_14717224_14717498_-	3224	8.06723e-12	TEs
AluSq2_14718997_14719307_-	6186	3.44486e-15	TEs
L2c_14719501_14719656_+	-5227	3.52195e-14	TEs
L2c_14719889_14720085_+	-5615	1.38244e-09	TEs
L2c_14720406_14720803_+	-7285	1.01211e-25	TEs
[truncated: 13,475 more rows]

## Sheet: Figure 2b
Figure 2b
phe_id	dist_phe_var	adj_beta_pval	type
FRAM_693321_693473_-	-8744	9.58543e-09	TEs
AluJo_707208_707322_-	-7344	1.49851e-07	TEs
L2_708965_709355_-	-2964	7.47131e-14	TEs
ENSG00000132199	18689	2.08806e-09	Genes
LTR85c_716937_717353_-	-14441	4.88599e-05	TEs
L1PA2_1516191_1522241_-	847706	1.22841e-14	TEs
MIRb_2727553_2727815_+	48754	0.00528475	TEs
L2_3269003_3269723_-	7530	0.000554086	TEs
MER67C_5241882_5242358_+	11854	1.31542e-06	TEs
L2c_5242622_5242820_-	4378	1.05993e-05	TEs
L3_5242827_5243111_-	-10625	8.24386e-05	TEs
AluSp_5243127_5243316_+	10609	9.27926e-05	TEs
L1MEf_8811910_8812538_-	3093	0.000252133	TEs
AluSx_10542899_10543121_+	-16486	2.22334e-08	TEs
MLT1E1A_10544189_10544786_-	13858	1.11339e-11	TEs
AluSx1_10545027_10545333_+	19282	5.19775e-12	TEs
ENSG00000141404	4239	5.89752e-05	Genes
LTR8B_11897911_11898048_+	8042	5.7895e-13	TEs
AluSz_11898049_11898370_-	-7583	1.79992e-12	TEs
LTR8B_11898371_11898909_+	7582	8.59976e-19	TEs
AluY_11900626_11900939_+	5327	8.27648e-22	TEs
AluSx_11901218_11901527_-	-4426	8.88975e-16	TEs
MER50B_11903053_11903523_+	2900	2.15588e-23	TEs
AluY_11903524_11903834_+	2429	7.52042e-14	TEs
MER50B_11903835_11904053_+	2118	1.54057e-15	TEs
AluJb_11904304_11904617_-	-1336	1.22732e-17	TEs
ENSG00000101624	176538	0.00340142	Genes
L1ME3A_12715806_12716207_-	156195	0.000126647	TEs
L1MC4_12717401_12717873_-	106880	0.00382612	TEs
MamTip2b_12885329_12885472_+	18647	0.00228141	TEs
ENSG00000101639	138577	7.17047e-09	Genes
L2a_12995516_12997202_-	4941	0.000373085	TEs
L1ME1_13534677_13537245_-	16889	0.00416321	TEs
AluSx_19235246_19235465_-	-66443	0.00116201	TEs
AluSx3_19280040_19280350_-	-699657	0.00477133	TEs
L1ME4a_20398607_20399083_+	293583	0.00424544	TEs
MLT1B_21101677_21101832_-	23253	9.26049e-05	TEs
ENSG00000141380	-489147	0.00484712	Genes
MIRb_28644164_28644243_-	367556	0.00438661	TEs
L1PA16_28995462_28996174_+	-627	2.5375e-05	TEs
ENSG00000141431	231286	0.00483554	Genes
Tigger1_31301709_31304119_+	-39969	0.00245206	TEs
LTR12D_31399175_31400752_-	-12264	0.003688	TEs
ENSG00000141429	948725	0.00117754	Genes
AluSx_33748905_33749188_-	21623	0.00187233	TEs
AluSx1_44664268_44664571_+	-19738	0.00594563	TEs
MER21A_44665044_44665547_+	30942	0.000751643	TEs
ENSG00000215472	3579	2.50764e-09	Genes
LTR83_47308363_47308681_+	31435	0.00162168	TEs
AluY_47308934_47309234_+	53474	6.83585e-11	TEs
L1MB3_47309449_47309839_+	52959	1.12008e-08	TEs
L1MC4_47341822_47342426_+	-15377	0.000170072	TEs
ENSG00000101751	78725	7.81542e-05	Genes
L1M4a1_51814975_51815762_-	-29105	2.25908e-10	TEs
L1PA6_51815763_51817356_+	27683	2.07649e-08	TEs
FLAM_C_55271502_55271634_+	-35936	0.000795688	TEs
ENSG00000074695	-107154	0.00464994	Genes
ENSG00000197563	152283	0.00112026	Genes
AluSx_71929407_71929715_+	15848	1.5722e-22	TEs
AluJb_71930103_71930399_+	-5602	2.11918e-16	TEs
L1MC4a_72188658_72189271_+	-2483	8.67897e-06	TEs
ENSG00000180011	16793	0.00196541	Genes
LTR56_77438159_77438575_+	-28928	0.000368674	TEs
L1PB4_77813229_77815155_+	8508	9.56099e-05	TEs
AluSc_289463_289717_+	-219	1.04458e-12	TEs
HERV3-int_566440_567724_-	0	2.39042e-09	TEs
MIRb_869838_869995_+	1195	3.23345e-22	TEs
MER77_870003_870138_+	1030	2.35213e-22	TEs
AluSx_870280_870583_+	753	8.4461e-28	TEs
AluYm1_898105_898426_+	1339	0.000177233	TEs
AluSx1_898427_898633_+	1017	0.00090796	TEs
MIRc_899008_899110_-	-334	0.000652301	TEs
ENSG00000065268	7645	2.75721e-15	Genes
AluJb_1050060_1050125_+	-10434	0.00261985	TEs
AluSx_1050128_1050440_+	-6490	0.000691084	TEs
AluSx1_1076483_1076794_-	111	0.00626304	TEs
THE1B_1085090_1085419_-	352	0.00209685	TEs
AluSx4_1367925_1368220_-	2023	0.000126377	TEs
AluSc8_1376120_1376452_-	393	0.000909872	TEs
AluJr_1458450_1458712_+	-815602	0.00106882	TEs
AluSx_1459210_1459373_-	816534	0.00668479	TEs
ENSG00000115257	-3702	7.5779e-05	Genes
MER58A_2325665_2325876_+	-244	6.93557e-16	TEs
AluSz_2326357_2326632_-	1211	0.00377715	TEs
AluSx_2326634_2326768_-	-129	1.71258e-12	TEs
MLT1E1_2326874_2327163_+	33932	4.6567e-11	TEs
AluSc_2327248_2327539_-	-2064	2.82725e-10	TEs
FRAM_2327543_2327699_-	-33107	1.10623e-08	TEs
L1MC4_2347004_2347116_-	-10703	0.00246801	TEs
ENSG00000178297	31452	0.000324218	Genes
ENSG00000172006	-9624	6.10815e-11	Genes
MER52C_2823326_2824463_-	-39004	3.92416e-09	TEs
ENSG00000186300	9863	0.000332418	Genes
AluSz_3003708_3004004_-	-32510	0.00610786	TEs
L2c_3004665_3004827_-	-31687	0.00100178	TEs
ENSG00000065717	20766	0.00493599	Genes
MLT1C2_3116975_3117043_+	-3205	0.00431326	TEs
AluSq2_3194137_3194392_+	7558	0.00134887	TEs
MER76_3196701_3197071_-	-1624	0.00341945	TEs
AluSc8_3199688_3199997_-	10345	1.34271e-09	TEs
ENSG00000095932	-458	0.000751658	Genes
MIRb_3482388_3482544_+	-1390	0.00196991	TEs
ENSG00000179855	-4427	6.70634e-07	Genes
ENSG00000183617	36	1.05182e-05	Genes
AluJr_4454425_4454712_-	36867	6.32714e-11	TEs
AluY_4716368_4716677_+	-1240	3.29199e-10	TEs
AluSp_4913820_4914137_-	304136	0.00114977	TEs
AluSx1_5709218_5709519_+	-42882	3.60551e-13	TEs
AluY_5709640_5709948_+	-920	7.38861e-17	TEs
AluSp_5710094_5710400_-	44064	1.09185e-13	TEs
AluJr_5710405_5710688_-	38025	3.26217e-09	TEs
AluSx_5710755_5711060_+	-2035	7.58968e-15	TEs
ENSG00000141994	3370	4.49743e-05	Genes
MIR_5832666_5832815_-	226	2.20086e-19	TEs
L2b_5832989_5833171_-	-4114	7.33959e-20	TEs
AluSg_5833227_5833515_+	-638	1.49537e-17	TEs
AluSx1_5833526_5833826_+	1299	4.94144e-19	TEs
AluSz_5833861_5834171_+	964	2.80142e-18	TEs
AluSq2_5835513_5835796_+	5949	0.00118879	TEs
AluSx_5835908_5836204_-	10384	4.47336e-05	TEs
ENSG00000174886	-23079	0.00263326	Genes
ENSG00000187650	4911	1.32555e-09	Genes
AluJr_5911215_5911388_-	12775	0.000213584	TEs
ENSG00000105519	-6577	1.24052e-06	Genes
AluJr_5934563_5934859_+	-446156	0.0067577	TEs
ENSG00000181240	-2401	1.19769e-07	Genes
ENSG00000125734	-3829	2.01676e-08	Genes
MLT1H_6942186_6942664_+	-5014	0.00486617	TEs
AluSx1_7994735_7995033_-	3354	0.00182596	TEs
ENSG00000233927	8050	5.77471e-15	Genes
ENSG00000099785	37461	0.000262921	Genes
AluYk2_8574893_8575201_+	-814086	0.00230142	TEs
ENSG00000188321	424	2.98587e-07	Genes
HERVL74-int_9538303_9539581_+	-126949	0.00620183	TEs
ENSG00000174652	23530	4.33721e-20	Genes
HERVK9-int_9564580_9570158_+	-60743	3.59945e-08	TEs
ENSG00000171469	-28267	1.61503e-08	Genes
L1PA6_9857983_9859333_-	144640	9.81878e-06	TEs
HERVH-int_9859336_9862648_+	-144643	5.11425e-08	TEs
L1M4c_9864257_9864958_-	38614	6.29609e-06	TEs
AluSx3_10223333_10223628_+	-7146	0.00220722	TEs
ENSG00000267534	-907760	0.00404202	Genes
AluSg_10462423_10462713_-	-4852	0.00104062	TEs
L2_10500765_10501086_-	-206778	0.00304555	TEs
ENSG00000129347	-22625	3.70516e-05	Genes
AluSx_10917185_10917498_+	-112009	0.00373508	TEs
L1ME1_11779946_11780355_-	243780	0.00350103	TEs
L1MA3_11899394_11902105_+	-13001	3.47855e-05	TEs
LTR60_12013190_12013544_-	-151444	0.00374187	TEs
MLT1A0_219285_219645_+	62852	3.99096e-16	TEs
MIRb_234461_234564_-	-8229	1.32164e-27	TEs
AluSq_234876_235174_-	-7619	3.38207e-24	TEs
L1MA4_237579_237831_+	5214	5.75957e-25	TEs
LTR52_238068_238355_+	4725	5.194e-33	TEs
L1ME2_256715_257373_-	-44378	3.22799e-07	TEs
L1ME2_257791_258410_-	96992	0.000142186	TEs
L1MEc_258439_259129_-	-5300	9.74942e-08	TEs
ENSG00000035115	-969	6.02078e-33	Genes
ENSG00000032389	-15820	0.000286352	Genes
MLT1F1_3455717_3456234_-	14244	0.00173389	TEs
LTR40b_3479992_3480429_-	4132	0.000957531	TEs
MIR3_8722127_8722256_+	-1477	1.06049e-05	TEs
L1ME3E_8806764_8807491_-	-12321	9.98381e-23	TEs
L2a_8807580_8808056_+	12232	2.1108e-21	TEs
MLT1J2_8809448_8809567_+	10364	9.03279e-15	TEs
MER20_8809568_8809750_+	10245	6.66232e-15	TEs
MLT1J2_8809867_8810118_+	9945	2.49787e-20	TEs
MER53_8810660_8810762_-	-9051	1.50359e-17	TEs
MIR_8810763_8810948_-	-8865	6.31158e-17	TEs
L1ME1_9894524_9894730_+	11684	0.00143129	TEs
ENSG00000115750	2187	4.15035e-11	Genes
L2a_10075151_10075762_-	115651	1.36741e-12	TEs
AluJb_10075840_10076159_-	7986	3.11854e-08	TEs
ENSG00000269973	-90819	8.55703e-05	Genes
ENSG00000079785	303	2.57075e-05	Genes
ENSG00000178295	32156	0.00275847	Genes
ENSG00000170745	16044	3.80531e-17	Genes
L1MB8_18103757_18106349_-	36240	6.28889e-08	TEs
THE1C-int_18106707_18109064_-	41209	4.07761e-09	TEs
MSTA_18110477_18110866_-	35002	6.66051e-08	TEs
ENSG00000183891	-53212	2.9749e-11	Genes
ENSG00000132031	-173678	0.00490245	Genes
L2_20383185_20383501_-	2099	0.00311215	TEs
ENSG00000118961	134617	6.88433e-08	Genes
ENSG00000176732	-8081	0.000470236	Genes
L2a_25055825_25056599_+	68758	0.00614476	TEs
ENSG00000115138	-1950	2.94068e-07	Genes
AluSx_26361027_26361325_+	-875292	0.0060497	TEs
ENSG00000138028	403501	0.00479653	Genes
L1MC5a_27583605_27583887_+	1061	0.00141003	TEs
ENSG00000115216	61236	0.000307755	Genes
ENSG00000171174	254614	0.002676	Genes
MIRb_28856172_28856361_+	-196330	0.00451968	TEs
ENSG00000171103	48879	1.21465e-10	Genes
MER5A_31561181_31561362_+	-54718	0.000211886	TEs
ENSG00000018699	84966	8.6439e-05	Genes
ENSG00000152689	92945	0.00350064	Genes
HERVH-int_36826243_36831904_+	616089	0.0038264	TEs
MLT1E2_37065077_37065561_+	-581135	0.00251439	TEs
L1PA14_37090166_37091842_-	-71133	0.00309346	TEs
ENSG00000115808	30640	0.000603212	Genes
ENSG00000152133	64338	0.00579408	Genes
AluSc8_38521409_38521708_+	-8019	4.89903e-08	TEs
L1ME4b_42510855_42511106_+	142640	9.31444e-12	TEs
L1ME4c_42511367_42511518_+	52870	3.41285e-10	TEs
ENSG00000162881	-17122	7.36336e-09	Genes
MIRb_42992443_42992532_+	16080	3.6996e-05	TEs
AluYm1_42992535_42992843_+	-12466	1.45962e-09	TEs
AluJb_42993760_42993987_+	14763	7.92428e-08	TEs
L2c_42996030_42996412_+	12493	1.41849e-05	TEs
MER4-int_43001029_43002106_+	7494	8.62184e-06	TEs
MER4-int_43002410_43003371_+	5973	0.00102654	TEs
ENSG00000162882	10822	3.72713e-08	Genes
L1MEi_43022101_43022457_-	11718	2.38835e-05	TEs
MLT1H_43022948_43023268_+	-12209	0.000237527	TEs
MLT1D_43026609_43027061_-	16322	2.05169e-06	TEs
MLT1L_43027108_43027333_-	11519	0.00021562	TEs
MIR_43207372_43207511_+	-4767	0.00117564	TEs
MIRb_43232000_43232157_-	-25388	0.00422228	TEs
ENSG00000230587	-16682	0.00351627	Genes
ENSG00000250565	11529	0.00129864	Genes
ENSG00000239605	18989	0.000602843	Genes
ENSG00000234690	8179	4.89003e-05	Genes
AluSg4_47602847_47603142_-	-115313	0.00432778	TEs
AluSp_47603394_47603695_-	204	3.07936e-09	TEs
MIR_47613120_47613297_+	15164	7.47176e-06	TEs
MIR3_47613304_47613398_+	14980	0.000789898	TEs
AluSz_48029476_48029771_-	-41046	0.000639972	TEs
ENSG00000162869	-36360	1.75641e-07	Genes
MLT1A0_48829038_48829397_-	-70410	0.00349536	TEs
HERV17-int_53985542_53988562_+	27985	3.14603e-06	TEs
MER51A_54208345_54208887_-	-35124	0.0029917	TEs
LTR67B_54335197_54335492_-	5196	0.00188576	TEs
AluSz_54807953_54808250_+	-2346	0.000280498	TEs
MIR3_55400613_55400775_-	-58598	0.00358009	TEs
ENSG00000162994	326	1.9276e-08	Genes
AluSx1_55468272_55468587_+	23058	2.75788e-06	TEs
AluSg_55480672_55480974_+	-562805	0.000692387	TEs
LTR13_55796046_55797025_+	-10546	1.05111e-10	TEs
AluSx3_55798165_55798456_+	772	0.00307689	TEs
L1ME3G_55799558_55800098_+	85170	1.71272e-05	TEs
LTR28C_55848323_55849308_+	114965	0.00183754	TEs
ENSG00000138035	6424	0.000653691	Genes
L1PA3_55963465_55969528_-	45697	4.16516e-07	TEs
Tigger19a_58387333_58387524_-	-781519	0.00354205	TEs
THE1B-int_58437296_58439582_-	-31332	0.00670379	TEs
L1P2_61248198_61249617_+	59784	0.00114601	TEs
ENSG00000173209	84716	6.00952e-05	Genes
AluJo_61737791_61738094_+	-196868	7.01854e-07	TEs
MIR3_256343_256537_-	1297	0.000149524	TEs
Tigger15a_1292147_1292225_+	-1129	0.0012752	TEs
ENSG00000196209	-2912	0.000201378	Genes
ENSG00000101307	53796	1.32664e-19	Genes
L1PA8_1619249_1625647_-	6895	0.000307699	TEs
MIR3_2444862_2444967_+	4640	7.37886e-05	TEs
L1PA4_2481472_2487604_+	-2765	7.64855e-08	TEs
AluJr_3201208_3201501_-	-568	0.00569492	TEs
ENSG00000088854	-452875	0.00431884	Genes
AluSx4_3787083_3787377_+	1396	7.62827e-08	TEs
MIRc_3787658_3787716_-	-763	1.81705e-05	TEs
MIR3_3788142_3788228_-	-251	9.96211e-08	TEs
L2b_3788375_3788422_-	-57	1.21055e-06	TEs
L1ME3_3789104_3789451_-	972	3.35338e-08	TEs
AluJr_3790507_3790829_-	-2059	7.39114e-06	TEs
MIR_3792981_3793123_+	-4502	2.22279e-09	TEs
AluSg_3867948_3868261_-	-838	9.73265e-06	TEs
ENSG00000171873	21830	0.00383761	Genes
ENSG00000230563	29827	9.31462e-08	Genes
L1MEc_5798153_5798694_-	2852	1.5894e-05	TEs
LTR45B_5799256_5799509_-	3667	0.000211774	TEs
LTR45B_5799808_5800002_-	7101	0.000118334	TEs
AluJr_5800186_5800488_+	-5487	0.000522137	TEs
L2b_5801046_5801181_-	5397	0.000160597	TEs
AluSx_5801874_5802181_+	-1302	0.000162883	TEs
MLT1F_5802264_5802695_-	7996	0.000383555	TEs
HAL1_6007160_6007350_-	21116	0.00645498	TEs
MLT1L_6047639_6047885_-	-2593	0.00105062	TEs
MLT1L_6048002_6048059_-	877	0.00203111	TEs
AluSx3_6048134_6048434_+	2344	0.00131729	TEs
MER63A_6049250_6049420_+	-63079	0.00100316	TEs
AluSp_6049882_6050133_-	2951	0.00493037	TEs
L2a_6061095_6061651_-	-2174	0.000445543	TEs
L2a_6061936_6062364_-	-1461	0.000710474	TEs
AluSz6_6063295_6063605_-	-220	0.00429178	TEs
ENSG00000182621	-47893	0.00216301	Genes
L2c_10642052_10642746_-	1518	1.25773e-14	TEs
MER5A_13148385_13148521_+	-855989	0.00189414	TEs
L1MD_13690927_13691791_+	95660	9.42836e-05	TEs
MLT1H2_13691890_13692270_+	94697	6.2465e-07	TEs
MLT1H_16559465_16559962_+	-14106	5.44475e-07	TEs
AluJr_19878358_19878657_-	-1081	0.000953154	TEs
MLT1F2_19880091_19880566_-	-1440	0.000241253	TEs
AluSx_21192450_21192734_+	-843914	0.00197048	TEs
L2b_21222675_21222803_-	874267	0.00635932	TEs
L1HS_23406746_23412777_+	-24670	0.00209995	TEs
ENSG00000125823	-62993	0.001404	Genes
L2c_25389851_25390063_-	174342	0.00282943	TEs
MIRc_25390225_25390399_-	174678	6.75431e-05	TEs
AluSc8_25390696_25390990_+	-16473	0.00536548	TEs
AluSc_25437680_25437985_+	-5310	9.46124e-05	TEs
MIR_25438426_25438615_-	16132	0.00012438	TEs
ENSG00000175170	-8824	2.42659e-07	Genes
LTR46_25991207_25991530_-	254569	0.000179767	TEs
L1PA4_29642264_29645448_+	-88885	1.44978e-12	TEs
AluSx_30185830_30186120_+	-15931	7.55657e-06	TEs
AluJb_30186581_30186910_-	92935	0.00172177	TEs
AluSx_30189148_30189457_-	3158	0.00632488	TEs
L2a_30680320_30680740_+	-84471	0.0040614	TEs
AluJb_30699932_30700214_+	-121324	0.00288959	TEs
L2b_30820848_30821588_-	-89353	0.00487305	TEs
ENSG00000101367	17370	0.00473912	Genes
AluJr_31444159_31444392_-	-1074	0.00553488	TEs
AluSc8_32240583_32240899_+	95994	0.00279725	TEs
MLT1H2_32573396_32573780_-	11700	0.000175764	TEs
AluSc5_32574164_32574454_+	-21286	0.000327738	TEs
AluJb_32575295_32575588_+	126244	0.00455686	TEs
MLT1N2_32579503_32579942_+	-26625	0.000628275	TEs
MIRc_32670032_32670089_+	-69784	0.000374517	TEs
MIR3_32670749_32670895_+	38695	0.00346083	TEs
HERVL40-int_32819696_32820949_-	-343566	0.00249796	TEs
HERVL40-int_32821415_32822242_-	235494	0.000419644	TEs
THE1D_33135272_33135625_+	1024	0.000139589	TEs
AluSq2_33136510_33136809_-	-126065	0.00159067	TEs
AluSx_33136833_33137129_-	-234633	0.000398681	TEs
MER66A_33137283_33137666_-	-8081	6.76461e-05	TEs
AluJb_33443619_33443894_-	57464	7.00056e-06	TEs
ENSG00000131067	-69103	0.00617207	Genes
MIRc_33516964_33517156_-	8568	9.40069e-21	TEs
Charlie4z_33593051_33593174_-	-130636	0.00399076	TEs
L1MB8_33614319_33616009_-	77010	2.02655e-13	TEs
L1MB8_33618223_33619037_-	-49571	1.2638e-10	TEs
L1MB8_33622099_33622393_-	-71861	1.13332e-13	TEs
MER11B_33776613_33777601_+	-185506	3.52145e-06	TEs
L1ME1_33794301_33795160_+	-57604	0.00377874	TEs
AluSp_33803719_33804030_+	-44447	2.80759e-27	TEs
LTR5_Hs_33849927_33850894_-	-332585	0.00081153	TEs
L2d2_33850895_33851532_+	31825	0.000403169	TEs
AluSx1_33852213_33852540_+	290299	0.00211244	TEs
L2_33852818_33852973_-	-4571	0.00362199	TEs
AluSx_33853004_33853258_+	330084	0.00324982	TEs
MIRb_33855467_33855577_+	-115552	0.00393103	TEs
MIRc_33856421_33856547_-	375630	0.00107269	TEs
AluY_33856548_33856852_+	2224	0.00264968	TEs
L2d_33858103_33858398_-	59118	0.00127315	TEs
L1ME3A_33870092_33870225_+	-11320	0.000173647	TEs
AluJb_33871321_33871627_+	-5469	0.00255354	TEs
AluSz6_33994949_33995263_+	-82578	0.00224023	TEs
Tigger19b_34105173_34105303_+	-35803	0.000567635	TEs
MLT1F_34133338_34133504_-	184	3.15009e-10	TEs
L2_34133514_34133694_-	2298	2.59281e-12	TEs
L2-3_Crp_34133695_34134000_-	2044	1.80362e-15	TEs
L2_34134077_34134715_-	2759	4.62137e-17	TEs
AluJb_34151012_34151335_+	13451	0.000144741	TEs
AluSz_34214828_34215131_+	-105	1.73573e-05	TEs
ENSG00000214078	-90564	5.60757e-07	Genes
L1M2_15461686_15462461_-	9395	0.000138863	TEs
L1MA8_15484389_15484961_-	125207	0.00608657	TEs
ENSG00000185272	56520	2.33795e-05	Genes
L1PA7_15866329_15867040_+	-1206	3.30133e-06	TEs
ENSG00000154719	-23777	2.57537e-05	Genes
ENSG00000156299	-18396	0.00110994	Genes
AluJb_33696001_33696287_+	28671	0.00208829	TEs
ENSG00000256073	17	0.000401956	Genes
ENSG00000159128	43490	2.40619e-05	Genes
AluSz_34805198_34805492_-	295	0.00327065	TEs
L1MB3_34805608_34806093_+	13084	1.71318e-06	TEs
L1MEc_34824601_34825394_+	-15552	0.00489651	TEs
ENSG00000231106	-5	5.20986e-24	Genes
MLT1C2_37392860_37393334_+	-15229	1.06811e-12	TEs
L1MB4_37393798_37394319_+	-23768	1.5693e-16	TEs
MER21B_37638771_37639165_-	-1799	0.00105919	TEs
MER11A_37639962_37640998_-	674	9.75138e-07	TEs
Tigger2_37726899_37727965_-	-22825	0.00512136	TEs
ENSG00000159267	20411	2.40995e-06	Genes
ENSG00000185808	12849	9.77218e-16	Genes
L1ME3Cz_38447156_38447896_-	-126122	2.74824e-09	TEs
L1ME3F_38450099_38451817_-	-122201	3.16243e-06	TEs
L1ME3F_38452126_38453206_-	8316	6.21598e-05	TEs
L2b_38529680_38529849_-	734561	0.00247882	TEs
ENSG00000157557	114509	6.89155e-06	Genes
MIRb_40180090_40180254_+	-10012	0.00582227	TEs
MER33_40181001_40181241_-	582	0.00120681	TEs
FRAM_40183772_40183938_-	-107802	0.000149267	TEs
UCON58_40187488_40187564_+	107674	0.000394456	TEs
AluSz_40187573_40187856_+	104167	0.000340313	TEs
L2b_40188536_40188647_+	103204	0.00410618	TEs
MER33_40189130_40189429_+	105911	1.73522e-05	TEs
MIRb_40189908_40190041_+	105133	1.33182e-05	TEs
L2a_40190707_40190792_-	-100948	0.0031151	TEs
L1ME3_40190848_40191237_-	-103804	1.17696e-06	TEs
MIRc_40192712_40192939_+	102329	2.7708e-05	TEs
MSTC_40388858_40389322_-	660776	0.00648842	TEs
MIR3_40552446_40552597_-	290	2.28296e-07	TEs
AluJr_40553068_40553361_-	1054	1.63202e-05	TEs
L1MC5a_40553932_40554668_+	132088	0.000302588	TEs
ENSG00000183527	260736	0.00152689	Genes
L1MC5_40787279_40788960_-	19349	3.12116e-17	TEs
MER90_42849089_42849615_+	986	0.00156645	TEs
L1MB7_42853014_42853585_+	7480	0.00201019	TEs
MLT2B4_43197322_43197729_+	609	0.00100486	TEs
L1PA6_43369618_43370258_+	3305	3.93111e-18	TEs
MLT1E3_43856948_43857521_-	2454	4.43583e-13	TEs
L2_43968016_43968869_+	843	0.000843217	TEs
L1MB8_43970236_43971732_+	-10327	0.00577469	TEs
Charlie8_43979335_43979539_+	9401	8.02497e-07	TEs
AluSx1_43979704_43980008_+	-3601	2.06051e-09	TEs
MIRb_43980980_43981206_+	678	1.91882e-14	TEs
L3_43987792_43988034_-	-2045	0.0019611	TEs
MER58C_43988787_43988829_+	1880	0.00135842	TEs
L2a_43989622_43989912_+	-53126	0.000243922	TEs
L1MEd_43996201_43996481_+	-2751	0.00674626	TEs
L1MEd_43997551_43998007_+	15940	0.000567548	TEs
HERVH-int_44220957_44226688_-	3039	0.000186169	TEs
L1MC4a_44256624_44257055_-	-76630	0.00465809	TEs
AluJr_44263550_44263687_-	-5967	5.67156e-07	TEs
L1ME3A_44264115_44264485_+	-19106	0.00493682	TEs
LTR41C_44264966_44265195_-	20186	0.000144673	TEs
MLT1F_44265491_44265644_-	20635	1.92923e-05	TEs
AluSx1_44266854_44267158_+	-43205	0.00218091	TEs
ENSG00000160194	23966	2.67362e-14	Genes
Harlequin-int_44352918_44355811_+	-75285	1.77745e-06	TEs
AluSx_44854262_44854571_-	77752	0.0036989	TEs
ENSG00000160226	240	0.000688938	Genes
L1ME2z_46286648_46287028_+	-1087	0.00019395	TEs
L1ME2z_46287162_46287732_+	-1601	1.56146e-10	TEs
L1MC4_46288155_46289343_+	-2594	3.16575e-09	TEs
L1MC4_46289564_46289688_+	-9173	1.82909e-05	TEs
AluSx_46290174_46290467_+	-21391	0.000127234	TEs
ERV24B_Prim-int_46295029_46296050_+	-9987	0.00506399	TEs
AluJr_46398870_46399164_+	-5184	0.000159515	TEs
MER65D_46698301_46698819_-	563	2.25962e-11	TEs
MER102c_46976359_46976421_-	1494	4.8848e-06	TEs
ENSG00000160284	4233	1.00698e-09	Genes
LTR13_47644930_47645943_+	45752	0.000131722	TEs
L2a_47658691_47660321_-	19341	0.00615806	TEs
ENSG00000182362	-25124	1.12776e-09	Genes
MER65A_47709668_47710119_-	655	8.02283e-20	TEs
L1PA10_48000001_48002671_-	38190	0.00292016	TEs
L1PB1_48007758_48011149_+	9435	0.000895496	TEs
THE1B-int_48011150_48013459_+	49189	9.75925e-06	TEs
ENSG00000160307	-26413	0.000204556	Genes
L1ME3A_48085341_48086147_-	1327	0.00173695	TEs
ENSG00000187634	304205	0.00332418	Genes
ENSG00000272512	2069	1.04506e-07	Genes
LTR13A_1000925_1001874_-	697	1.1691e-10	TEs
HAL1_1065928_1066262_-	-3220	0.00468704	TEs
HAL1_1066336_1066756_-	-2726	0.000453349	TEs
MIRb_1166798_1166974_-	87	3.89473e-31	TEs
AluSg_1604827_1605118_+	1460	4.71008e-11	TEs
AluYk2_1605120_1605430_+	1167	6.34692e-14	TEs
ENSG00000189339	23115	1.69409e-08	Genes
AluSg_1660829_1661117_-	70596	1.50824e-45	TEs
AluJo_1661261_1661542_+	-70740	3.42359e-28	TEs
ENSG00000215790	73997	3.89807e-07	Genes
ENSG00000169885	-13909	0.000109591	Genes
MER47B_2107511_2107829_+	194960	0.000179139	TEs
L1MB3_2311142_2311795_+	4121	1.04237e-06	TEs
L1ME3A_3740989_3741297_+	-22125	0.000115893	TEs
ENSG00000198912	-12757	3.90022e-07	Genes
L1MC4_5929851_5931322_+	-12294	0.00539244	TEs
ENSG00000041988	10405	0.000476943	Genes
L1MB8_7759171_7760373_-	877387	0.00429019	TEs
L1MB5_7834453_7835398_-	-1261	0.000679705	TEs
ENSG00000049247	-9231	0.00197184	Genes
ENSG00000049239	13060	5.00637e-08	Genes
ENSG00000179840	-846960	0.0014181	Genes
L1MEb_10637913_10638411_+	-6947	5.66965e-05	TEs
AluSx1_15440164_15440366_-	-55539	4.4861e-05	TEs
ENSG00000132906	3989	2.58728e-06	Genes
ENSG00000116771	94085	0.000721356	Genes
ENSG00000142632	-2858	2.40195e-07	Genes
AluSx1_16557543_16557846_+	-920	6.30691e-07	TEs
ENSG00000132881	45145	9.95332e-05	Genes
L2d2_16778896_16779100_-	13534	9.24829e-06	TEs
ENSG00000226029	19482	3.73316e-05	Genes
L1MB7_16922614_16923697_-	-345047	0.00354507	TEs
L2c_16946621_16946819_-	-343092	0.000143097	TEs
MIR_16947873_16948088_-	-341823	0.00243184	TEs
MIRc_16948744_16948856_+	-161816	0.00182893	TEs
AluSx_16959129_16959431_-	-325066	3.02603e-08	TEs
AluSx_16961526_16961832_-	-350760	0.00111448	TEs
ENSG00000238142	418388	5.40198e-05	Genes
MER41E_17220908_17221457_-	-63041	7.03069e-07	TEs
ENSG00000179023	-85	2.94936e-09	Genes
MIRb_19581519_19581695_-	-11149	0.00127446	TEs
ENSG00000158747	271812	0.00299612	Genes
L2b_20070985_20071461_+	10051	0.00300985	TEs
ENSG00000090432	44	1.79564e-05	Genes
ENSG00000158825	148	7.10778e-06	Genes
MLT1A-int_20929216_20930207_-	13001	0.0060109	TEs
AluJr_20972485_20972818_+	21732	0.000151973	TEs
AluSg_20973960_20974261_-	24773	0.00122013	TEs
L1MC4_21749756_21750197_+	15934	2.3857e-18	TEs
L1MC4_21750268_21750382_-	-22980	3.55671e-14	TEs
ENSG00000142794	475	9.35279e-24	Genes
MLT1E3_21781269_21781893_-	14797	9.53167e-15	TEs
L1ME1_21782032_21782297_+	-14936	4.8133e-11	TEs
L1ME1_21783053_21783640_+	-4849	2.35516e-07	TEs
ENSG00000218510	-4429	1.58365e-06	Genes
AluJo_23516704_23516982_-	7445	0.00324387	TEs
ENSG00000249087	2630	4.24775e-05	Genes
ENSG00000125945	-2185	1.83894e-08	Genes
MIRb_23708017_23708232_+	2458	1.56171e-09	TEs
MIRb_23708437_23708542_-	-1933	4.91946e-08	TEs
AluSp_23708543_23708832_-	-1643	5.01147e-07	TEs
MER91A_23708979_23709156_+	1496	4.6225e-09	TEs
MIRb_23709159_23709354_-	-1121	2.66947e-10	TEs
AluY_23709491_23709800_+	984	9.9128e-09	TEs
L2c_24413425_24414079_+	-481517	0.00608646	TEs
LTR16C_24484437_24484858_-	-9588	0.00190743	TEs
MIRb_24715877_24716177_+	-11375	0.000602085	TEs
MIRb_24883358_24883587_+	-1343	6.14461e-10	TEs
L2a_25589511_25589805_-	-116165	0.000613774	TEs
THE1B-int_25589806_25591716_-	21635	0.000760236	TEs
ENSG00000187010	-15274	9.55691e-32	Genes
MLT2B3_25659278_25659811_-	76201	1.80917e-22	TEs
L2a_25659837_25660131_-	-76238	1.63089e-16	TEs
ENSG00000117616	367230	0.00060559	Genes
ENSG00000188672	-1451	0.000173724	Genes
L3_25891832_25891941_-	-3297	5.27177e-11	TEs
L1ME4a_25892605_25892932_-	3300	4.56827e-21	TEs
ENSG00000117640	6950	3.78173e-06	Genes
ENSG00000223474	-8262	1.30951e-05	Genes
ENSG00000158022	4094	0.00312301	Genes
ENSG00000175087	11671	0.00028678	Genes
ENSG00000142675	81280	9.43644e-05	Genes
L2b_26665080_26665422_+	398	0.002285	TEs
ENSG00000090020	-34739	0.00020261	Genes
ENSG00000009780	378610	0.00396173	Genes
ENSG00000130775	9272	0.000760387	Genes
AluSg_28560653_28560944_-	9494	0.00573302	TEs
MIR_31212375_31212593_-	1741	0.00318659	TEs
ENSG00000168528	33999	0.00157806	Genes
MIR3_31889220_31889325_-	-152064	0.00230545	TEs
AluSx_31890692_31891005_-	185337	0.000494888	TEs
AluSg4_31892707_31892860_+	-12102	0.000183763	TEs
MER1B_31893838_31894191_+	-13233	0.00408309	TEs
L2c_31894521_31894863_+	50152	0.00240567	TEs
L2c_31895312_31895502_+	-14707	1.65169e-05	TEs
L2a_31895889_31896101_-	15496	0.00202104	TEs
AluSx1_31900879_31901185_-	2546	0.000854771	TEs
MIRb_32123418_32123677_+	313850	0.000435865	TEs
L2b_32567764_32567884_-	623838	0.00301431	TEs
AluJr_33483357_33483662_-	-22639	8.41619e-09	TEs
MLT1H_34921838_34922142_+	-8702	3.53227e-06	TEs
L2b_34924036_34924163_-	11250	0.00470797	TEs
ENSG00000187513	-187798	0.00161488	Genes
MamRep434_35315919_35316176_+	-846	8.47184e-08	TEs
ENSG00000163866	11487	4.70979e-05	Genes
AluJb_35566406_35566703_-	191885	0.00135288	TEs
L2a_36791448_36791819_-	2273	0.0031386	TEs
L2a_36792131_36792685_-	3139	0.00136463	TEs
L2a_36792693_36792850_-	3304	0.00307066	TEs
ENSG00000163875	483	0.000104149	Genes
AluSx_38170309_38170619_-	750	0.00164915	TEs
AluJr_38335816_38336082_-	3345	9.89927e-24	TEs
AluSx1_38336848_38337157_+	16555	2.07564e-20	TEs
MLT1H_38338064_38338478_+	15339	9.47629e-32	TEs
ENSG00000204084	118103	1.78405e-06	Genes
L2_38460732_38461100_+	2772	9.57833e-05	TEs
ENSG00000183386	15387	0.000421912	Genes
ENSG00000174574	-6401	0.00368652	Genes
AluSp_39460345_39460661_-	-41983	0.00651746	TEs
FLAM_C_39463211_39463333_-	12458	0.00276592	TEs
ENSG00000168653	-9070	7.14525e-19	Genes
L2a_39498226_39498690_-	15770	0.000246625	TEs
MER102c_39513636_39513827_-	6666	0.000604951	TEs
L1MD2_39515628_39516077_+	-53485	0.000246465	TEs
L1MD2_39516369_39517029_+	-4537	0.00115265	TEs
L1MD2_39522036_39522945_+	11360	0.00209342	TEs
ENSG00000177663	20871	2.44265e-07	Genes
L2_17633066_17633479_-	2993	9.52158e-20	TEs
ENSG00000131100	23550	0.00547795	Genes
ENSG00000015475	169502	0.00625619	Genes
MamSINE1_18373746_18374013_-	-3186	3.25508e-07	TEs
ENSG00000235295	27219	2.92238e-05	Genes
ENSG00000100033	-1157	0.00275202	Genes
ENSG00000273032	65092	0.000558359	Genes
ENSG00000070371	-42483	0.000934871	Genes
L2a_19955739_19955876_-	290743	0.00271275	TEs
ENSG00000099937	9103	9.2838e-06	Genes
AluJr_21245975_21246254_+	48439	0.000149379	TEs
AluSq2_22045242_22045532_-	-12467	2.13578e-05	TEs
AluSz_22047334_22047634_-	-29997	0.000807986	TEs
ENSG00000100038	49351	0.00361441	Genes
L1PA3_22631183_22637196_-	39790	0.000344101	TEs
L2a_22662187_22662290_-	47202	0.00319869	TEs
AluSx_22662541_22662852_-	69342	0.00178973	TEs
L1M4_22673942_22674122_+	-61150	0.000178437	TEs
AluSc8_22674449_22674740_-	67007	0.000108739	TEs
AluSz_22675348_22675462_-	67729	0.000400047	TEs
ENSG00000234928	13950	0.00668889	Genes
L1MC4a_23805160_23805548_+	-23680	2.0409e-06	TEs
L1M5_23805562_23806221_+	-18567	9.07547e-06	TEs
L1ME3G_23807220_23807501_-	21965	3.65173e-06	TEs
ENSG00000178248	47687	4.17997e-06	Genes
ENSG00000272733	-62211	5.49283e-08	Genes
ENSG00000189269	-3573	9.04008e-05	Genes
AluSx_23995739_23995997_-	-38291	0.000400087	TEs
L1PA4_24005171_24011325_+	-3915	3.91535e-12	TEs
L1M1_24024130_24024693_+	-22874	9.31724e-18	TEs
MLT1B_24031746_24032126_-	15988	6.49901e-06	TEs
MLT1E2_24233326_24233855_-	-64470	4.71631e-24	TEs
L2b_24233881_24234116_-	-15500	8.18872e-24	TEs
MIR_24234277_24234359_-	-24418	4.51724e-12	TEs
LTR19A_24234492_24234907_-	-58050	9.48647e-33	TEs
MLT1I_24235035_24235113_-	-58863	4.30678e-28	TEs
L2a_24235760_24235848_-	-62477	2.15518e-29	TEs
ENSG00000240972	58862	6.62442e-25	Genes
ENSG00000218537	-54100	7.53719e-36	Genes
LOR1b_24241246_24241522_+	14050	1.10577e-13	TEs
L1ME3B_24242903_24243431_+	52150	1.77328e-20	TEs
ENSG00000273295	-17699	2.77829e-41	Genes
MER66D_24251551_24252027_-	-14927	4.85965e-23	TEs
Arthur1B_24252043_24252286_+	14911	6.4292e-24	TEs
MIRc_24253292_24253396_-	-13558	7.54658e-22	TEs
MER48_24253710_24254096_+	13244	7.17152e-30	TEs
LTR19A_24254309_24254856_+	12645	5.9635e-34	TEs
LTR46_24255097_24255451_+	11857	1.83535e-32	TEs
PRIMA41-int_24257304_24257688_+	40876	6.33709e-19	TEs
AluJb_24259041_24259338_+	-9425	3.31445e-09	TEs
AluJr_24259675_24259960_+	7051	1.53196e-10	TEs
PRIMA41-int_24261015_24261267_+	6032	1.72295e-07	TEs
MER34-int_24264286_24264815_+	28671	3.32579e-17	TEs
MER34-int_24266059_24266662_+	988	1.26945e-21	TEs
AluSx3_24266663_24266958_+	384	1.55087e-09	TEs
LTR13_24272097_24273099_+	-8623	3.33035e-36	TEs
AluSg_24273521_24273823_+	-6654	9.63331e-30	TEs
ENSG00000133433	-37171	4.94794e-15	Genes
ENSG00000099974	-42042	1.23123e-20	Genes
ENSG00000099984	-24157	2.25643e-13	Genes
ENSG00000099977	-1392	3.06315e-08	Genes
AluYf1_24373993_24374304_+	-77937	1.28606e-10	TEs
AluSp_24374329_24374633_+	-78273	5.27301e-21	TEs
AluJr_24374822_24375029_-	79602	3.67536e-21	TEs
AluJb_24375030_24375302_+	-78974	1.12858e-15	TEs
AluSz_24375317_24375612_+	-78423	5.70013e-17	TEs
AluSx_24377466_24377771_-	82344	8.54689e-16	TEs
L1MEf_24378116_24378306_+	-82689	2.81273e-20	TEs
AluSx1_24378696_24379000_+	-83269	2.08242e-14	TEs
L1MEf_24379001_24379299_+	-82945	1.14616e-21	TEs
AluSc8_24379578_24379872_-	84445	7.92117e-17	TEs
ENSG00000184674	87786	6.10889e-31	Genes
ENSG00000099994	759	0.000800276	Genes
ENSG00000099998	-51139	3.13963e-05	Genes
ENSG00000100053	1514	0.000710268	Genes
MLT1C2_25761003_25761431_-	62713	0.00509742	TEs
L1MB1_25834899_25835664_-	-72732	1.19265e-05	TEs
MER77_26920729_26921190_+	996	1.37544e-12	TEs
ENSG00000260065	-723	1.37975e-21	Genes
AluSz6_26922767_26923055_+	-17059	0.00405153	TEs
AluSq2_28319002_28319316_-	-97231	0.00171983	TEs
AluSx1_29194291_29194595_-	957	0.00138715	TEs
ENSG00000184117	-88487	0.00318167	Genes
ENSG00000100330	124852	0.00369699	Genes
AluJr_31051162_31051448_+	24482	0.000832064	TEs
AluJo_31052820_31052963_+	52865	0.00393516	TEs
MLT1E2_31055686_31056267_+	49999	0.00250174	TEs
ENSG00000138942	-18826	0.00104752	Genes
AluSq2_31671940_31672226_+	115021	5.82829e-05	TEs
MIR3_32020996_32021049_+	986378	0.00152975	TEs
MLT1C2_32350478_32350927_-	-31318	0.000274886	TEs
AluSc_32351427_32351728_-	10059	0.000100719	TEs
Tigger1_32893516_32894038_+	-36231	0.000108899	TEs
ENSG00000175329	-3235	0.00514594	Genes
L1P1_35561674_35566012_+	2831	0.00149338	TEs
L2_36535001_36535243_-	108696	0.00383517	TEs
ENSG00000100336	-2128	0.000732194	Genes
ENSG00000100342	-125438	0.00338678	Genes
MER41G_36654549_36655116_-	131498	0.00402847	TEs
AluSx_36916998_36917268_+	-2651	0.000111993	TEs
AluSx_36917692_36918013_+	-3345	0.00280692	TEs
AluSg_37411977_37412285_-	2400	0.00417377	TEs
ENSG00000128309	4447	1.15402e-05	Genes
LTR48B_37431030_37431628_+	841	0.00246728	TEs
ENSG00000133466	-17485	0.00104786	Genes
ENSG00000100124	-202302	2.8107e-08	Genes
MIRc_38462507_38462640_-	11669	0.000129438	TEs
ENSG00000100156	-644367	0.00425204	Genes
MIR_38505750_38505972_+	-484	2.41381e-05	TEs
AluSc_38763192_38763497_+	37398	0.000556411	TEs
L1M2c_38767606_38771715_-	22641	0.00157239	TEs
ENSG00000100211	22096	0.00514057	Genes
ENSG00000179750	0	1.97588e-06	Genes
ENSG00000128394	35568	0.0064832	Genes
MIR_39641341_39641480_+	6756	0.000266055	TEs
Charlie19a_39830478_39830734_-	36663	5.03908e-15	TEs
L2c_41262224_41262632_-	5830	2.56647e-06	TEs
AluSx1_41348988_41349293_-	-598423	0.00408388	TEs
AluSx_41912721_41912992_-	106224	3.89561e-17	TEs
MIRb_41913028_41913166_+	-137148	2.12089e-14	TEs
Charlie4z_41913722_41913837_+	-83928	1.05814e-07	TEs
L2b_41914291_41914428_+	57741	9.69855e-08	TEs
ENSG00000100413	-241300	0.000354987	Genes
ENSG00000167077	-126130	0.00124658	Genes
ENSG00000100147	-43695	2.08685e-05	Genes
MER51B_42223417_42223765_-	163997	0.000206015	TEs
MLT1N2_42224787_42224930_+	-150557	3.31585e-05	TEs
L2b_42225554_42225682_-	664	0.000142254	TEs
AluSc_42225768_42226073_-	1055	8.32983e-05	TEs
ENSG00000198951	84049	0.000404431	Genes
ENSG00000183172	-7445	0.00647776	Genes
HERVIP10F-int_42500468_42503342_-	-75967	0.00372797	TEs
L1ME1_42516844_42517354_-	-23995	1.60683e-08	TEs
HAL1_42517889_42518757_-	-24531	2.07763e-10	TEs
ENSG00000100197	8526	2.87104e-09	Genes
L1M4_42529127_42529546_-	66180	7.50688e-10	TEs
L1M4_42530286_42530945_-	67579	4.28873e-11	TEs
MER77_42544665_42545195_+	-6581	8.37988e-07	TEs
AluSx1_42545408_42545705_+	-7179	4.24119e-05	TEs
ENSG00000182057	6365	5.05643e-05	Genes
ENSG00000229891	59570	0.00304088	Genes
ENSG00000230107	2308	2.6545e-08	Genes
L3_42837115_42837189_-	852	0.000429647	TEs
AluSp_42837854_42838078_-	-29820	4.54682e-06	TEs
AluSx1_42838365_42838675_-	-29223	2.18084e-06	TEs
Arthur1B_42839022_42839267_-	-4584	0.000128457	TEs
MIRc_42839735_42839846_+	-3398	2.79381e-09	TEs
MIRc_42840749_42840846_-	-1786	5.43579e-08	TEs
AluSz_42841351_42841663_-	5326	2.89626e-07	TEs
MLT2B4_42846346_42846551_-	10214	2.62428e-07	TEs
AluSx3_42846720_42846835_+	-10383	5.65068e-08	TEs
MER33_42904345_42904491_-	7933	3.05202e-14	TEs
MLT1J1_42904708_42904860_-	1281	6.57534e-16	TEs
AluSg_42905392_42905634_-	-7233	1.67083e-12	TEs
L1MB8_42905636_42905970_+	-2764	9.22221e-11	TEs
ENSG00000189306	-42879	3.97857e-05	Genes
MLT1J1_42966801_42966953_-	-282	7.81986e-05	TEs
ENSG00000128274	-36133	0.00281678	Genes
ENSG00000100290	-810454	0.00280047	Genes
AluSz_43530357_43530602_-	1288	5.85504e-05	TEs
MLT1I_43530711_43530763_+	802	1.24871e-05	TEs
ENSG00000241484	157225	1.50714e-11	Genes
L1MB5_45178247_45178787_-	-3378	6.1272e-15	TEs
MLT1D_45179521_45179842_-	-7503	9.02147e-19	TEs
MLT1C_45181157_45181498_-	-717	2.09952e-22	TEs
AluSg_45206117_45206419_-	-1924	0.000308514	TEs
MER67B_45246863_45247090_+	8717	4.5818e-08	TEs
AluJr_45247423_45247732_+	8157	2.54218e-07	TEs
MER34A1_45248182_45248407_-	-7173	6.19966e-11	TEs
MER34B-int_45248465_45248672_-	-6965	7.35533e-05	TEs
MER34B-int_45248982_45249625_-	-5955	1.21512e-09	TEs
AluSz_45250116_45250412_-	-5168	0.000168021	TEs
MER31-int_45250826_45251098_-	-4482	1.01371e-06	TEs
MSTA_45251706_45252093_-	-3544	2.75479e-10	TEs
AluSx1_45252135_45252453_-	-3184	2.7663e-08	TEs
MER31-int_45252678_45252821_-	-2759	4.64219e-12	TEs
AluSp_45252822_45253119_-	-2461	2.69226e-19	TEs
MER34_45253235_45253636_-	-1944	4.67489e-14	TEs
MIRc_45253641_45253744_+	1996	1.70637e-12	TEs
AluSp_45254250_45254549_-	-1031	1.57032e-16	TEs
MER58A_45254740_45254958_-	3498	1.76458e-15	TEs
MSTA_45255065_45255417_+	515	5.88344e-11	TEs
MLT1C2_45256144_45256521_-	941	8.85404e-11	TEs
AluSx_45256898_45257152_-	1515	7.61934e-09	TEs
MIR1_Amn_45257566_45257673_+	-1986	2.6333e-11	TEs
MIR3_45257913_45258080_-	2443	1.78505e-05	TEs
ENSG00000226328	-79	0.000881931	Genes
ENSG00000100376	14648	2.303e-28	Genes
FLAM_C_45726091_45726203_-	6706	9.72859e-30	TEs
AluSp_45728616_45728923_-	14434	0.000130394	TEs
AluJr_45729125_45729276_+	-9628	7.25072e-05	TEs
AluJr_45729574_45729733_+	-15085	1.38665e-05	TEs
X12_DNA_45730330_45730382_-	15893	0.00478339	TEs
LTR12C_45832425_45833518_+	-23486	0.0001642	TEs
AluSx1_46645264_46645579_+	-21359	6.02214e-10	TEs
ENSG00000130943	11375	4.41104e-07	Genes
AluSx1_46682276_46682586_+	-37128	0.00247659	TEs
L2c_46683660_46683843_-	35999	7.46602e-07	TEs
MIRb_46684980_46685161_-	36366	4.23349e-27	TEs
L2b_46690767_46690972_+	-43779	0.000168982	TEs
MER65D_47078430_47078678_+	-78321	0.00449262	TEs
L1ME3A_47129970_47130572_+	-5143	0.00116082	TEs
AluSx1_50633877_50634192_-	160231	0.003366	TEs
AluSz_50642774_50643064_+	3	1.75845e-07	TEs
ENSG00000130489	-6834	1.8419e-05	Genes
ENSG00000217442	63	1.66386e-06	Genes
ENSG00000205560	690	5.39893e-08	Genes
AluSx_51019211_51019509_-	-14668	0.00405498	TEs
HERV16-int_51023119_51024620_+	5083	9.684e-05	TEs
ENSG00000100288	18285	6.49245e-05	Genes
AluJr_51061869_51062044_-	-7	0.00230114	TEs
MIR_51063287_51063404_+	190	0.00619822	TEs
ENSG00000100299	3130	1.51517e-12	Genes
ENSG00000134121	-118059	0.000857409	Genes
ENSG00000175928	-152106	1.53016e-05	Genes
ENSG00000144455	98346	0.00100126	Genes
ENSG00000235978	59076	0.000233508	Genes
MER20_5218508_5218702_+	-106916	0.00284612	TEs
MER57-int_9365554_9366358_-	-129027	0.00154309	TEs
ENSG00000134077	-1011	2.33581e-06	Genes
AluJr4_9422619_9422913_-	-14548	2.41958e-07	TEs
MER5A1_9423045_9423190_-	-6026	1.93135e-06	TEs
AluY_9423441_9423766_-	-5450	5.74e-05	TEs
AluSx_9425309_9425608_-	-4351	2.79196e-17	TEs
Charlie1_9430006_9430477_-	-6984	4.97364e-20	TEs
AluSg7_9973189_9973488_-	-3376	3.69713e-13	TEs
MIR_9973691_9973833_-	-3031	4.51384e-09	TEs
SVA_D_9981016_9982408_-	5544	2.78291e-05	TEs
ENSG00000206567	-1789	0.000132557	Genes
AluSx1_10057720_10058031_-	-557571	0.00238715	TEs
L1MB2_10344396_10344794_+	267181	0.00151524	TEs
L1ME1_10349749_10350482_-	24313	0.000212379	TEs
ENSG00000157103	-436	1.32119e-05	Genes
L2_11836752_11837178_+	53895	0.000521264	TEs
L1PA13_11838241_11840146_+	-11961	0.00483446	TEs
HAL1_11856517_11857447_+	-27692	0.00663349	TEs
ENSG00000144559	62113	0.000238458	Genes
L1MB5_12534430_12534929_-	-12728	3.28766e-06	TEs
Tigger4b_14177540_14177844_-	-8979	0.000330586	TEs
L2c_14187844_14187941_-	492	3.19976e-10	TEs
L1MB3_14195591_14196305_+	33135	0.00310422	TEs
ENSG00000154767	-5890	3.23517e-05	Genes
L2a_14437605_14438081_-	1360	0.00220612	TEs
AluJb_14440562_14440789_-	-593	1.67695e-06	TEs
L1MB8_14556337_14556961_-	260524	0.00178027	TEs
L1M4_14714167_14714589_+	-861	5.44024e-05	TEs
ENSG00000131379	-3485	1.80655e-05	Genes
AluSx_14717224_14717498_-	4377	4.64571e-06	TEs
AluSq2_14718997_14719307_-	6001	4.13681e-07	TEs
L2c_14719501_14719656_+	-5227	9.42179e-06	TEs
L2c_14719889_14720085_+	-6583	0.000941095	TEs
L2c_14720406_14720803_+	-7100	2.27568e-11	TEs
MLT1J_14720875_14721140_-	6866	5.17592e-09	TEs
L1MB8_14721364_14722172_+	-8058	7.46896e-12	TEs
HSMAR1_14986580_14987797_-	4193	7.32715e-08	TEs
ENSG00000131370	9838	4.05808e-05	Genes
L1PB1_16012367_16014110_+	-14518	5.15249e-14	TEs
ENSG00000163576	80	7.75934e-17	Genes
AluJr_19993021_19993309_-	1726	0.000828973	TEs
FLAM_A_19993560_19993680_+	-32533	0.0044755	TEs
L2_20022431_20022537_-	-31044	0.00374137	TEs
AluSx_20024547_20024858_+	63397	0.00233502	TEs
HERV9N-int_20310921_20316437_+	-74771	3.33784e-05	TEs
ENSG00000151090	-120902	0.00122714	Genes
LTR65_32043728_32044363_-	31480	1.72848e-05	TEs
MLT1D_33824535_33825044_+	58544	4.70502e-16	TEs
MLT1J2_33836712_33837055_+	55660	0.000843545	TEs
Tigger3c_37210172_37210716_+	-126765	6.82207e-10	TEs
L1ME4b_37213651_37213792_+	-69116	2.51707e-08	TEs
HERVK9-int_38464863_38468747_+	105128	0.00595354	TEs
ENSG00000168028	12175	2.70921e-08	Genes
AluJr_39451177_39451333_+	20126	1.07878e-06	TEs
AluJb_39451344_39451621_+	12503	0.000908627	TEs
ENSG00000170011	-2064	0.0067886	Genes
L1ME1_40560255_40560742_-	23527	0.000188067	TEs
L1MA2_41978014_41978556_+	82388	1.44616e-08	TEs
ENSG00000168038	138318	8.12303e-14	Genes
ENSG00000244607	1483	9.90302e-05	Genes
AluSx_44537658_44537960_-	-225077	0.000458778	TEs
HAL1_45139969_45142158_-	5071	4.40801e-06	TEs
ENSG00000011376	81028	0.00145508	Genes
L1MB4_45765827_45768347_-	-10276	4.40411e-07	TEs
ENSG00000121797	21362	0.000136131	Genes
HERVK3-int_46468034_46470757_+	1982	0.000528001	TEs
ENSG00000188086	59878	0.00474024	Genes
ENSG00000250312	2178	2.11291e-11	Genes
L1MA9_127538_127861_-	-31200	2.12121e-18	TEs
MER4A1_129003_129413_-	17004	4.03965e-28	TEs
L1M3a_129940_130394_-	16124	2.70094e-34	TEs
MSTA_130663_131080_+	16300	2.4116e-26	TEs
L1MB1_131081_131779_-	-15184	2.32406e-26	TEs
L1MA3_131779_133159_-	11507	1.05878e-28	TEs
MER51-int_133172_136982_+	27993	2.39968e-26	TEs
MER51-int_137268_138086_+	23627	7.9429e-15	TEs
L1MB1_139890_140745_-	14178	6.40959e-14	TEs
L1MB1_142475_142912_-	16345	2.36664e-19	TEs
L1PA4_159639_165778_-	39211	9.01882e-08	TEs
THE1B-int_195783_197627_+	-83374	1.99126e-12	TEs
L1MA9_215294_216012_-	50616	0.000103631	TEs
L1MA9_216023_217000_-	104591	0.00125108	TEs
AluSc_372062_372356_-	-42955	0.000503503	TEs
AluSg_372625_372931_-	51029	0.00309137	TEs
L1MA8_373578_374026_-	-29277	6.64546e-05	TEs
ENSG00000185619	29753	4.51553e-09	Genes
MLT1C2_781172_781473_+	99002	0.00176246	TEs
L1MEc_833679_835192_-	-725353	0.0066095	TEs
AluSp_879082_879192_+	694	2.22182e-05	TEs
ENSG00000127415	-74654	9.39724e-06	Genes
ENSG00000163945	-306057	9.96851e-11	Genes
AluSx3_1344680_1344859_-	12717	3.68481e-05	TEs
AluJr_1383151_1383466_-	92950	3.41947e-12	TEs
AluJr_1384087_1384371_-	42818	9.56398e-10	TEs
L1M4_1384372_1384569_-	43016	1.36369e-12	TEs
ENSG00000179979	-350343	2.85281e-17	Genes
MER81_1550141_1550230_+	136414	0.0054221	TEs
ENSG00000174137	-62171	2.25329e-06	Genes
LTR13_1730991_1731758_-	-11411	7.7359e-17	TEs
AluY_1731759_1732062_-	8783	3.96122e-09	TEs
LTR13_1732063_1732269_-	-1218	2.88331e-09	TEs
LTR10A_1740287_1740753_-	168012	0.00577532	TEs
AluSx_2041846_2042108_-	19706	0.00653847	TEs
ENSG00000159733	-3985	0.00059833	Genes
L2a_2763827_2764014_-	-2167	0.000104238	TEs
LTR12E_2764081_2765138_-	-1043	0.00404911	TEs
ENSG00000125388	-63735	3.97008e-13	Genes
ENSG00000159788	72195	7.9717e-12	Genes
L2_3376169_3376523_+	-447	0.000494514	TEs
L1MA9_3380774_3381224_+	-73136	0.00211786	TEs
MLT1C2_3480720_3481125_-	-5010	0.000164102	TEs
MLT1G3_3483970_3484324_-	-40029	0.00208584	TEs
MIRc_3485785_3485899_+	45632	0.00121604	TEs
ENSG00000168826	20413	0.000598536	Genes
MER83_5824408_5824819_+	-529600	0.00578053	TEs
ENSG00000072832	2604	7.11577e-07	Genes
MIR3_6294446_6294550_+	-9813	4.35039e-05	TEs
L2_6295106_6295415_+	-30138	0.00211985	TEs
L2_6295594_6295826_+	4319	5.9339e-06	TEs
ENSG00000013288	38715	4.14176e-05	Genes
ENSG00000170846	1307	7.55288e-05	Genes
ENSG00000251580	-4234	1.76088e-08	Genes
L1ME1_6987599_6988205_-	-28978	1.02453e-05	TEs
L2b_7001047_7001310_+	4547	0.00196106	TEs
ENSG00000184985	46506	0.000931087	Genes
AluSx_9008671_9008973_+	444063	4.73056e-12	TEs
HERVK-int_9036143_9037363_-	-339751	8.59424e-25	TEs
HERVK-int_9037616_9038072_-	-340961	5.65065e-13	TEs
MLT1H_9051846_9052242_-	-325238	1.33277e-09	TEs
HERVH-int_9096126_9099642_+	281399	1.90951e-11	TEs
HERVE-int_9099643_9107978_+	293457	0.000278587	TEs
HERVK-int_9123512_9133093_+	253054	4.04474e-21	TEs
AluSx_9540108_9540410_+	10601	2.71985e-13	TEs
HERVS71-int_9601453_9608867_+	-111834	2.33875e-08	TEs
L1PA4_9619233_9620946_+	56797	1.2429e-06	TEs
L1PA4_9621257_9625709_+	-77817	5.18246e-09	TEs
L1PA4_9630527_9632832_+	57442	2.47255e-06	TEs
HERVH-int_9640597_9646377_+	-16682	1.67151e-08	TEs
MLT1C2_9646696_9646881_-	202987	0.0022308	TEs
AluSz_9648218_9648532_+	-75498	8.23443e-05	TEs
THE1B_9648964_9649086_+	39005	0.00113222	TEs
HERVK-int_9659580_9669174_+	-39099	3.4687e-05	TEs
MER1A_9670738_9671246_+	-83907	0.000242009	TEs
MER66B_9680873_9681310_+	-50720	0.00335587	TEs
MSTC_9825613_9826013_+	57825	0.0011274	TEs
MIR_10017894_10018096_+	169220	0.00481696	TEs
MIR_10101844_10102057_+	-10746	3.28153e-11	TEs
MIRb_10103784_10103941_-	28456	2.27707e-07	TEs
MSTD_10103942_10104290_+	161	3.41064e-08	TEs
MER30_10105130_10105321_-	29836	1.51333e-08	TEs
MSTA-int_16277559_16279870_+	122579	0.000248417	TEs
ENSG00000151552	99	5.72408e-08	Genes
ENSG00000118579	-9595	1.6762e-11	Genes
ENSG00000163138	-4835	0.000273897	Genes
AluJr_20732699_20732996_-	-13454	5.9886e-06	TEs
MIR_20733889_20734133_+	-17410	2.2504e-05	TEs
AluSz_25259836_25260131_-	699	2.73209e-05	TEs
AluSz_25280822_25281127_-	12165	0.000718768	TEs
MIR_25392936_25393159_-	-6480	4.00499e-11	TEs
MLT1H_25394435_25394741_-	-933	8.69968e-15	TEs
AluSz_25395002_25395307_+	-5068	3.28243e-08	TEs
ENSG00000250317	53005	5.61392e-06	Genes
MIRb_37594252_37594462_+	694	0.00475419	TEs
MLT1J_37594822_37595354_-	683677	0.00363977	TEs
MER5B_38688489_38688554_-	76197	0.00439087	TEs
L3_38689589_38689918_-	46126	6.22678e-05	TEs
L2a_38912135_38912673_-	4057	2.20641e-12	TEs
AluSx3_38914003_38914302_-	1818	1.71252e-14	TEs
L1PA12_39139452_39140387_+	-29894	0.000293022	TEs
L1MD2_39144099_39144863_+	-22553	0.000121897	TEs
L2a_39453988_39454351_-	-1391	6.35685e-05	TEs
AluJr4_39454806_39455074_+	936	5.05665e-07	TEs
L2a_39455325_39455429_-	-313	0.0045432	TEs
ENSG00000163682	844	1.708e-28	Genes
ENSG00000109814	-7807	0.000334249	Genes
ENSG00000078177	-747	9.90028e-05	Genes
L2a_42437631_42438099_+	-60206	0.00400283	TEs
MIRb_44703306_44703443_-	25763	7.36219e-22	TEs
ENSG00000163281	3278	4.63573e-07	Genes
MER20_47093076_47093232_+	-224104	0.0030318	TEs
L1ME3Cz_47459741_47461341_+	-31436	0.00130764	TEs
MER11A_47991859_47992849_+	-64471	0.00218644	TEs
LTR8A_48004399_48004993_-	26804	0.000194999	TEs
MER4-int_48007433_48008647_-	2893	2.84795e-09	TEs
MER4-int_48008927_48010705_-	4951	1.10859e-10	TEs
AluSp_48011541_48011840_+	-23605	1.30137e-05	TEs
MER4-int_48011841_48012472_-	24695	3.36896e-08	TEs
ENSG00000198515	2250	0.00274197	Genes
ENSG00000128039	81420	5.90099e-10	Genes
AluJb_56312266_56312504_-	-143714	5.61521e-10	TEs
ENSG00000157426	23709	1.39335e-06	Genes
MER21C_57271474_57272311_+	-15273	4.99328e-07	TEs
ENSG00000269949	-19386	1.29863e-06	Genes
HAL1ME_68297299_68298424_-	-33181	1.02028e-05	TEs
L1PA13_68518277_68524415_+	68058	0.000771688	TEs
ENSG00000033178	35745	0.000262284	Genes
L1PA2_69375523_69381538_-	20064	0.00457468	TEs
Tigger2a_69392108_69392544_+	-18632	5.96107e-05	TEs
L1PA8_69396152_69402381_-	31751	7.67008e-05	TEs
L1PA8_69406365_69407262_-	36632	7.1888e-05	TEs
L1PA4_69408174_69414301_+	-37544	1.92656e-05	TEs
L1PA8_69414299_69414740_-	44710	0.000533691	TEs
ENSG00000197888	53944	0.000732422	Genes
THE1B-int_70574824_70577143_-	-41895	0.00229102	TEs
L1ME3A_70580713_70582663_+	30406	0.00163364	TEs
L1ME3A_70582960_70583824_+	-62130	0.00617982	TEs
MER5A_70584530_70584608_+	-3648	0.00076418	TEs
MIR_70586392_70586620_-	-29702	0.000607365	TEs
ENSG00000132464	980509	0.00414423	Genes
AluJr_71692275_71692576_+	-262729	0.00146013	TEs
L1PA3_71919564_71925574_-	10305	3.51462e-10	TEs
L1PA6_72481512_72487659_+	-37195	0.000174293	TEs
L1MCa_74132578_74132912_+	-57954	1.27824e-10	TEs
L2c_74457539_74457908_-	-8511	0.000157641	TEs
ENSG00000109272	35	1.49685e-07	Genes
Charlie20a_75548000_75548316_-	192669	0.00641853	TEs
L1PA10_75901004_75906804_+	124135	1.35521e-11	TEs
ENSG00000260265	4753	0.000174116	Genes
L1P1_76010405_76011759_-	6585	5.81527e-05	TEs
LTR78_76012280_76012853_+	7649	0.00343566	TEs
Tigger1_76014764_76017116_+	-4841	4.84741e-05	TEs
L1MA1_76017684_76020232_-	5335	3.38277e-05	TEs
MIRb_76712114_76712365_+	5357	0.00105153	TEs
AluSx_76721097_76721389_-	504	2.75128e-05	TEs
AluSg_76833426_76833728_+	316219	0.000383723	TEs
AluSx1_76835532_76835831_-	-18227	0.00142623	TEs
AluSz_76837932_76838231_-	-5655	0.00141529	TEs
MER63A_76838357_76838555_+	-5501	8.84871e-09	TEs
ENSG00000138744	5764	1.67877e-14	Genes
HAL1_77073384_77074471_+	-170609	0.00249177	TEs
MIR_77083841_77084054_-	46094	8.35877e-07	TEs
ENSG00000189157	57495	0.000723856	Genes
L1PB1_77145910_77146450_-	-9141	1.33425e-09	TEs
L1PB1_77146451_77147208_-	-8383	7.77584e-09	TEs
LTR14B_77147209_77147840_-	-7751	5.75465e-08	TEs
L1PB1_77147842_77149349_-	-6242	1.41868e-09	TEs
L1ME2_263484_263693_+	-55219	0.00201297	TEs
L1MC5a_263745_264168_+	44607	1.49304e-05	TEs
MLT2B4_283597_284922_-	45503	0.0054605	TEs
AluSx3_312779_312954_+	-1301	0.000126686	TEs
AluJb_313580_313736_-	129400	5.91745e-05	TEs
ENSG00000221990	24187	6.83297e-05	Genes
AluSp_462939_463248_+	-3167	7.08208e-08	TEs
L1M5_463458_463546_+	-7001	1.4125e-05	TEs
AluSx_487789_488082_-	-174550	0.000644034	TEs
ENSG00000066230	-62177	0.00214538	Genes
MLT1A1_860625_860972_-	385617	0.00204841	TEs
MIR_894563_894806_-	-477711	0.0059897	TEs
AluY_1348094_1348398_-	2924	4.87862e-06	TEs
MER50_1349208_1349697_-	21846	0.000195707	TEs
MER50_1349920_1350114_-	4640	0.00651755	TEs
MER65A_1350264_1350689_+	-10279	6.80032e-06	TEs
LTR5_Hs_1596092_1597059_-	-26773	0.00029177	TEs
MLT2B4_1618652_1619130_+	-25848	3.29785e-07	TEs
AluSg_6605814_6606078_-	-8128	1.09751e-34	TEs
AluY_6606397_6606697_-	-7509	9.39237e-36	TEs
ENSG00000250786	4396	7.37426e-07	Genes
MLT1A1-int_9552497_9554735_-	5427	1.82481e-06	TEs
L2c_9556716_9557530_-	8222	0.00340731	TEs
ENSG00000271715	-20430	2.81224e-06	Genes
L1MEf_10739933_10741073_+	-7063	0.00122315	TEs
ENSG00000112977	20191	0.00519314	Genes
HUERS-P1-int_14746437_14747026_-	-452	1.34598e-12	TEs
AluJo_14747407_14747691_+	3074	1.96307e-09	TEs
MIRb_14747889_14748127_+	-434	5.31443e-10	TEs
MIR3_14748915_14749070_+	43	1.019e-07	TEs
AluJr_16662426_16662729_-	-5527	0.000107809	TEs
THE1B-int_21485214_21487330_-	22206	7.1068e-06	TEs
AluSc_32593799_32594097_-	909685	0.00315949	TEs
ERVL-B4-int_33434838_33435318_-	-4988	1.02815e-15	TEs
L1PA5_33436274_33436902_-	-17426	7.82348e-21	TEs
L1PA5_33436903_33437574_+	3403	5.70263e-20	TEs
ERVL-E-int_33438793_33439167_-	-15161	1.20751e-11	TEs
LTR29_33439353_33439830_-	-476	7.31046e-20	TEs
L2d2_33440097_33440209_-	-14119	1.32656e-16	TEs
ENSG00000168671	1351	3.38971e-05	Genes
MIRb_36701329_36701559_+	1535	8.32056e-06	TEs
MER112_36871814_36872043_-	45822	0.00120958	TEs
AluY_36872468_36872775_+	-46247	0.000549242	TEs
MamSINE1_36874837_36874962_-	87000	0.000509289	TEs
L2a_36875203_36875489_-	89030	0.00211212	TEs
L1PA6_37688816_37694942_+	416621	0.00269847	TEs
ENSG00000112964	110391	0.00565625	Genes
L1PA6_43053756_43053841_+	432891	0.000989356	TEs
L1PA6_43059214_43060683_+	4198	0.000661403	TEs
L1MB1_43136888_43138346_+	-174538	0.00242739	TEs
SVA_D_43521621_43523181_+	47405	0.00141625	TEs
ENSG00000112992	62548	0.00545871	Genes
MER112_52190758_52191002_-	-2123	1.01513e-11	TEs
ENSG00000178996	-33724	0.000102765	Genes
L1M3_54544050_54545000_-	-521957	0.00110087	TEs
L1M2_54728070_54728854_+	-586883	0.00603676	TEs
ENSG00000155542	54721	4.07333e-15	Genes
L2a_56213751_56214268_+	47740	0.000393469	TEs
AluSg_56214951_56215229_-	103302	9.95011e-05	TEs
ENSG00000152931	-330892	0.00299717	Genes
AluSp_60163726_60163999_+	-68454	1.20244e-05	TEs
L1MEj_60166518_60166961_+	-71246	9.70171e-05	TEs
L1MA8_60168020_60168789_+	-72748	5.61178e-06	TEs
L1MA8_60168790_60169129_+	-49053	1.32502e-05	TEs
ENSG00000049167	145628	9.88046e-07	Genes
L1PA6_60449898_60451791_-	608132	0.00280737	TEs
AluSg_60453138_60453424_-	31301	4.28891e-05	TEs
LTR12C_64780549_64781822_-	-50733	7.08105e-10	TEs
HERVL-int_64782634_64787040_-	-190259	4.56952e-08	TEs
L2a_64853998_64854590_-	75376	2.14548e-05	TEs
ENSG00000123219	-15637	0.000868337	Genes
L2_64864328_64864513_-	-88232	1.03956e-05	TEs
L1MC1_64873543_64874540_-	94835	0.00311992	TEs
AluSz_68509913_68510215_-	-67679	0.000206412	TEs
THE1D_68575633_68575977_-	95766	3.39749e-11	TEs
MLT1D_68612021_68612400_+	-5410	8.8425e-06	TEs
ENSG00000205571	-984802	0.00284196	Genes
ENSG00000172058	483228	0.000271372	Genes
ENSG00000254353	-351248	1.63012e-16	Genes
LTR87_70330213_70330756_-	-350719	2.34685e-06	TEs
ENSG00000145736	-592541	0.0066545	Genes
ENSG00000131711	93358	0.00356661	Genes
ENSG00000272081	-155301	0.0032853	Genes
MSTB1_72408923_72409326_-	-3276	1.25262e-11	TEs
MIR_72409677_72409853_+	2925	8.64928e-06	TEs
MIRb_72411156_72411315_-	-3368	5.78748e-14	TEs
L2a_72412507_72413165_+	95	1.84558e-13	TEs
Mam_R4_72414548_72414651_+	135	2.27904e-08	TEs
ENSG00000157111	-1436	1.42778e-08	Genes
MIR3_72420249_72420387_+	-5566	8.32043e-07	TEs
MIR_72421063_72421303_-	13057	0.0010783	TEs
AluSx1_72423257_72423570_-	4303	0.00159509	TEs
L1MB4_72423872_72424070_-	11468	2.31699e-06	TEs
AluSz6_72424639_72424868_+	-9956	0.00288806	TEs
MER51A_72424869_72425404_-	6137	9.94873e-08	TEs
MamRep38_72425486_72425583_+	-6219	0.00040067	TEs
MIRb_72426727_72426942_-	12259	3.1068e-07	TEs
MLT1J_72482325_72482749_+	-11670	1.66878e-05	TEs
ENSG00000164331	-48722	0.00135312	Genes
MamRep1151_72878549_72878882_+	44098	0.00128747	TEs
ENSG00000214944	393	0.000131372	Genes
AluSq2_73205924_73206231_+	-16449	0.00129728	TEs
AluJr_73932955_73933180_-	865	2.10022e-07	TEs
ENSG00000164346	-1573	5.99133e-12	Genes
MER77_74897872_74898352_-	985	0.00146629	TEs
ENSG00000189045	-210234	0.000765777	Genes
L1PA2_74938061_74944111_+	-9178	0.000261645	TEs
AluY_74982863_74983154_-	-35044	4.19828e-09	TEs
MER4D1_77069787_77070640_+	-91836	0.00270634	TEs
ENSG00000132842	250733	0.0012809	Genes
ENSG00000152409	-97721	0.00056508	Genes
AluSz_79432677_79432992_+	-206923	0.00511617	TEs
L1MA8_79433774_79434136_+	-21537	0.00563952	TEs
MER21B_79455286_79456112_+	801	1.81244e-25	TEs
L1PB4_79456384_79458195_-	2108	1.44256e-25	TEs
L1PB4_79458978_79460198_-	4111	4.59127e-24	TEs
MIR_79461331_79461437_-	5350	2.14601e-09	TEs
L1MA2_79461788_79462115_-	6028	1.22337e-10	TEs
ENSG00000113318	-17374	1.27284e-06	Genes
ENSG00000152348	-4322	2.70961e-13	Genes
ENSG00000186468	217975	0.000115104	Genes
ENSG00000205464	19467	6.72212e-14	Genes
Charlie17_86660967_86661256_+	-89562	0.00586303	TEs
L1M2_87589768_87590228_+	189024	6.865e-07	TEs
L1M2_87590513_87591743_+	116457	5.36784e-12	TEs
LTR16A_87595434_87595845_-	-16797	6.41185e-11	TEs
L2a_95151549_95152009_+	-4262	0.00272173	TEs
AluY_95155322_95155626_+	-8035	0.00183411	TEs
MIR3_95157481_95157608_-	7363	0.00657902	TEs
MIRc_96099556_96099773_+	1962	1.30819e-16	TEs
MIR_96099902_96100091_-	13401	1.05878e-14	TEs
AluJb_96103809_96104087_-	15041	1.64846e-07	TEs
MIR3_96106661_96106727_+	-5139	6.3034e-23	TEs
L2b_96113849_96114602_-	2519	1.07049e-05	TEs
LTR86A1_96118242_96118497_+	-3749	2.99365e-06	TEs
AluSx1_96119917_96120205_+	22566	2.62579e-05	TEs
ENSG00000164307	20748	4.60729e-18	Genes
ENSG00000164308	67294	1.41017e-49	Genes
AluSx_96236388_96236668_-	-11082	4.4117e-05	TEs
HERVH-int_98346528_98352658_-	44729	3.295e-05	TEs
ENSG00000145725	-99562	0.000112512	Genes
MLT1G3_102510033_102510581_-	145155	1.6779e-06	TEs
L2a_102511313_102511486_-	334734	0.000370039	TEs
ENSG00000112874	38698	0.000922777	Genes
ENSG00000249476	6002	0.0021391	Genes
ENSG00000186952	13018	1.03899e-05	Genes
HSMAR2_112894898_112896106_+	-9338	1.01181e-11	TEs
ENSG00000248175	-60186	0.00102535	Genes
L1M5_114543316_114544457_-	28869	0.00453884	TEs
ENSG00000164219	59202	0.000206849	Genes
L1MB8_114870966_114871941_+	-733537	0.00119961	TEs
ENSG00000129596	-43	0.00188391	Genes
ENSG00000145779	76008	0.00594089	Genes
L1M4b_118846224_118848444_+	-69175	0.000484749	TEs
LTR12C_118852617_118854155_+	-39969	6.53534e-07	TEs
L1PA4_119462557_119468723_-	-15213	0.000178008	TEs
MER6A_121773836_121774415_+	-23507	9.75159e-05	TEs
LTR78B_121777615_121777750_+	276	0.000356627	TEs
MIRc_122167850_122167952_+	821076	0.00259187	TEs
L1ME1_125833780_125834229_-	-29642	0.00425988	TEs
L1PA3_126225979_126232025_-	-386204	0.00560686	TEs
ENSG00000173926	-571615	0.00361593	Genes
L1MB5_127108960_127110753_-	-128647	0.00387656	TEs
MLT1A0_127395692_127396036_-	12090	1.19155e-06	TEs
L1ME4b_127405400_127405879_+	10894	5.63755e-07	TEs
ENSG00000272463	255	4.98124e-12	Genes
L1PA6_2300071_2303256_+	-25576	0.000686299	TEs
HERVL-int_2303262_2307804_+	-28767	3.2015e-10	TEs
Harlequin-int_2310643_2318332_-	43837	0.00676918	TEs
L1MD2_2439820_2440754_+	-2655	5.66437e-05	TEs
MamGypLTR3_2482913_2483438_+	-45748	0.000464285	TEs
ENSG00000145949	70468	0.00170115	Genes
AluSz_2837504_2837811_-	-18019	0.00252506	TEs
AluSx_2851553_2851866_-	-24669	9.00892e-09	TEs
MIR3_2852098_2852193_-	-23887	0.000155325	TEs
ENSG00000230438	5106	2.30487e-19	Genes
L1ME3G_2885435_2885768_-	-525	1.12638e-19	TEs
MSTB1_2886258_2886680_-	387	8.17726e-21	TEs
MER1B_2966662_2966964_+	-104	0.00162406	TEs
L1PREC2_2967474_2968694_+	-793	0.000528975	TEs
ENSG00000124588	32223	6.14042e-09	Genes
L1MB2_3005365_3005863_-	-12311	1.38745e-06	TEs
AluSx1_3018460_3018767_+	1984	8.49662e-06	TEs
L1ME4a_3019070_3019421_-	-13287	7.37753e-11	TEs
L3_3019477_3019590_-	-3350	4.60234e-17	TEs
ENSG00000270346	2996	2.50889e-28	Genes
L1PA17_3020014_3020576_-	-2364	2.48901e-28	TEs
L1MB3_3359634_3360524_+	-5373	0.000668029	TEs
ENSG00000185689	32801	1.09834e-06	Genes
L1ME2_4121103_4121658_-	-26275	1.18129e-06	TEs
ENSG00000214113	478	4.33307e-07	Genes
ENSG00000112799	1136	0.000955443	Genes
Tigger4b_8426379_8426572_-	-7713	5.00674e-07	TEs
L2c_13572373_13572545_-	-4163	5.88662e-14	TEs
LTR75_1_13572978_13573475_-	-3233	1.63143e-15	TEs
MIR_13573585_13573763_+	5288	6.84959e-12	TEs
L3_14560050_14560186_+	204343	0.00274756	TEs
ENSG00000047579	288861	0.0011444	Genes
LTR1D1_16155786_16156582_-	5335	1.16882e-07	TEs
ENSG00000228412	6301	0.00653542	Genes
L1PA7_20592998_20597338_-	153786	0.00563847	TEs
L2_24420247_24420333_+	2022	8.96184e-05	TEs
L2a_24420691_24421190_-	-9057	1.08767e-08	TEs
L1MC4_24421730_24422094_-	-128870	0.00522976	TEs
AluSz_24422095_24422390_+	174	4.15503e-05	TEs
ENSG00000112294	9950	1.31673e-07	Genes
L1MC4_24660947_24661749_-	442261	0.00391594	TEs
ENSG00000111913	230667	1.08038e-05	Genes
ENSG00000079689	-287680	0.00255092	Genes
AluSz6_25988712_25988967_-	25001	0.00460927	TEs
AluY_26002096_26002397_+	91930	0.00100348	TEs
ENSG00000186470	-9341	4.51959e-26	Genes
L1ME3G_26367244_26367650_-	205	6.97876e-07	TEs
MER90_26369539_26370092_-	9495	2.61397e-09	TEs
LTR33_26370093_26370510_+	-9496	1.49864e-07	TEs
ENSG00000124508	924851	0.000567	Genes
AluSx_26403296_26403593_-	31692	0.00299	TEs
AluSz_26464039_26464329_-	11382	2.79322e-13	TEs
L2a_26464491_26465154_-	-116104	3.57029e-17	TEs
AluSx_26467539_26467839_-	115767	0.00669504	TEs
AluSz_26539506_26539798_-	5182	0.00173905	TEs
AluSg_26541284_26541558_-	97390	0.00590669	TEs
L1MC2_26542431_26542757_-	-34569	0.000338612	TEs
ENSG00000181315	34329	0.00339787	Genes
L1MEf_26673833_26676240_+	151679	2.03158e-11	TEs
L1MEf_26682965_26684766_+	279285	0.000100689	TEs
ENSG00000261584	220320	7.03186e-10	Genes
MLT2B3_26835870_26836341_+	87036	8.92483e-07	TEs
ENSG00000224843	208514	0.00389453	Genes
MER52A_27335566_27336985_+	-145232	0.00375361	TEs
ENSG00000124613	139277	4.09805e-05	Genes
MLT1G1_27738988_27739222_-	-279247	0.00120303	TEs
ENSG00000197914	-62617	0.000956008	Genes
L2a_28235207_28235825_-	-3856	3.23587e-05	TEs
L1PB1_28273591_28280053_-	-91741	0.00603115	TEs
L1MC5_28388257_28390016_+	-258468	2.99045e-08	TEs
Tigger1_28391868_28393094_-	199308	1.81505e-08	TEs
Tigger1_28393383_28394539_-	232070	6.07886e-07	TEs
ENSG00000187987	217493	8.1108e-10	Genes
ENSG00000204709	-245720	7.19283e-10	Genes
ENSG00000204644	4612	6.14265e-09	Genes
ENSG00000204642	-7663	0.00125778	Genes
L1M4_29714187_29714763_+	403267	1.15883e-06	TEs
ENSG00000204632	128010	0.00024097	Genes
ERV3-16A3_I-int_29839669_29841879_+	85162	1.48212e-12	TEs
L1ME3D_29842929_29843419_+	-3464	4.01938e-09	TEs
HERVK9-int_29843427_29849606_-	7434	5.82545e-31	TEs
Charlie9_29849948_29850433_+	73475	2.01735e-05	TEs
L1PA10_29850439_29851444_+	60905	7.13283e-08	TEs
THE1C_29851642_29852023_+	59702	5.32835e-07	TEs
MLT1F1_29852024_29852476_+	29383	8.88508e-06	TEs
MLT1E3_29852993_29853278_+	214000	8.29294e-06	TEs
MLT1E3_29853597_29853856_+	-14113	0.00201568	TEs
ERV3-16A3_I-int_29859902_29861334_+	172181	6.46796e-16	TEs
MER21-int_29867245_29868015_-	-43329	9.80912e-05	TEs
LTR13A_29897749_29898685_-	-12135	1.59919e-11	TEs
SVA_A_29899865_29901530_+	10955	3.14657e-18	TEs
AluY_29902518_29902883_-	32392	5.1849e-09	TEs
ERV3-16A3_I-int_29914697_29917317_+	-15020	9.71514e-31	TEs
ERV3-16A3_I-int_29917418_29918189_+	2965	1.26162e-05	TEs
MSTA-int_29926674_29928542_+	-73391	6.80604e-06	TEs
HERVP71A-int_29934175_29934900_+	-1175	4.70999e-19	TEs
HERVP71A-int_29935706_29936608_+	-2706	4.23811e-16	TEs
HERVP71A-int_29936807_29937540_+	-3807	6.80942e-14	TEs
L1MB3_29940743_29941337_+	-41667	0.000714295	TEs
L1MA4A_30019591_30020785_-	76134	2.37251e-05	TEs
L1MC5a_30069325_30069438_-	259652	0.00529754	TEs
MIRb_30072308_30072507_+	6999	0.000820889	TEs
AluSq4_30074597_30074875_+	-175954	4.87642e-05	TEs
AluSq_30076056_30076364_+	146510	0.000194058	TEs
Charlie5_30077735_30078010_+	-980	0.0060454	TEs
ENSG00000204616	-141683	3.21816e-05	Genes
L2c_30175450_30175887_+	950327	0.00242272	TEs
L1MC3_30179447_30180330_+	-11612	0.00126335	TEs
L1MA9_30237914_30239853_+	-11103	0.00075025	TEs
MSTA-int_30250654_30253098_-	-6206	2.38318e-05	TEs
L1MA1_30253099_30254439_-	-4865	1.67257e-06	TEs
L1PREC2_30254754_30256443_-	-3576	1.20065e-06	TEs
ENSG00000204574	868065	0.00244186	Genes
AluSx1_30708634_30708863_-	-92	3.97033e-11	TEs
ENSG00000213780	579543	0.000861058	Genes
ENSG00000137411	12142	8.98558e-10	Genes
L2a_30895837_30896287_-	-101405	0.00175223	TEs
ENSG00000204540	207	2.7873e-11	Genes
MamSINE1_31091276_31091412_+	-5506	0.000143455	TEs
MamSINE1_31093157_31093277_-	7507	4.27974e-07	TEs
Charlie2b_31104321_31104396_-	20321	1.3035e-11	TEs
L4_A_Mam_31114143_31114485_-	7227	0.0010385	TEs
L2c_31136513_31136739_-	-14509	0.00368246	TEs
AluJr_31138666_31138963_-	-12285	4.15074e-15	TEs
MIR3_31142077_31142251_+	156046	1.65789e-17	TEs
AluSz_31142486_31142764_+	96389	2.32621e-21	TEs
MIRb_31144011_31144228_+	130879	1.82955e-22	TEs
AluSq2_31144442_31144713_+	94433	1.12397e-12	TEs
AluY_31144822_31145126_-	-93749	5.38242e-16	TEs
L2_31145843_31146099_+	129047	1.16192e-15	TEs
LTR102_Mam_31146110_31146363_-	-92512	1.96298e-09	TEs
LTR102_Mam_31146475_31146588_-	-177787	0.000637898	TEs
L2_31146598_31146975_+	153360	9.61936e-05	TEs
AluSx_31147399_31147586_+	91476	0.00124233	TEs
ENSG00000204531	-2740	4.78719e-07	Genes
AluSx_31149038_31149315_+	89837	0.00178316	TEs
ENSG00000206344	-1301	1.16534e-07	Genes
AluSx1_31166203_31166512_-	-124773	0.00290049	TEs
MLT1G1_31168883_31169353_-	5117	1.17606e-05	TEs
ENSG00000204525	2184	1.27649e-11	Genes
ENSG00000272221	3806	1.66845e-19	Genes
LTR22C_31365632_31366091_+	-1063	0.00137271	TEs
AluSx1_31366230_31366492_-	5641	1.85994e-09	TEs
L1ME1_31366607_31366753_+	-3728	0.000521149	TEs
AluY_31367029_31367336_+	4401	4.27254e-08	TEs
AluSp_31368129_31368415_+	-5238	0.00612389	TEs
MIRc_31368895_31369015_+	-9429	2.30135e-06	TEs
AluJr_31369292_31369453_+	41232	2.61633e-05	TEs
MER5B_31369508_31369687_-	10221	6.15428e-06	TEs
ENSG00000204520	28267	2.89344e-12	Genes
L1MA3_31373192_31375011_-	11299	1.69236e-12	TEs
AluSp_31375012_31375312_-	-5137	3.82982e-08	TEs
L1MA3_31375313_31376224_-	307	1.44362e-10	TEs
L1MB3_31376219_31376502_-	12214	1.04005e-07	TEs
AluSq_31376503_31376802_+	-55654	1.3181e-07	TEs
L1MB3_31376803_31377638_-	-2811	2.0588e-12	TEs
HAL1_31384940_31385433_-	2439	0.000821301	TEs
Tigger1a_Mars_31440950_31441703_-	205669	0.00069317	TEs
MLT1B_31450217_31450393_-	103015	0.00137636	TEs
ENSG00000213760	19728	0.000163119	Genes
ENSG00000204482	-88871	0.00502673	Genes
ENSG00000204463	213264	0.000300494	Genes
AluSc_31720218_31720524_+	-10198	0.00208687	TEs
SVA_F_31821055_31823156_-	503999	0.00031482	TEs
ENSG00000204351	-499762	0.00621745	Genes
ENSG00000244731	-444321	0.000542648	Genes
ENSG00000204308	530857	0.000112196	Genes
MIR_32487702_32487901_+	25840	3.27518e-09	TEs
L2c_32490350_32490932_-	-68570	1.56908e-10	TEs
L2a_32494596_32494995_+	93597	0.000571044	TEs
ENSG00000198502	-104808	1.22451e-13	Genes
MIR_32522007_32522086_-	-67527	1.48864e-07	TEs
MIR_32523016_32523210_+	-82339	1.10953e-10	TEs
L2b_32526366_32526948_-	88561	1.15874e-09	TEs
MLT1L_32545312_32545672_+	58696	1.18279e-08	TEs
L1MA8_32546327_32546453_-	-13311	2.55323e-22	TEs
LTR12_32547142_32547598_-	93197	5.60419e-28	TEs
MIR_32549892_32550091_+	-7994	1.642e-17	TEs
L2b_32552547_32552703_-	98302	7.52955e-12	TEs
MIRb_32553154_32553301_+	-10106	3.23126e-15	TEs
L2a_32553740_32553838_+	-147036	1.48712e-10	TEs
L2a_32554151_32554877_+	-99750	1.33246e-18	TEs
L2a_32555189_32555728_+	2246	6.93935e-14	TEs
AluJb_32555953_32556245_+	16802	4.12121e-15	TEs
MADE2_32556520_32556590_+	17389	8.0714e-11	TEs
ENSG00000196126	-102213	1.04026e-05	Genes
ENSG00000196735	12257	2.76721e-14	Genes
L2c_32607968_32608130_+	-24963	0.000705169	TEs
L2c_32608780_32608968_-	-23524	2.10563e-13	TEs
L1PA6_32616051_32618621_+	17779	6.55039e-11	TEs
MER11C_32623524_32624592_-	-3364	2.39019e-21	TEs
Tigger13a_32624593_32624691_+	6739	1.0087e-12	TEs
LTR5_Hs_32624903_32625860_-	-48438	2.1684e-27	TEs
MLT1K_32626748_32626790_+	41691	1.4948e-18	TEs
MIRb_32633425_32633604_+	-5969	2.34342e-11	TEs
ENSG00000179344	5292	2.59535e-27	Genes
ENSG00000237541	-101169	2.93478e-26	Genes
L2c_32728743_32729120_-	66561	4.62159e-08	TEs
ENSG00000232629	120082	7.69685e-20	Genes
L1ME5_32783207_32783487_+	13650	4.62806e-13	TEs
LTR42_32784247_32784372_+	-40412	2.12176e-09	TEs
ENSG00000241106	-12032	2.9855e-12	Genes
L1MA6_32785712_32786001_+	11144	4.66206e-10	TEs
L1MEd_32791872_32792685_-	-3795	0.000214115	TEs
L2d2_32798817_32798988_+	-1649	0.00378784	TEs
L1MC5_32799028_32799989_+	-198480	0.00149083	TEs
L1MEf_32828809_32829263_+	-590	0.000802784	TEs
L1MEf_32830851_32831638_+	-153263	0.00086771	TEs
MSTD_32870969_32871288_+	17597	0.00084371	TEs
MER44A_32871323_32871623_-	-11810	3.28967e-05	TEs
Charlie1_32873586_32875494_-	-18193	5.12556e-10	TEs
L1MA4_32929012_32931044_+	20217	6.28706e-11	TEs
L2c_32933453_32933863_-	29812	9.99364e-07	TEs
L2-3_Crp_32934932_32935124_-	34739	2.06737e-08	TEs
L1PA5_33044694_33045278_-	-31993	1.89438e-06	TEs
L3_33051837_33051995_+	2220	1.13468e-08	TEs
AluSx1_33052280_33052603_+	1777	4.53876e-15	TEs
AluJr4_33227961_33228131_-	-380085	0.00641279	TEs
LTR13A_33598931_33599880_-	10895	2.51174e-07	TEs
L2a_33609408_33609876_+	-808537	0.0067122	TEs
MIR_33658192_33658441_+	-4744	3.07086e-08	TEs
FLAM_C_34207047_34207185_-	-32288	0.0032356	TEs
L1MA4_35282205_35282966_-	758137	0.00173126	TEs
MIR_35437580_35437704_-	17076	0.000341348	TEs
MIRb_35449343_35449558_-	1369	0.00612179	TEs
AluSz_35449766_35450040_-	34001	0.000329667	TEs
L2c_35451752_35452031_+	-29476	0.000453039	TEs
MER90a_36094402_36094982_+	-84569	2.39426e-06	TEs
ENSG00000156711	4174	0.000862458	Genes
ENSG00000137168	25687	0.00373776	Genes
L4_A_Mam_36886734_36887346_+	6103	6.53429e-08	TEs
ENSG00000172738	21391	0.00160601	Genes
ENSG00000112139	3458	3.01201e-25	Genes
ENSG00000183826	463924	1.50818e-06	Genes
ENSG00000164627	-3531	1.33336e-05	Genes
ENSG00000124615	10921	7.83272e-05	Genes
L2a_41103435_41104678_-	-29128	0.000455834	TEs
FLAM_C_41235350_41235476_+	5591	0.00268895	TEs
L1MA5A_41959204_41959888_-	95	2.20498e-33	TEs
ENSG00000112619	18493	5.71773e-10	Genes
ENSG00000242611	-31385	5.15363e-09	Genes
ENSG00000177706	31019	0.00396102	Genes
ENSG00000223855	4055	1.02188e-06	Genes
L2b_564156_564523_-	283	4.4598e-10	TEs
L1MD2_618074_618306_-	-4819	3.75954e-05	TEs
AluSx_618307_618618_-	8841	9.13301e-05	TEs
ENSG00000188191	10804	1.38197e-05	Genes
MER30_771208_771405_+	4187	1.7024e-05	TEs
L1M1_772251_773136_-	-9730	1.75007e-12	TEs
L1M1_773431_774508_-	-887	6.9401e-09	TEs
L1M1_775221_776720_-	-97	5.8611e-14	TEs
L1M1_777033_778194_-	-8443	1.32475e-11	TEs
LTR16A1_779671_779798_+	23671	5.66821e-11	TEs
Charlie1a_819911_820441_-	964	2.95389e-07	TEs
AluSx3_888593_888890_-	23801	1.50958e-06	TEs
AluSq_941722_941811_+	-1465	6.33196e-14	TEs
AluSp_941814_942125_+	-1557	3.71253e-10	TEs
HAL1_942127_942467_+	-1870	2.85117e-14	TEs
HAL1_942490_942580_+	-2223	1.27679e-13	TEs
HAL1_942942_943061_+	-2685	1.04921e-17	TEs
AluJr_967571_967855_+	8106	1.37571e-07	TEs
FRAM_967858_968028_+	7472	0.000310868	TEs
L1MB7_968173_968647_+	3370	4.36935e-10	TEs
AluSg_968648_968945_+	7029	2.24884e-07	TEs
L1MB7_969168_969446_+	2375	7.21876e-09	TEs
AluJr_969458_969763_+	14320	9.83283e-12	TEs
L1ME4b_969927_970030_+	3173	1.35213e-09	TEs
AluJr_970032_970177_+	1092	7.29483e-15	TEs
AluSz6_970178_970463_+	13600	8.12043e-10	TEs
AluJr_970464_970644_+	13314	3.28557e-12	TEs
L1MB7_970948_971380_+	12830	2.9997e-12	TEs
MIRb_972221_972280_-	-11498	2.87732e-10	TEs
FRAM_972551_972626_-	-11152	4.82703e-11	TEs
AluSx_972627_972921_+	11151	1.84582e-10	TEs
FRAM_972922_972995_-	-10783	0.000189897	TEs
AluSz_1005293_1005575_-	-62187	0.00301095	TEs
AluSg_1188168_1188451_-	19082	2.85138e-05	TEs
AluJo_1188465_1188732_-	24949	0.000389478	TEs
MER5A_1188984_1189149_+	-37271	1.02311e-08	TEs
AluSx_1190524_1190822_-	27039	1.13759e-05	TEs
ENSG00000178381	1171	1.33952e-08	Genes
AluSq2_1202213_1202507_-	-6382	2.64949e-07	TEs
L1MC4_1204661_1205126_-	-5619	1.57831e-10	TEs
AluY_1475409_1475718_+	-23808	0.000174017	TEs
MLT1C2_1483110_1483503_+	-1009	1.04943e-15	TEs
L1M4_1530213_1530838_+	11909	6.86495e-10	TEs
L1MB8_1531556_1532242_+	10566	1.16986e-10	TEs
ENSG00000164880	37298	7.18308e-08	Genes
AluJr_1574536_1574847_-	3609	0.00172845	TEs
ENSG00000164855	6316	1.51621e-09	Genes
ENSG00000106266	28061	3.66662e-08	Genes
L1MDa_2614234_2615622_-	131	0.000767431	TEs
AluJo_2637301_2637601_-	-10667	0.006102	TEs
L2_2690265_2690768_-	6698	8.50991e-05	TEs
AluJr_2762324_2762609_+	6611	0.00159001	TEs
ENSG00000146535	-17126	0.00442849	Genes
L1ME3_2959542_2960041_-	17768	0.00289147	TEs
Harlequin-int_5062201_5068347_-	-50434	0.00128267	TEs
ENSG00000164638	22470	0.0027754	Genes
MIR_5430533_5430745_-	-1616	0.000232038	TEs
AluJb_5432357_5432650_+	891	4.41117e-07	TEs
L2b_5433797_5433963_-	1747	0.000116272	TEs
ENSG00000122674	938827	4.00553e-08	Genes
AluSx_6012461_6012773_-	-92128	1.13465e-05	TEs
Tigger2_6058488_6058866_+	12572	0.00212378	TEs
AluSx4_6734559_6734845_-	-689174	0.00283848	TEs
AluSx_6791281_6791565_+	-769359	1.24261e-08	TEs
ENSG00000146574	-19196	0.00160027	Genes
HERVE-int_6990040_6998376_-	-44694	0.000119662	TEs
L1PA4_7045436_7051579_-	19416	0.000749068	TEs
L1P3_7081465_7083877_+	-13585	1.71129e-07	TEs
AluJb_7142576_7142862_-	116617	0.000989882	TEs
FRAM_7143821_7143970_+	-94199	5.47025e-05	TEs
MER4-int_7144536_7146575_+	-118291	4.56124e-05	TEs
LTR8_7146576_7146824_-	-758413	4.78646e-05	TEs
MER4-int_7146825_7150281_+	-120580	0.00300402	TEs
L1MB4_7208484_7210131_-	-11776	0.0023306	TEs
L2c_7275746_7275929_+	1469	1.47607e-26	TEs
AluSx3_7276150_7276453_-	-762	6.06774e-23	TEs
MER5C_7276690_7276876_+	525	1.84686e-20	TEs
Charlie10b_7276913_7277183_-	-32	9.40391e-25	TEs
MER5A1_7277506_7277642_-	427	3.46363e-23	TEs
ENSG00000219545	227988	1.33096e-09	Genes
MLT1C2_7760445_7760908_+	-63110	1.00115e-11	TEs
HERVL-int_7761390_7767655_+	-26320	4.01512e-16	TEs
LTR26B_7836182_7836609_+	-250	3.66882e-10	TEs
THE1C_8156544_8156923_+	144515	5.99216e-05	TEs
L1ME1_8158001_8158146_+	141941	3.31267e-05	TEs
ENSG00000003147	2500	9.24688e-10	Genes
MLT1I-int_8380883_8382302_-	44870	5.41399e-07	TEs
AluJb_8384652_8384955_-	47523	1.47021e-06	TEs
THE1B-int_8385126_8387401_+	-47694	7.82984e-07	TEs
ENSG00000106460	-73252	0.00507529	Genes
ENSG00000226690	51892	6.38871e-07	Genes
MLT1C_16894260_16894625_-	1966	0.000126311	TEs
ENSG00000071189	-23546	1.76808e-08	Genes
L2a_17981908_17982480_+	8173	6.24381e-05	TEs
L1MEi_20218523_20219253_-	-777	3.31198e-16	TEs
L1ME3_21932310_21933061_-	-6424	0.000187184	TEs
L1MEi_21935715_21936165_-	3848	0.00603664	TEs
AluSp_22897456_22897757_-	3962	0.000144342	TEs
L1ME1_22897979_22898166_+	-4184	0.000178958	TEs
L1MC4_23218959_23220183_+	-23836	2.47928e-06	TEs
Charlie1a_23228353_23228951_+	148360	0.00537248	TEs
Charlie1a_23229549_23230222_+	-47800	0.00186856	TEs
L2b_23230595_23231149_-	-94888	1.45309e-05	TEs
AluJb_23231323_23231588_+	-49202	0.000341169	TEs
LTR12C_23232474_23233910_-	53778	2.56477e-11	TEs
ENSG00000226816	-3329	0.000862544	Genes
L1PB4_24921744_24922693_-	-3785	6.68697e-08	TEs
L1MEi_24929299_24929814_+	11355	1.21004e-07	TEs
AluSx1_29607275_29607568_+	50329	0.00313696	TEs
L2c_29687509_29687767_+	83	0.00257765	TEs
MIR_29687780_29688023_-	-3438	2.55249e-06	TEs
AluSx_29688284_29688584_+	28346	0.000965787	TEs
MIR_29688623_29688751_+	-28146	2.12741e-08	TEs
HERVK14-int_30575776_30577125_+	41698	0.00109114	TEs
L1PA5_30577130_30583250_+	40344	1.77e-05	TEs
MER4-int_30607938_30609663_+	82038	1.0584e-10	TEs
LTR12_30609668_30610518_+	44439	4.17627e-11	TEs
MER4-int_30610523_30611443_+	79453	8.99615e-07	TEs
AluY_30611444_30611737_+	23217	0.00645957	TEs
HERV4_I-int_30612019_30612752_-	-29747	2.37684e-09	TEs
HERV4_I-int_30612904_30613670_-	1223	5.77584e-35	TEs
L1MC5_30645307_30646885_-	10046	0.000620363	TEs
ENSG00000106113	82552	0.00352083	Genes
L1PA8_32637669_32640258_+	220196	4.37864e-05	TEs
AluSz_32797123_32797415_+	21061	8.68584e-06	TEs
AluSz6_32798247_32798542_+	76092	0.000146818	TEs
ENSG00000273014	60641	0.00236347	Genes
L3_33059920_33060685_-	-2807	4.68079e-24	TEs
MIRb_34691092_34691186_+	-143430	0.000165771	TEs
L2d2_34691621_34691770_+	-242	0.000315933	TEs
AluSc_34691968_34692273_+	-12724	2.72964e-05	TEs
LTR7B_34694437_34694874_+	-146775	0.00313443	TEs
MER5A_34967808_34967986_+	-19774	4.56671e-06	TEs
ENSG00000122545	-450854	0.00180278	Genes
L2a_36568058_36568156_+	-397580	0.00333065	TEs
MER20_36576998_36577112_-	-123669	0.0067486	TEs
AluSq2_36577615_36577932_-	-87134	0.000312454	TEs
L2a_36579019_36579203_+	86047	0.00332063	TEs
MIRb_36579230_36579367_+	90467	0.00350423	TEs
LTR78_36647059_36647403_-	-41838	0.00078369	TEs
L1M6_36652677_36653204_-	-121873	0.00195505	TEs
L1M4_570570_571362_+	84226	0.00166598	TEs
L1ME3B_582563_582729_+	10478	8.08979e-08	TEs
MER20_582782_582971_+	10259	2.00082e-15	TEs
L1ME3B_583187_583492_+	9854	7.57639e-20	TEs
L1M3_583499_584530_+	9542	8.40811e-23	TEs
L2d2_584578_584616_+	8463	3.29398e-12	TEs
MER89_593997_594339_-	-11452	1.98973e-11	TEs
L1MC5a_601814_602028_+	3979	1.54676e-14	TEs
L1MB3_602749_603238_+	20131	4.33235e-12	TEs
HERVFH19-int_607153_607945_-	31526	3.1251e-07	TEs
L1MEg_619800_620733_-	-208034	0.00571152	TEs
L1MB7_657506_658681_+	16055	2.40895e-06	TEs
L1MC1_660490_661499_-	2122	1.87868e-06	TEs
L1MC1_661797_662420_-	114112	1.04726e-05	TEs
AluSz_1709492_1709790_-	-19427	1.73515e-06	TEs
LTR8_1709791_1710325_-	732	9.38944e-08	TEs
ENSG00000164825	7556	1.34336e-07	Genes
MER57A-int_8100655_8101265_-	-3479	4.29953e-14	TEs
LTR8A_8101266_8101977_+	-6396	3.91722e-14	TEs
THE1B-int_8816641_8818913_-	-373384	0.00513079	TEs
L1PA5_9284247_9285980_-	-7561	0.00532463	TEs
LTR33_10341883_10342177_-	-94000	0.00214868	TEs
ENSG00000104643	-42726	0.00343368	Genes
ENSG00000255046	-12956	0.00142787	Genes
AluSg_11707649_11707957_+	151	0.000221152	TEs
MIRb_12812410_12812530_+	-329	5.03443e-08	TEs
LTR67B_12813203_12813753_-	1672	7.14189e-12	TEs
MER94_12815066_12815178_-	-4230	1.36578e-08	TEs
L1MB3_12815300_12815522_-	8461	5.62245e-07	TEs
L1MB3_12815596_12815858_-	8896	2.43719e-05	TEs
L1PA6_12816239_12816614_+	2987	4.7065e-06	TEs
ENSG00000104219	12231	0.0025141	Genes
Cheshire_17083566_17084882_-	22381	0.000161146	TEs
Cheshire_17084918_17085740_-	-3824	0.00242015	TEs
L1ME4b_17660807_17661055_+	4223	0.000756659	TEs
AluSc_17886381_17886691_+	-77651	0.00635382	TEs
L2b_21981983_21982387_-	-1389	0.00431171	TEs
LTR67B_22113052_22113351_-	15516	0.00517795	TEs
LTR67B_22114270_22114478_-	9787	0.00210734	TEs
ENSG00000241852	36010	0.000198583	Genes
MER21-int_22956774_22957658_-	369	0.000343827	TEs
MER21-int_22958417_22959111_-	-23875	0.00178392	TEs
L1MEf_23085741_23086652_-	-2556	5.1156e-05	TEs
ENSG00000120915	-2687	8.68117e-05	Genes
MLT1J2_27372030_27372417_-	26808	0.000615451	TEs
HAL1_27683272_27684010_+	4334	3.9921e-07	TEs
AluSx1_30533884_30534168_-	-3830	0.00040971	TEs
AluSz_30534629_30534928_+	1031	8.08336e-06	TEs
AluSc_30535009_30535297_+	11627	8.99206e-08	TEs
L1PA6_33219458_33223930_+	64058	0.00248692	TEs
ENSG00000172728	48897	2.09463e-07	Genes
MIR3_38138028_38138158_+	-912273	0.00415844	TEs
ENSG00000147526	130870	0.000158709	Genes
AluSp_38687784_38688084_-	48909	0.00117162	TEs
ENSG00000197140	-27650	6.24144e-05	Genes
ENSG00000070718	38904	0.000848103	Genes
AluSz_42380441_42380749_+	-2224	1.72258e-06	TEs
AluJb_42714497_42714770_+	-763999	0.000215152	TEs
L1PA5_43038792_43044885_-	-45564	0.000627956	TEs
ENSG00000104738	12691	0.00317459	Genes
ENSG00000147485	197654	0.00131667	Genes
AluJb_52733702_52734000_-	-74232	5.31884e-06	TEs
AluSc8_52734296_52734594_-	-73904	1.16688e-05	TEs
L2a_52734761_52735107_-	-73125	8.05291e-05	TEs
AluJb_52735742_52736043_+	-7997	0.000221794	TEs
L1PA7_52736201_52737972_+	72297	2.1108e-06	TEs
L1PA7_52738287_52739091_+	10756	4.30021e-05	TEs
AluSz_52859858_52860138_-	180163	0.000247246	TEs
LTR8B_52860212_52860937_-	18057	3.88913e-07	TEs
MLT1B_52861135_52861495_+	-31356	4.09229e-05	TEs
LTR26D_52861979_52862509_+	-207148	0.000234684	TEs
AluSz_54966553_54966842_-	769	3.26425e-05	TEs
ENSG00000215114	4790	0.00258252	Genes
LTR12C_60459508_60460937_+	-55541	0.00266705	TEs
L1PA3_62027935_62033953_-	-11758	0.00415523	TEs
L1MA3_62536215_62536703_+	25211	5.04535e-06	TEs
MLT1K_62573081_62573224_+	437880	0.0023617	TEs
L1PA5_63046061_63047192_-	-31003	6.90903e-05	TEs
L1MC4_63047931_63048172_-	-52893	0.00287132	TEs
LTR47A2_63952968_63953328_+	1433	2.0031e-05	TEs
L1M3_63953606_63954694_-	7051	2.70052e-05	TEs
ENSG00000180828	299260	0.000139434	Genes
AluSx1_65504463_65504755_+	283691	0.00107271	TEs
MIRc_65505238_65505450_-	-268894	0.000198113	TEs
L1MEd_65505850_65506532_+	281363	4.14274e-05	TEs
L1MEd_65507250_65507829_+	261749	0.000510789	TEs
FLAM_A_65508064_65508188_+	269536	0.000158182	TEs
ENSG00000172817	-85359	0.000611637	Genes
ENSG00000272010	-31855	1.55428e-05	Genes
L1ME4b_66510661_66511122_+	-10062	0.00122354	TEs
ENSG00000147576	43958	2.30381e-05	Genes
AluSz_70534532_70534833_+	-3058	1.11268e-10	TEs
AluSx1_71119817_71120127_+	-18098	9.77906e-07	TEs
ENSG00000221947	15911	4.75054e-16	Genes
HUERS-P1-int_71642625_71644922_-	-295260	6.92487e-10	TEs
MER52A_71660353_71662019_+	30825	8.95218e-06	TEs
L1PA2_73059683_73065699_-	-4500	0.00030673	TEs
LTR50_76225577_76226258_-	180028	0.0044454	TEs
ENSG00000249395	11460	0.000611353	Genes
MLT1E2_77914854_77915428_-	3440	0.00116071	TEs
MLT1F2_77918814_77919382_+	78182	1.57785e-05	TEs
L1MA4_77919700_77920315_-	-49274	0.000652334	TEs
L1MC_79640078_79640894_+	-1940	0.00618507	TEs
Plat_L3_20644_20840_+	25943	2.37287e-25	TEs
MIR_23239_23453_-	-23134	2.61219e-07	TEs
L1PA3_139649_145712_+	62996	0.000182904	TEs
ENSG00000172785	1047	3.25279e-16	Genes
ENSG00000107104	775824	0.00292808	Genes
FLAM_A_595133_595249_+	-50177	1.58685e-06	TEs
AluJr_595514_595821_-	56091	6.51914e-06	TEs
Tigger4b_595899_596257_-	51301	0.00172883	TEs
L1MB5_596731_597649_-	52693	0.00617076	TEs
ENSG00000106688	-310	6.6431e-05	Genes
LTR1A2_4654276_4655017_-	-2340	4.58339e-05	TEs
ENSG00000106686	1822	0.00415454	Genes
AluJr_4710641_4710926_+	5284	0.00169087	TEs
AluSz_4728289_4728591_+	-265	2.40377e-21	TEs
L1MB8_4857077_4857931_-	1514	0.00122874	TEs
L1MB8_4858173_4858702_-	-2777	0.0031627	TEs
L1PA7_5779202_5781734_+	-37117	8.27365e-05	TEs
L1PA7_5782048_5783959_+	-39963	0.00152086	TEs
MER46C_6250036_6250382_+	-642262	0.00471402	TEs
AluSq2_6719569_6719875_-	-2584	4.34691e-05	TEs
AluSx_6720052_6720353_-	-2040	1.60276e-05	TEs
AluSp_6720375_6720691_-	-1768	8.76407e-06	TEs
HERVL40-int_6724130_6724498_+	-5755	5.73848e-07	TEs
MLT1D_6724835_6725156_-	6781	1.62607e-09	TEs
AluSx_6726747_6727034_-	8659	2.74456e-07	TEs
Tigger1_8321807_8324107_+	9767	0.000171865	TEs
L1PA7_8324108_8330317_-	-1257	0.000348577	TEs
ENSG00000225706	173	1.00802e-05	Genes
L1PA3_8862773_8863079_+	-5694	6.45258e-05	TEs
L1M4c_12711269_12712695_+	-19651	0.00170685	TEs
L3_12713078_12713464_+	-21460	0.00651805	TEs
ENSG00000107186	52644	0.00108358	Genes
L1M5_14643398_14644745_-	-16473	1.88807e-10	TEs
L2a_14647708_14648769_+	2020	1.07417e-07	TEs
L1MEg_14654353_14655685_+	1648	0.000171674	TEs
L1ME2z_14678405_14679404_+	11228	0.00035152	TEs
AluJb_19374631_19374870_+	-6356	0.00251135	TEs
AluSx_19375041_19375291_-	85332	7.74662e-05	TEs
ENSG00000176399	-65431	1.69116e-08	Genes
AluSc8_25679519_25679821_+	-1397	7.8499e-09	TEs
L1PA17_27020777_27022640_-	76064	3.24456e-06	TEs
L1PBa_27023728_27025160_+	143510	0.00111978	TEs
L1PBa_27025471_27027396_+	4168	0.000206463	TEs
MIRb_27530163_27530348_+	-777304	0.00655537	TEs
Tigger3b_27568568_27569191_+	249	0.000312394	TEs
L1PA7_32443840_32444665_-	-4579	3.81109e-07	TEs
L1PA7_32444663_32448807_-	12793	2.56545e-08	TEs
L1MC4a_32980873_32982406_+	13494	0.000621892	TEs
ENSG00000260947	-34864	0.000107047	Genes
ENSG00000164978	-178041	6.76319e-15	Genes
L2c_34331942_34332202_+	-129319	4.57151e-07	TEs
MLT2F_34334790_34335463_+	-111237	0.000449651	TEs
AluSz_34373459_34373750_-	185187	0.00267125	TEs
L2_34374127_34374413_+	8599	0.00267939	TEs
ENSG00000137070	-1257	7.11689e-06	Genes
AluSx_34681526_34681832_+	5507	4.32631e-05	TEs
AluJb_34681983_34682276_-	-3664	2.49852e-05	TEs
AluSc8_35058489_35058763_+	39387	3.38388e-05	TEs
L1MB7_35085130_35085956_+	3012	9.7976e-13	TEs
L1MB8_35085957_35086319_+	-1359	8.11771e-10	TEs
AluJr_35087569_35087854_+	573	6.66487e-07	TEs
HERV17-int_35640302_35642824_-	17659	0.00144822	TEs
ENSG00000137135	-3388	0.000147926	Genes
L2c_35742280_35742652_+	-10860	0.000242305	TEs
ENSG00000070610	18563	0.000118325	Genes
AluSz_35759280_35759593_+	-552345	0.00149041	TEs
AluSx_35763597_35763908_+	-77033	0.00574035	TEs
ENSG00000204930	42432	7.66506e-07	Genes
ENSG00000196196	330	0.000681205	Genes
Tigger1_36286037_36287001_-	-18612	0.000747875	TEs
L1MB7_37848052_37848686_+	-67494	3.37703e-11	TEs
MSTA-int_38553086_38555494_-	-80571	3.43416e-05	TEs
ENSG00000180071	-15408	9.81811e-05	Genes
AluSc8_71702874_71703150_-	-5335	4.50567e-06	TEs
AluSz6_71714064_71714356_+	386	5.34318e-08	TEs
L1M6_74849460_74850116_+	29838	1.26572e-05	TEs
L2c_74850873_74851692_+	27267	3.824e-05	TEs
L2c_74851995_74853483_+	-9797	3.60392e-10	TEs
MLT1C2_74855406_74855871_+	18886	4.18595e-09	TEs
ENSG00000225434	7263	8.78772e-25	Genes
MIRb_74931481_74931572_-	201	2.07989e-07	TEs
AluSx_74949179_74949492_+	-16067	3.8244e-11	TEs
Charlie4z_74960683_74960764_-	29393	2.86032e-09	TEs
MSTA_74962810_74963195_+	-31439	1.77008e-12	TEs
AluSx_74963750_74964052_+	-47658	2.70752e-09	TEs
L2b_77683130_77683725_+	1560	1.92497e-23	TEs
MIRb_77695039_77695103_-	-2528	0.00107455	TEs
MSTB_77695574_77695948_+	48842	1.0225e-05	TEs
ENSG00000106733	-4167	5.58789e-23	Genes
AluSx1_79076524_79076814_+	275	1.18873e-05	TEs
LTR17_79084147_79084906_+	25334	0.0058729	TEs
ENSG00000135018	-650821	0.000167385	Genes
ENSG00000135049	-568830	0.00356451	Genes
HERVH-int_88495850_88499425_+	-871148	0.00362857	TEs
LTR1A1_88642979_88643757_+	5849	0.0017701	TEs
AluSq2_88644847_88645160_+	-102161	0.00143248	TEs
ENSG00000169071	92167	0.0012494	Genes
SVA_D_95593349_95594755_-	3194	3.90331e-05	TEs
L1ME1_95597967_95599022_-	-67758	0.00463421	TEs
HAL1_96194262_96194571_-	-142219	1.62193e-06	TEs
L1MEf_96203211_96203773_+	89280	1.03602e-09	TEs
L1MEf_96204064_96204681_+	1424	3.16453e-08	TEs
AluSp_96206897_96207195_-	-148743	0.000728249	TEs
AluSz_96212260_96212570_-	26080	9.79236e-05	TEs
AluSx1_96234275_96234555_+	4303	2.89419e-08	TEs
AluSx3_96235593_96235893_-	39727	8.60109e-14	TEs
ENSG00000158079	5229	0.0066484	Genes
L1MD_97335043_97335544_-	36489	0.00576422	TEs
L1MD_97335796_97336402_-	27761	0.0038714	TEs
L1M5_97336370_97336829_-	37774	0.00234001	TEs
L2b_97367931_97367989_-	-1160	1.87125e-13	TEs
AluSx1_97371201_97371496_+	-2052	8.89224e-12	TEs
L1MB7_97788484_97789132_-	4262	4.02611e-05	TEs
UCON8_98569812_98569988_-	-80058	0.000503757	TEs
LTR82B_98571529_98572141_-	-77905	3.85184e-09	TEs
MER21B_98572583_98573261_-	-41910	2.52777e-14	TEs
LTR16_98573634_98573964_+	25333	1.66811e-19	TEs
MLT1J_98574318_98574612_+	21184	7.14243e-12	TEs
HAL1_98574817_98575075_-	-23892	2.40873e-16	TEs
HAL1_98575369_98575566_-	-73666	1.03198e-16	TEs
MIR_98636370_98636578_-	-205287	0.00225335	TEs
LOR1b_98645239_98645689_+	65847	0.000186636	TEs
MIRc_98778388_98778469_+	49063	0.000394183	TEs
Charlie18a_98778900_98779169_+	-228636	0.000222588	TEs
L1MB3_98780073_98780542_+	-226930	2.57377e-06	TEs
ENSG00000130948	54277	0.00070245	Genes
L1PA10_99076554_99077037_+	-7214	0.000152547	TEs
AluJb_99118869_99119163_+	142059	5.5213e-09	TEs
MIRb_111680565_111680676_+	1553	4.31321e-16	TEs
AluSc_111681126_111681422_+	45743	1.51345e-20	TEs
MamSINE1_111734077_111734139_-	13	2.91653e-06	TEs
L3b_111996129_111996313_+	-883716	0.00610545	TEs
ENSG00000007341	80008	8.12723e-15	Genes
L2d2_114419452_114419893_-	20460	1.35859e-05	TEs
L1MA10_114419954_114420107_-	34048	0.000345621	TEs
L2d2_114420298_114420395_-	906	3.67067e-05	TEs
ENSG00000134256	-51	7.74337e-06	Genes
L1PA3_117895185_117901346_-	95	1.32151e-05	TEs
L1PA10_118414454_118415474_+	-225452	0.00454059	TEs
ENSG00000092607	-18963	0.00394519	Genes
L1PA3_119563255_119569271_+	35904	1.67484e-24	TEs
MLT2B3_119573046_119573592_+	26113	9.5449e-30	TEs
ENSG00000116874	84133	2.77258e-13	Genes
L1PA4_119693574_119694800_-	11410	9.83062e-08	TEs
L1PA4_119695134_119700040_-	-7640	1.08775e-10	TEs
L1ME4b_119703985_119704285_-	4680	0.000100174	TEs
HERV9NC-int_119713987_119723014_+	-6307	2.51411e-10	TEs
HERV17-int_119723016_119725894_-	26289	1.71242e-10	TEs
AluSz_120293978_120294329_-	761	2.36247e-06	TEs
MIRb_120294698_120294872_-	1304	7.91905e-06	TEs
L2b_120534812_120535152_-	-685569	0.00630806	TEs
AluSx1_121132620_121132931_+	33439	0.00357311	TEs
L1ME3A_144595353_144595810_-	-333440	3.04766e-06	TEs
L1PB1_144979320_144981733_+	-24816	0.00372844	TEs
AluSp_145005000_145005267_+	-80689	0.000225007	TEs
MLT1H_145016216_145016644_+	-86966	1.97498e-09	TEs
MIR_145118529_145118724_-	22922	6.13541e-05	TEs
ENSG00000131778	-129954	5.17151e-05	Genes
MSTD_146732862_146733203_-	-47011	1.06708e-14	TEs
AluJb_146734817_146735104_+	-8818	4.07592e-14	TEs
MIRc_146735860_146735992_-	9993	4.49618e-13	TEs
MER58A_147123129_147123297_+	-298	6.63299e-05	TEs
MIRc_147123727_147123920_+	-24412	0.00192447	TEs
ENSG00000162836	23345	2.85345e-10	Genes
ENSG00000159164	72396	6.36003e-06	Genes
AluJb_149896049_149896352_+	-77865	0.0063922	TEs
L2a_150019060_150019547_+	70854	0.00141251	TEs
ENSG00000118292	-243868	0.00664084	Genes
AluSq2_150314182_150314479_-	-26218	0.0001637	TEs
AluSx_150320577_150320876_+	200449	0.0030237	TEs
ENSG00000228126	26514	0.00115946	Genes
AluSq_150642156_150642449_+	60878	1.85156e-13	TEs
AluY_150642792_150643100_+	316185	9.55018e-07	TEs
Tigger1_150696668_150697591_-	81421	1.44981e-16	TEs
AluSx_150697781_150698092_-	1665	5.87561e-21	TEs
AluJr_150698095_150698382_-	82212	3.78787e-22	TEs
AluSx1_150698385_150698690_-	2263	1.71426e-22	TEs
AluJr_150698973_150699161_+	-81819	2.94645e-24	TEs
AluSq2_150699529_150699823_-	3396	4.27601e-25	TEs
AluJr_150699869_150700195_-	3768	2.66352e-25	TEs
SVA_F_150700421_150702439_-	6012	9.08267e-34	TEs
ENSG00000163131	-166265	0.000242441	Genes
AluSx_150781794_150782085_+	50314	0.000978327	TEs
L1MD3_150904732_150905521_-	107186	0.00129603	TEs
ENSG00000143434	2825	0.00247215	Genes
ENSG00000213171	703	1.31613e-09	Genes
AluSz6_151843519_151843830_+	2131	7.39815e-13	TEs
MADE2_151844811_151844888_+	3315	2.59049e-09	TEs
LTR5B_151844985_151845971_+	665	2.67166e-17	TEs
ENSG00000143631	128018	1.48122e-09	Genes
AluSx_153612974_153613259_+	43431	0.000627343	TEs
ENSG00000143553	1998	0.00469598	Genes
ENSG00000198837	6549	0.000350458	Genes
AluSq2_154944444_154944734_+	-37470	7.13977e-06	TEs
ENSG00000163354	-8169	0.00314488	Genes
L2b_155104229_155104708_-	-24009	1.40742e-07	TEs
AluSq2_155104710_155105023_-	-23694	5.73395e-08	TEs
AluSx_155105052_155105315_+	34975	0.000657154	TEs
AluSx4_155105381_155105684_-	-23033	2.25115e-08	TEs
AluSx1_155175287_155175577_+	-14119	0.00103163	TEs
ENSG00000169231	60	0.00383541	Genes
MER20_155289769_155289991_+	36956	2.06171e-15	TEs
L1MC3_155437639_155438443_-	-339397	0.00507386	TEs
MER21C_155441001_155441721_+	-112605	0.00489612	TEs
AluSq2_155534003_155534308_+	595793	0.00338008	TEs
ENSG00000143622	-149625	0.00600336	Genes
MIR_156036109_156036220_-	35052	2.89158e-05	TEs
AluSz_156036448_156036739_+	-35280	0.000315874	TEs
Charlie4z_156305984_156306140_+	-72197	0.000704012	TEs
AluSz_156439045_156439349_-	-911280	0.00381825	TEs
ENSG00000160856	-15690	0.000198944	Genes
ENSG00000243284	5799	0.000972816	Genes
MIR1_Amn_159833843_159833973_-	7325	7.75711e-13	TEs
L2_159835101_159835212_-	9296	1.40118e-14	TEs
ENSG00000162723	3218	0.000676593	Genes
MIR3_160064431_160064613_+	-2472	0.0058329	TEs
L2d_160797025_160797221_+	-61505	0.000113001	TEs
LTR7B_160955464_160955842_-	-17407	0.000447082	TEs
AluSg_160955945_160956247_-	-31290	0.00160025	TEs
LTR29_160956587_160957123_-	-16126	2.81668e-10	TEs
MER67B_160957362_160957950_+	15887	4.85591e-10	TEs
AluSp_160957951_160958250_+	6793	0.000528046	TEs
AluSg_160959403_160959710_-	-13539	0.000782154	TEs
AluSz_160960641_160960937_+	12608	1.66942e-06	TEs
MER58B_160962192_160962423_+	-23337	0.000124621	TEs
L3_160963290_160963525_-	-9724	7.05738e-06	TEs
SVA_B_160998735_161000000_+	-3343	0.000251164	TEs
L2c_161002673_161002868_-	38565	0.00324292	TEs
ENSG00000270149	217	4.67834e-06	Genes
ENSG00000215845	245	0.00227272	Genes
SVA_D_161392049_161394106_+	-466	4.42433e-06	TEs
LTR54_161487093_161487558_-	-167784	0.00161818	TEs
MER34B-int_161566844_161567497_+	-51518	1.24932e-07	TEs
MER34B-int_161567632_161568601_+	-52306	6.63454e-07	TEs
LTR54_161568746_161569213_-	76546	0.00120532	TEs
AluSz6_161570065_161570363_-	3174	0.000227792	TEs
ENSG00000162747	-74641	0.000640193	Genes
L2d_161726312_161726527_+	6734	9.21963e-09	TEs
L2d_162566290_162566377_-	-594667	0.00458245	TEs
L2c_162775337_162775737_+	36409	0.0027923	TEs
L1PA5_162776760_162781169_-	-30577	0.00652132	TEs
Tigger1_163278990_163280094_-	23482	2.9304e-06	TEs
ENSG00000143198	48	5.17148e-07	Genes
L1MB7_165634919_165635665_+	68782	0.00591712	TEs
ENSG00000143149	319	0.00120895	Genes
L1PA4_165747307_165753390_-	66238	2.50579e-21	TEs
THE1B-int_167141317_167142590_+	-27589	0.0012568	TEs
ENSG00000143162	1239	4.09547e-05	Genes
L2c_168043712_168044075_-	-949261	0.00439356	TEs
L1PA10_168427218_168431220_-	1503	5.41139e-05	TEs
ENSG00000171806	6791	2.12886e-14	Genes
MLT1H1_169830298_169830802_+	905	0.00262718	TEs
THE1B-int_169840321_169842568_+	-8627	7.72826e-16	TEs
ENSG00000075945	63760	0.000106562	Genes
AluJo_170504689_170504995_-	137529	0.00450401	TEs
ENSG00000117533	61832	2.78597e-05	Genes
MLT1B_172338908_172339271_-	36394	1.76554e-07	TEs
ENSG00000125637	28001	3.24543e-08	Genes
AluSx3_113995644_113995946_-	6824	0.00187339	TEs
MIRb_113996238_113996450_+	-7116	0.000102938	TEs
L2b_114000402_114000956_+	-11280	2.02758e-05	TEs
MER5A_114008005_114008189_-	14804	0.000525075	TEs
MamTip2b_114009681_114009836_-	20714	0.000134683	TEs
L2c_114011050_114011319_+	-28907	0.00129342	TEs
L2c_114011489_114011634_+	-29346	0.00134876	TEs
L2a_114011761_114012065_-	29922	0.00056066	TEs
L2c_114012076_114012507_+	-18732	0.00134658	TEs
MIR_114015358_114015598_-	23224	0.0028491	TEs
ENSG00000125618	47405	8.60455e-05	Genes
L2c_114225095_114225386_-	25388	1.71951e-13	TEs
ENSG00000144134	21653	0.00143063	Genes
ENSG00000227359	-21630	0.000391751	Genes
LTR12C_114461446_114462547_-	32458	4.69483e-05	TEs
AluYj4_114469901_114470191_-	-5739	0.00156656	TEs
ENSG00000115091	-863967	0.00647237	Genes
LTR80B_114688115_114688569_-	82622	2.68842e-15	TEs
L1PA13_114703224_114704358_-	1554	0.00324257	TEs
MLT1H_118887767_118888229_+	60021	0.000252535	TEs
MER41B_120015424_120016044_-	10985	0.00135884	TEs
ENSG00000171227	-2709	0.00346144	Genes
ENSG00000144120	13916	1.63816e-06	Genes
LTR16B_120446382_120446792_+	4896	0.00208055	TEs
MIRc_122000582_122000635_-	-16311	0.00416619	TEs
AluSx1_128048829_128049136_-	-93539	1.16615e-08	TEs
MLT1A_128049489_128049840_-	-92835	3.31815e-09	TEs
ENSG00000163161	69107	0.00126489	Genes
ENSG00000236682	7101	2.09896e-20	Genes
ENSG00000115718	4869	4.50987e-07	Genes
L1MEb_128370656_128371625_-	-4393	1.28402e-09	TEs
LTR78B_128371631_128372038_-	16256	2.94531e-10	TEs
LTR78B_128372342_128372539_-	10832	0.000319522	TEs
HERVK3-int_128372842_128375062_-	19280	4.84546e-13	TEs
AluYb8_128375063_128375376_-	-642	2.74479e-08	TEs
HERVK3-int_128375377_128375487_-	5591	2.31704e-09	TEs
LTR3B__128375743_128376247_-	20465	4.42299e-12	TEs
L2c_128376310_128376486_-	16285	1.29421e-05	TEs
MER63A_128377115_128377280_+	-1097	6.56297e-10	TEs
ENSG00000144230	2203	2.46938e-11	Genes
AluJb_128406195_128406519_+	-553	0.00221854	TEs
L2_128410851_128411291_-	5649	2.13446e-10	TEs
ENSG00000270081	2652	1.87427e-10	Genes
MIR_128603372_128603541_-	9564	1.79139e-06	TEs
AluSq_130961983_130962277_+	10277	1.95247e-06	TEs
ENSG00000136718	698	0.000198518	Genes
AluY_132241069_132241316_+	36396	0.00226054	TEs
ENSG00000173272	13166	3.38429e-06	Genes
AluSz_132270903_132271203_-	21598	3.22774e-11	TEs
AluJo_132271265_132271560_+	849	7.4933e-13	TEs
AluSx3_132271989_132272246_+	-10604	5.45993e-18	TEs
AluJr_132272419_132272703_-	-389	1.69185e-18	TEs
L1MA6_132443483_132444378_-	-90835	1.29582e-20	TEs
L1MA6_132445338_132446072_-	-89141	4.31578e-14	TEs
ENSG00000197927	86066	5.30774e-21	Genes
MARNA_132484944_132485227_+	722	2.29814e-13	TEs
L2a_132486027_132486087_-	421	2.04179e-13	TEs
MIR_133404656_133404886_-	-1168	6.02358e-18	TEs
AluY_133405046_133405203_-	-821	1.10324e-14	TEs
L1ME3G_133405822_133406116_-	62	8.6361e-14	TEs
AluJr_136610741_136611032_+	194660	0.00404351	TEs
L1PA5_136695127_136696169_-	70567	7.04867e-10	TEs
[truncated: 4,524 more rows]

## Sheet: Figure 2c
Figure 2c
Number of secondary eQTLs	genes	TEs
1	0.145239	0.0747308
2	0.0138403	0.00496095
3	0.000667	0.000211104

## Sheet: Figure 2d
Figure 2d
Number of secondary eQTLs	genes	TEs
1	0.0402685	0.0325979
2	0.00134228	0.000795071

## Sheet: Figure 3a
Figure 3a
phe_id	dist_phe_var	bwd_pval	eQTL_type
AluJb_111162635_111162798_+	9768	5.74573e-10	tissue_specific
AluJb_12256695_12256961_+	-31883	7.91886e-06	tissue_specific
AluJb_122616275_122616438_-	14133	9.06988e-08	tissue_specific
AluJb_129709428_129709729_-	1564	6.0354e-10	tissue_specific
AluJb_129867092_129867399_+	-542527	7.25525e-06	tissue_specific
AluJb_14440562_14440789_-	-593	1.80072e-10	tissue_specific
AluJb_145978380_145978684_+	170362	3.70206e-05	tissue_specific
AluJb_148946714_148947019_-	-638360	1.31769e-05	tissue_specific
AluJb_154245725_154245962_-	669651	1.95709e-05	tissue_specific
AluJb_15884940_15885234_+	-1806	7.73492e-08	tissue_specific
AluJb_165728247_165728551_+	-36143	3.58042e-10	tissue_specific
AluJb_17732956_17733252_-	836037	2.75084e-05	tissue_specific
AluJb_177634693_177634977_-	-5887	1.89943e-08	tissue_specific
AluJb_19642213_19642388_-	165328	4.33351e-08	tissue_specific
AluJb_201927549_201927841_+	-193605	2.13331e-06	tissue_specific
AluJb_219304260_219304573_+	-531857	3.40334e-05	tissue_specific
AluJb_2293770_2294062_+	-271194	2.88473e-06	tissue_specific
AluJb_2311981_2312294_-	6142	1.0093e-07	tissue_specific
AluJb_25775657_25775955_-	17743	1.97397e-12	tissue_specific
AluJb_26278432_26278734_+	-35655	1.75792e-05	tissue_specific
AluJb_26986304_26986612_-	65969	9.21798e-06	tissue_specific
AluJb_27851409_27851682_+	-22471	5.00603e-07	tissue_specific
AluJb_28644806_28645108_+	-22578	2.50688e-06	tissue_specific
AluJb_29747767_29748056_+	1157	2.07095e-16	tissue_specific
AluJb_30699932_30700214_+	-120148	1.02934e-05	tissue_specific
AluJb_31420719_31420994_-	645798	5.75247e-06	tissue_specific
AluJb_31900832_31900979_+	160921	3.68809e-06	tissue_specific
AluJb_33696001_33696287_+	28671	1.55247e-06	tissue_specific
AluJb_35566406_35566703_-	191885	5.91292e-06	tissue_specific
AluJb_37032164_37032470_+	-4345	1.44785e-08	tissue_specific
AluJb_38053512_38053790_-	-32189	1.22815e-05	tissue_specific
AluJb_3835738_3836027_-	4787	2.16918e-12	tissue_specific
AluJb_38631317_38631628_-	10498	1.61498e-08	tissue_specific
AluJb_42714497_42714770_+	-763999	5.57927e-07	tissue_specific
AluJb_47150364_47150658_-	-11544	5.20905e-08	tissue_specific
AluJb_48710721_48711008_+	310390	6.39522e-05	tissue_specific
AluJb_48741910_48742205_-	-992024	2.78427e-05	tissue_specific
AluJb_5430408_5430702_+	46723	1.75216e-08	tissue_specific
AluJb_55527580_55527880_+	22337	6.91606e-07	tissue_specific
AluJb_55601591_55601884_+	127796	1.11652e-09	tissue_specific
AluJb_55610864_55611159_-	-256392	2.94523e-08	tissue_specific
AluJb_55824265_55824524_+	-131195	8.43762e-08	tissue_specific
AluJb_58298625_58298891_-	-16382	2.69382e-09	tissue_specific
AluJb_58810197_58810473_-	8715	2.43575e-05	tissue_specific
AluJb_60177988_60178171_+	-201952	8.85575e-06	tissue_specific
AluJb_61120307_61120513_-	567438	3.67026e-05	tissue_specific
AluJb_62689218_62689527_-	309753	9.12696e-06	tissue_specific
AluJb_62892060_62892346_-	792319	2.27746e-05	tissue_specific
AluJb_69546392_69546553_+	872981	2.35873e-06	tissue_specific
AluJb_69546392_69546553_+	38784	1.51838e-09	tissue_specific
AluJb_69546392_69546553_+	-249950	1.65538e-06	tissue_specific
AluJb_70155718_70155984_+	-721491	3.71097e-06	tissue_specific
AluJb_73141890_73142182_+	-14673	1.00785e-06	tissue_specific
AluJb_73154785_73155105_-	3909	4.08607e-07	tissue_specific
AluJb_73162317_73162611_-	-115792	7.195e-10	tissue_specific
AluJb_77713743_77714016_+	113901	1.51795e-05	tissue_specific
AluJb_78086597_78086759_-	-14086	1.7056e-05	tissue_specific
AluJb_79435871_79436155_+	82570	8.06749e-09	tissue_specific
AluJb_81442455_81442728_+	-991094	1.06447e-06	tissue_specific
AluJb_85187312_85187479_-	-876398	6.967e-06	tissue_specific
AluJb_86942601_86942952_-	-1483	2.09509e-05	tissue_specific
AluJb_89648056_89648352_-	836102	1.7903e-06	tissue_specific
AluJb_90765159_90765471_-	-510183	1.72235e-05	tissue_specific
AluJb_93620513_93620793_+	83531	4.29817e-05	tissue_specific
AluJb_96207866_96208077_-	260599	3.48866e-06	tissue_specific
AluJb_97164521_97164810_-	74583	2.38639e-07	tissue_specific
AluJo_1015924_1016204_+	-405308	3.43838e-06	tissue_specific
AluJo_13354083_13354364_+	25333	1.06592e-05	tissue_specific
AluJo_140204699_140204977_-	-42996	8.45716e-06	tissue_specific
AluJo_145229383_145229685_-	624909	5.67101e-06	tissue_specific
AluJo_149367838_149368127_-	8502	1.14239e-11	tissue_specific
AluJo_149369974_149370281_-	-2859	2.34185e-11	tissue_specific
AluJo_16193520_16193824_+	-151748	1.68078e-06	tissue_specific
AluJo_165625106_165625357_+	-1992	6.07408e-09	tissue_specific
AluJo_170671758_170672064_-	603884	7.17128e-07	tissue_specific
AluJo_18470821_18471107_-	-439574	3.92454e-07	tissue_specific
AluJo_26227022_26227127_-	48028	9.34152e-06	tissue_specific
AluJo_27945857_27945981_-	312340	1.02386e-06	tissue_specific
AluJo_38054377_38054680_-	-30767	3.10892e-07	tissue_specific
AluJo_38806877_38807091_+	1627	1.22111e-08	tissue_specific
AluJo_40105506_40105815_+	916228	7.22802e-09	tissue_specific
AluJo_40978527_40978638_+	-64403	9.01132e-13	tissue_specific
AluJo_43661080_43661287_-	33912	4.51835e-07	tissue_specific
AluJo_5978272_5978524_-	-116820	1.45585e-05	tissue_specific
AluJo_71162967_71163277_+	12642	2.83982e-06	tissue_specific
AluJo_73133468_73133753_-	-43082	1.94119e-06	tissue_specific
AluJo_88967160_88967450_+	-451043	3.42392e-06	tissue_specific
AluJr_104743149_104743449_-	51800	4.35008e-11	tissue_specific
AluJr_108460653_108460738_+	21077	9.17641e-07	tissue_specific
AluJr_108461257_108461432_+	20473	1.25603e-08	tissue_specific
AluJr_111289201_111289499_+	817914	2.71946e-07	tissue_specific
AluJr_114413695_114413829_+	23249	1.10432e-12	tissue_specific
AluJr_114414081_114414255_+	-47349	2.23191e-13	tissue_specific
AluJr_136661266_136661568_-	-20604	1.00446e-06	tissue_specific
AluJr_141458645_141458895_+	-77899	7.53123e-06	tissue_specific
AluJr_145004877_145004999_+	385088	0.000172055	tissue_specific
AluJr_1458450_1458712_+	-815602	4.19032e-07	tissue_specific
AluJr_150252296_150252660_+	366336	5.35534e-05	tissue_specific
AluJr_154547626_154547925_+	-667477	8.05152e-07	tissue_specific
AluJr_156560775_156561067_-	154424	1.41326e-05	tissue_specific
AluJr_160217539_160217828_+	-666342	1.91783e-05	tissue_specific
AluJr_180380400_180380691_-	0	2.74587e-15	tissue_specific
AluJr_2007280_2007576_-	37688	2.5143e-08	tissue_specific
AluJr_24968921_24969184_+	6211	4.25612e-06	tissue_specific
AluJr_27327410_27327702_+	531686	8.6021e-06	tissue_specific
AluJr_3007420_3007547_-	-16314	7.35116e-06	tissue_specific
AluJr_30108780_30109123_+	972684	8.14785e-06	tissue_specific
AluJr_3398990_3399296_+	7794	1.53293e-06	tissue_specific
AluJr_35279876_35280129_+	-49741	9.90396e-06	tissue_specific
AluJr_38077809_38078118_+	42982	6.92039e-08	tissue_specific
AluJr_38679458_38679784_+	-80931	3.33433e-05	tissue_specific
AluJr_3886321_3886557_+	-178598	1.4724e-05	tissue_specific
AluJr_3886321_3886557_+	-19845	3.45401e-07	tissue_specific
AluJr_40366712_40367022_+	42198	1.1191e-15	tissue_specific
AluJr_40668851_40669026_+	210240	8.949e-07	tissue_specific
AluJr_41926145_41926411_-	-147804	1.96709e-06	tissue_specific
AluJr_42172513_42172811_+	-15889	3.5921e-06	tissue_specific
AluJr_42757900_42758068_-	54919	3.2324e-06	tissue_specific
AluJr_44266989_44267301_-	727	8.81275e-06	tissue_specific
AluJr_45729125_45729276_+	-611328	4.50365e-07	tissue_specific
AluJr_50434647_50434919_+	-1837	1.14268e-06	tissue_specific
AluJr_51733155_51733419_+	48726	1.48653e-05	tissue_specific
AluJr_5327078_5327311_-	491459	1.50833e-05	tissue_specific
AluJr_53273330_53273576_-	-386454	1.14968e-06	tissue_specific
AluJr_53448917_53449213_-	199866	9.68313e-06	tissue_specific
AluJr_57064613_57064896_+	576727	2.54813e-06	tissue_specific
AluJr_57280191_57280407_+	-168922	1.56485e-06	tissue_specific
AluJr_57282866_57283145_+	-45081	3.35424e-06	tissue_specific
AluJr_5817066_5817379_+	15523	4.82394e-08	tissue_specific
AluJr_71251124_71251417_-	-361815	4.31884e-06	tissue_specific
AluJr_74613665_74613879_+	15868	2.06172e-09	tissue_specific
AluJr_75432255_75432475_-	22483	1.18535e-06	tissue_specific
AluJr_77843376_77843663_+	-25174	2.25701e-10	tissue_specific
AluJr_82796582_82796870_+	15445	1.05869e-05	tissue_specific
AluJr_86387255_86387625_+	-272729	1.91628e-05	tissue_specific
AluJr_89618470_89618768_-	46953	2.01017e-06	tissue_specific
AluJr_91840938_91841252_+	70988	0.000551812	tissue_specific
AluJr_93600081_93600380_-	-231109	9.99548e-07	tissue_specific
AluJr_97040664_97040962_+	455041	3.1166e-05	tissue_specific
AluJr_99629418_99629721_+	-47219	6.19726e-06	tissue_specific
AluJr_99707126_99707392_-	119877	1.55387e-06	tissue_specific
AluJr4_121356928_121357209_-	-372840	1.95392e-05	tissue_specific
AluJr4_150133319_150133616_+	55016	1.74928e-05	tissue_specific
AluJr4_23779521_23779815_-	58970	1.8341e-11	tissue_specific
AluJr4_29746454_29746632_-	-2292	1.69977e-15	tissue_specific
AluJr4_29746937_29747080_-	-1844	1.64505e-17	tissue_specific
AluJr4_44142510_44142821_-	74263	9.18751e-07	tissue_specific
AluJr4_46876907_46877220_-	545858	5.63991e-05	tissue_specific
AluJr4_55245023_55245322_+	74172	1.64371e-06	tissue_specific
AluJr4_60527641_60527803_-	38562	8.35076e-06	tissue_specific
AluJr4_62698225_62698491_-	-71440	2.60026e-06	tissue_specific
AluJr4_80004225_80004519_-	24518	7.72105e-06	tissue_specific
AluJr4_99814108_99814406_-	-323254	5.51994e-08	tissue_specific
AluSc_111681126_111681422_+	-210072	9.70635e-06	tissue_specific
AluSc_114416414_114416709_-	82786	7.98629e-06	tissue_specific
AluSc_149535980_149536275_+	47736	1.36065e-06	tissue_specific
AluSc_173828191_173828483_+	298551	1.18652e-05	tissue_specific
AluSc_174231274_174231573_-	762348	5.60862e-06	tissue_specific
AluSc_195433855_195434151_-	4155	3.77369e-08	tissue_specific
AluSc_195433855_195434151_-	-530147	2.00973e-06	tissue_specific
AluSc_247262656_247262942_-	-480674	2.34102e-06	tissue_specific
AluSc_30535009_30535297_+	-637303	9.48923e-06	tissue_specific
AluSc_31650280_31650588_+	-52527	1.84797e-07	tissue_specific
AluSc_31803739_31803980_-	983607	2.43803e-06	tissue_specific
AluSc_46333049_46333346_-	-45362	7.43134e-08	tissue_specific
AluSc_4662065_4662361_-	-888841	9.89069e-07	tissue_specific
AluSc_66150133_66150309_-	-343676	2.42152e-06	tissue_specific
AluSc5_112201303_112201588_-	374387	7.86924e-06	tissue_specific
AluSc8_15816578_15816880_+	724104	9.72405e-06	tissue_specific
AluSc8_15979224_15979520_-	-184807	4.17715e-07	tissue_specific
AluSc8_1608004_1608295_-	-12439	9.69412e-06	tissue_specific
AluSc8_177039637_177039899_-	4588	6.92544e-07	tissue_specific
AluSc8_23782950_23783270_-	20243	4.23636e-16	tissue_specific
AluSc8_29744768_29745062_-	-3862	3.1997e-19	tissue_specific
AluSc8_34325794_34326094_+	291908	1.43075e-05	tissue_specific
AluSc8_34875833_34876120_-	790438	1.47101e-05	tissue_specific
AluSc8_34875833_34876120_-	-22620	3.0739e-06	tissue_specific
AluSc8_6512526_6512796_-	95837	1.8751e-06	tissue_specific
AluSc8_76039361_76039668_+	5859	1.35539e-06	tissue_specific
AluSc8_97473085_97473242_+	-349525	3.3519e-07	tissue_specific
AluSc8_97473085_97473242_+	-80378	8.69347e-06	tissue_specific
AluSg_10682361_10682665_+	-553784	9.39729e-07	tissue_specific
AluSg_108912916_108913206_-	-19230	1.29723e-06	tissue_specific
AluSg_11727259_11727552_-	-51536	1.3453e-10	tissue_specific
AluSg_130504061_130504353_+	21831	6.97411e-07	tissue_specific
AluSg_16753630_16753912_-	-566141	3.29497e-06	tissue_specific
AluSg_21721118_21721431_+	60765	6.05059e-20	tissue_specific
AluSg_23998860_23999170_-	19828	3.85153e-06	tissue_specific
AluSg_26987040_26987387_-	77	6.20725e-06	tissue_specific
AluSg_28549029_28549322_+	8860	4.02704e-10	tissue_specific
AluSg_29744082_29744377_-	-4547	7.29747e-18	tissue_specific
AluSg_29745467_29745746_+	3457	3.39013e-17	tissue_specific
AluSg_31168569_31168847_+	67482	2.40476e-06	tissue_specific
AluSg_37410324_37410598_-	643142	1.80506e-05	tissue_specific
AluSg_40115451_40115746_-	217039	7.82598e-06	tissue_specific
AluSg_42753512_42753769_+	-1734	2.67915e-07	tissue_specific
AluSg_47308596_47308898_+	483873	2.81133e-05	tissue_specific
AluSg_48483862_48484158_-	-24427	2.65404e-07	tissue_specific
AluSg_50995555_50995857_-	230827	3.78457e-10	tissue_specific
AluSg_52850569_52850858_+	23011	2.21865e-06	tissue_specific
AluSg_53366570_53366881_+	79093	1.38664e-07	tissue_specific
AluSg_62532333_62532628_-	996198	1.87117e-06	tissue_specific
AluSg_71967667_71967969_+	25120	4.67627e-07	tissue_specific
AluSg_76833426_76833728_+	316219	4.44964e-07	tissue_specific
AluSg_77868887_77869136_-	95699	3.16881e-06	tissue_specific
AluSg_81906415_81906713_-	909923	1.93176e-05	tissue_specific
AluSg_89658099_89658405_-	-2106	1.42425e-10	tissue_specific
AluSg_96701025_96701336_-	282558	2.78722e-05	tissue_specific
AluSg_97938466_97938760_-	-905247	1.88866e-05	tissue_specific
AluSg4_114160815_114160994_+	-19570	1.5678e-07	tissue_specific
AluSg4_19872871_19873156_-	6114	7.58304e-06	tissue_specific
AluSg4_223954385_223954683_+	432428	2.22173e-05	tissue_specific
AluSg4_23970123_23970439_+	89153	8.02217e-06	tissue_specific
AluSg4_25769562_25769831_+	-57129	1.38175e-09	tissue_specific
AluSg4_50642608_50642769_+	-1963	8.90561e-06	tissue_specific
AluSg4_89658844_89659149_-	-1362	1.72962e-09	tissue_specific
AluSg7_43557814_43558114_+	-317869	6.76115e-07	tissue_specific
AluSg7_56154679_56154986_+	65500	2.80521e-05	tissue_specific
AluSg7_62613520_62613822_-	-98854	7.64761e-07	tissue_specific
AluSg7_74484467_74484762_+	195607	2.40416e-07	tissue_specific
AluSp_103253090_103253386_+	594157	1.21837e-05	tissue_specific
AluSp_10631197_10631496_+	412602	2.1226e-06	tissue_specific
AluSp_112637167_112637463_+	-926242	1.20351e-06	tissue_specific
AluSp_114353290_114353603_+	-889342	6.70177e-06	tissue_specific
AluSp_116595443_116595757_+	-43960	5.50586e-07	tissue_specific
AluSp_1413654_1413743_+	645511	2.03286e-06	tissue_specific
AluSp_14551855_14552137_+	-31487	4.10751e-06	tissue_specific
AluSp_159950338_159950630_-	33520	4.46303e-06	tissue_specific
AluSp_17586466_17586767_+	-846391	1.15273e-05	tissue_specific
AluSp_17657506_17657849_-	290746	3.33497e-05	tissue_specific
AluSp_204165331_204165636_+	201980	1.65034e-05	tissue_specific
AluSp_23723215_23723520_+	-707	2.57984e-12	tissue_specific
AluSp_23770605_23770914_-	7887	2.22099e-15	tissue_specific
AluSp_24799783_24800094_+	28046	1.59753e-05	tissue_specific
AluSp_28864537_28864833_+	-932246	1.09027e-05	tissue_specific
AluSp_29743197_29743504_-	-5420	1.32207e-16	tissue_specific
AluSp_33027138_33027455_-	-262369	1.16611e-05	tissue_specific
AluSp_36329297_36329585_+	93133	3.47931e-10	tissue_specific
AluSp_36760543_36760852_+	73342	1.35963e-05	tissue_specific
AluSp_37411815_37412077_+	-24402	3.60955e-10	tissue_specific
AluSp_37818862_37819162_+	-786331	5.30628e-06	tissue_specific
AluSp_38519849_38520141_-	297458	7.88518e-06	tissue_specific
AluSp_42855221_42855521_-	-277	3.63766e-09	tissue_specific
AluSp_44061174_44061481_+	-123656	3.89286e-06	tissue_specific
AluSp_44989172_44989486_-	-722558	5.48615e-06	tissue_specific
AluSp_46827234_46827552_+	-45772	3.72076e-06	tissue_specific
AluSp_48461846_48462146_+	5473	4.57713e-06	tissue_specific
AluSp_50410835_50411119_+	14835	7.43671e-07	tissue_specific
AluSp_55059514_55059811_+	139490	4.79656e-06	tissue_specific
AluSp_6336352_6336662_-	565880	4.33055e-06	tissue_specific
AluSp_64156673_64156971_+	-9010	2.48818e-06	tissue_specific
AluSp_67445447_67445746_-	-189245	1.15726e-05	tissue_specific
AluSp_6933154_6933466_-	-16594	1.89208e-06	tissue_specific
AluSp_70278668_70278963_+	-791010	2.55457e-06	tissue_specific
AluSp_75000200_75000502_+	-934846	1.64645e-05	tissue_specific
AluSp_75534398_75534692_-	-51285	7.15796e-08	tissue_specific
AluSp_75549585_75549893_+	16855	2.97808e-06	tissue_specific
AluSp_75555520_75555830_+	23321	2.44765e-06	tissue_specific
AluSp_75557628_75557805_-	-117804	9.00343e-06	tissue_specific
AluSp_76372225_76372510_+	-439722	1.60847e-05	tissue_specific
AluSp_84009562_84009872_+	11293	3.59245e-08	tissue_specific
AluSp_89596245_89596546_-	904463	3.5144e-06	tissue_specific
AluSq_116051755_116052049_+	-48383	5.2544e-16	tissue_specific
AluSq_116052468_116052765_-	66375	7.13826e-15	tissue_specific
AluSq_11724010_11724295_+	62155	8.17141e-14	tissue_specific
AluSq_1475744_1476039_+	303365	4.5371e-06	tissue_specific
AluSq_1590025_1590305_+	-748627	1.25999e-06	tissue_specific
AluSq_25004613_25004925_-	7616	4.98305e-27	tissue_specific
AluSq_68495146_68495453_-	-689745	1.08916e-05	tissue_specific
AluSq_73138373_73138652_+	-88936	8.68159e-06	tissue_specific
AluSq_74634650_74634961_-	9091	1.28784e-09	tissue_specific
AluSq10_176748618_176748929_+	1808	1.4568e-05	tissue_specific
AluSq10_76040568_76040882_-	-11106	2.63083e-06	tissue_specific
AluSq2_101903502_101903801_+	-850469	7.70128e-06	tissue_specific
AluSq2_1055930_1056198_+	139111	6.07517e-06	tissue_specific
AluSq2_118870165_118870349_-	-366402	2.81287e-06	tissue_specific
AluSq2_130596345_130596649_+	-62020	1.37077e-05	tissue_specific
AluSq2_130641622_130641940_+	31774	1.7743e-06	tissue_specific
AluSq2_137535812_137536120_-	71233	2.09411e-05	tissue_specific
AluSq2_21467983_21468291_-	-613419	3.36065e-05	tissue_specific
AluSq2_230938277_230938542_+	-54112	1.55084e-14	tissue_specific
AluSq2_2508670_2508962_+	246627	2.63331e-07	tissue_specific
AluSq2_25158900_25159192_-	19695	2.55389e-17	tissue_specific
AluSq2_29743916_29744081_-	-4843	1.65434e-15	tissue_specific
AluSq2_29744378_29744512_-	-9974	4.30513e-13	tissue_specific
AluSq2_31716122_31716418_-	942061	2.34857e-06	tissue_specific
AluSq2_33368682_33368985_-	-94073	4.62248e-08	tissue_specific
AluSq2_34113055_34113361_-	-78045	5.43528e-08	tissue_specific
AluSq2_36577113_36577428_-	-87638	4.21678e-06	tissue_specific
AluSq2_41930616_41930917_+	142296	1.42648e-06	tissue_specific
AluSq2_55706412_55706719_+	-389136	9.90951e-07	tissue_specific
AluSq2_62580699_62581005_+	22722	1.44538e-05	tissue_specific
AluSq2_6318203_6318488_-	-76896	6.60133e-07	tissue_specific
AluSq2_71169061_71169359_+	-8764	1.70602e-16	tissue_specific
AluSq2_79697637_79697931_+	-2795	3.54684e-07	tissue_specific
AluSq2_89659208_89659524_-	-987	2.16882e-06	tissue_specific
AluSx_102428416_102428715_-	-107006	1.88836e-07	tissue_specific
AluSx_113241831_113242141_-	293196	1.05411e-05	tissue_specific
AluSx_116208390_116208664_-	511486	1.4788e-05	tissue_specific
AluSx_117884603_117884912_+	99124	2.91542e-05	tissue_specific
AluSx_121662128_121662437_+	-13838	1.68392e-09	tissue_specific
AluSx_125999379_125999523_-	-4068	4.98004e-06	tissue_specific
AluSx_12696837_12697131_-	93249	6.33599e-12	tissue_specific
AluSx_133136968_133137272_-	-1061	9.54322e-07	tissue_specific
AluSx_1609268_1609567_-	761152	9.74328e-06	tissue_specific
AluSx_187453917_187454221_-	-6450	4.83804e-06	tissue_specific
AluSx_19235246_19235465_-	79613	1.77367e-05	tissue_specific
AluSx_195947186_195947482_+	8023	1.12242e-06	tissue_specific
AluSx_1986062_1986373_-	-821990	2.11882e-05	tissue_specific
AluSx_201433934_201434239_-	709	9.57194e-06	tissue_specific
AluSx_20825543_20825834_+	-15610	1.2592e-06	tissue_specific
AluSx_21192450_21192734_+	-843914	1.81882e-06	tissue_specific
AluSx_22007077_22007386_+	-125739	1.26511e-05	tissue_specific
AluSx_226056094_226056413_+	108051	1.43713e-05	tissue_specific
AluSx_226072047_226072340_-	-44247	1.29695e-05	tissue_specific
AluSx_27030806_27031105_-	-369547	3.81219e-08	tissue_specific
AluSx_29746633_29746936_+	2291	3.93061e-20	tissue_specific
AluSx_29798731_29799024_-	40231	1.00284e-05	tissue_specific
AluSx_30122972_30123273_+	-8027	2.16742e-06	tissue_specific
AluSx_3074639_3074935_-	-3609	2.54222e-10	tissue_specific
AluSx_31804441_31804582_-	-382290	4.18197e-06	tissue_specific
AluSx_32481576_32481882_-	-598331	1.89544e-05	tissue_specific
AluSx_36221036_36221324_+	-22191	7.55753e-06	tissue_specific
AluSx_37789198_37789494_-	-20965	2.56266e-07	tissue_specific
AluSx_38630112_38630339_-	-7912	5.11854e-06	tissue_specific
AluSx_40668539_40668850_+	15163	9.59014e-07	tissue_specific
AluSx_41618303_41618611_-	835132	2.28567e-06	tissue_specific
AluSx_42825287_42825585_+	30478	7.14138e-08	tissue_specific
AluSx_42853709_42854017_+	11442	3.09351e-08	tissue_specific
AluSx_42989529_42989823_-	451154	8.78741e-06	tissue_specific
AluSx_43887410_43887704_+	50306	2.35883e-05	tissue_specific
AluSx_44810093_44810392_+	-799171	7.41921e-06	tissue_specific
AluSx_45889877_45890193_-	929964	4.81122e-07	tissue_specific
AluSx_49743853_49744159_-	-22580	3.30743e-05	tissue_specific
AluSx_50691934_50692211_+	316076	2.52438e-06	tissue_specific
AluSx_50839363_50839664_-	-448177	1.37301e-05	tissue_specific
AluSx_52476432_52476730_+	23238	6.28478e-06	tissue_specific
AluSx_52746934_52747087_+	335095	8.49918e-06	tissue_specific
AluSx_5801874_5802181_+	-82135	3.41829e-06	tissue_specific
AluSx_623028_623316_+	-79820	1.97949e-05	tissue_specific
AluSx_62506281_62506454_+	-42529	1.11977e-06	tissue_specific
AluSx_62604263_62604569_+	-151251	2.95374e-05	tissue_specific
AluSx_62949335_62949643_+	807746	3.52004e-06	tissue_specific
AluSx_64798497_64798658_+	187390	9.30046e-06	tissue_specific
AluSx_65191839_65191936_+	52342	1.05463e-05	tissue_specific
AluSx_69243502_69243690_-	776251	9.55121e-07	tissue_specific
AluSx_6925207_6925510_-	-12237	3.69305e-06	tissue_specific
AluSx_73156325_73156622_-	9880	3.38346e-14	tissue_specific
AluSx_75632417_75632716_-	-51047	4.49639e-07	tissue_specific
AluSx_77072949_77073252_-	2212	1.15642e-10	tissue_specific
AluSx_77728624_77728735_-	33498	1.3614e-06	tissue_specific
AluSx_79230926_79231194_-	3067	4.65304e-06	tissue_specific
AluSx_91807747_91808061_-	-144287	3.5969e-05	tissue_specific
AluSx_97344801_97345100_-	436023	4.00592e-06	tissue_specific
AluSx_99059017_99059305_+	-94246	1.90479e-05	tissue_specific
AluSx1_101406813_101407115_-	-337139	2.18411e-07	tissue_specific
AluSx1_10964077_10964382_+	29827	2.50136e-08	tissue_specific
AluSx1_121434191_121434511_+	-19955	5.32722e-07	tissue_specific
AluSx1_131721912_131722222_-	39430	1.41617e-07	tissue_specific
AluSx1_132568884_132569189_+	-11647	6.44186e-06	tissue_specific
AluSx1_132570495_132570780_+	345328	9.75925e-06	tissue_specific
AluSx1_138214413_138214706_+	-772501	2.98758e-05	tissue_specific
AluSx1_157056089_157056373_+	-66640	8.13304e-07	tissue_specific
AluSx1_157169314_157169598_+	-17078	1.18317e-05	tissue_specific
AluSx1_15802762_15803028_-	-79760	6.39426e-10	tissue_specific
AluSx1_158297200_158297488_+	199200	4.5568e-06	tissue_specific
AluSx1_185230276_185230571_-	-123408	1.24333e-05	tissue_specific
AluSx1_194039079_194039369_+	-4581	1.06307e-06	tissue_specific
AluSx1_19642528_19642848_-	-26593	8.59412e-08	tissue_specific
AluSx1_20214687_20214983_-	-29281	5.80623e-06	tissue_specific
AluSx1_20823672_20823958_+	-779	1.33373e-07	tissue_specific
AluSx1_21830479_21830774_-	645390	5.0498e-06	tissue_specific
AluSx1_22113728_22114034_-	29381	4.65398e-06	tissue_specific
AluSx1_242156238_242156547_-	4756	8.16062e-10	tissue_specific
AluSx1_25209278_25209585_+	535528	3.39272e-05	tissue_specific
AluSx1_25507863_25508163_-	-15425	1.62199e-06	tissue_specific
AluSx1_2575477_2575771_-	-11915	6.92468e-06	tissue_specific
AluSx1_29015790_29016096_+	566643	6.02017e-06	tissue_specific
AluSx1_29114209_29114515_+	10426	6.62992e-07	tissue_specific
AluSx1_29971384_29971678_+	-252	4.39087e-07	tissue_specific
AluSx1_30077376_30077666_+	-299347	1.41764e-07	tissue_specific
AluSx1_3008439_3008748_-	-14802	6.10141e-06	tissue_specific
AluSx1_30295007_30295304_+	297103	4.4931e-05	tissue_specific
AluSx1_33247159_33247465_-	16994	9.21016e-09	tissue_specific
AluSx1_3432020_3432321_+	-658549	2.30835e-06	tissue_specific
AluSx1_34808748_34809053_+	-879927	1.32266e-06	tissue_specific
AluSx1_36613932_36614227_-	56688	6.45418e-07	tissue_specific
AluSx1_37412292_37412597_+	78488	1.26056e-08	tissue_specific
AluSx1_37501985_37502290_+	679584	7.29727e-07	tissue_specific
AluSx1_38459401_38459704_+	-907782	1.89477e-05	tissue_specific
AluSx1_39038942_39039261_-	87767	2.28653e-05	tissue_specific
AluSx1_39159788_39160084_+	-935981	1.41222e-05	tissue_specific
AluSx1_39323140_39323426_+	22464	1.32298e-06	tissue_specific
AluSx1_39992012_39992309_-	45979	6.29613e-09	tissue_specific
AluSx1_40979633_40979932_+	-65509	3.16401e-15	tissue_specific
AluSx1_43979704_43980008_+	-15945	8.69365e-07	tissue_specific
AluSx1_47316072_47316338_+	-97224	6.50737e-07	tissue_specific
AluSx1_512237_512530_-	12252	2.15499e-06	tissue_specific
AluSx1_56987325_56987630_-	-988488	1.6872e-06	tissue_specific
AluSx1_57593312_57593626_+	871503	9.04377e-07	tissue_specific
AluSx1_5788715_5789017_-	-867438	1.03585e-05	tissue_specific
AluSx1_60169220_60169528_+	-371518	3.16428e-05	tissue_specific
AluSx1_65526549_65526850_-	-71902	1.80966e-07	tissue_specific
AluSx1_66013503_66013810_+	57017	4.1683e-08	tissue_specific
AluSx1_66736470_66736775_-	-314269	2.98232e-07	tissue_specific
AluSx1_73095517_73095833_-	21721	1.28902e-05	tissue_specific
AluSx1_74184526_74184791_+	-837164	3.92497e-05	tissue_specific
AluSx1_74614578_74614876_+	4549	1.29142e-05	tissue_specific
AluSx1_78021789_78022069_+	-10098	4.59025e-06	tissue_specific
AluSx1_78918806_78919102_+	-1226	2.13933e-07	tissue_specific
AluSx1_78970608_78970918_-	822844	4.2854e-06	tissue_specific
AluSx1_79552673_79552952_-	-10451	4.29574e-06	tissue_specific
AluSx1_79698565_79698866_+	-4644	2.03875e-07	tissue_specific
AluSx1_7994735_7995033_-	-986367	1.02016e-05	tissue_specific
AluSx1_88321275_88321582_-	33847	3.07095e-06	tissue_specific
AluSx1_97974316_97974609_+	-169621	4.21994e-07	tissue_specific
AluSx3_102290063_102290363_-	-334680	3.45239e-07	tissue_specific
AluSx3_103915275_103915567_-	532407	3.08e-05	tissue_specific
AluSx3_113419877_113420175_+	780121	6.51645e-06	tissue_specific
AluSx3_120201131_120201422_-	76393	6.2692e-09	tissue_specific
AluSx3_12696267_12696562_+	-72647	1.22572e-07	tissue_specific
AluSx3_133626059_133626364_-	-82365	6.484e-07	tissue_specific
AluSx3_14776158_14776454_+	848	1.64267e-05	tissue_specific
AluSx3_15976845_15977141_-	-187186	5.05876e-08	tissue_specific
AluSx3_1601576_1601877_-	-828276	1.47552e-06	tissue_specific
AluSx3_17450545_17450837_-	-350	2.83079e-07	tissue_specific
AluSx3_21218470_21218765_-	870229	2.03742e-06	tissue_specific
AluSx3_39287330_39287640_-	-10497	4.36035e-06	tissue_specific
AluSx3_55797151_55797395_+	-775393	1.27855e-05	tissue_specific
AluSx3_6257090_6257388_-	622072	2.08191e-07	tissue_specific
AluSx3_6437337_6437624_+	-43115	5.74694e-06	tissue_specific
AluSx3_67899621_67899919_-	-421940	2.47445e-05	tissue_specific
AluSx3_73161638_73161840_-	-95060	1.10593e-08	tissue_specific
AluSx3_77715576_77715874_-	20490	2.14765e-05	tissue_specific
AluSx4_155703348_155703653_+	426448	1.7604e-06	tissue_specific
AluSx4_20825124_20825405_+	32781	7.15675e-06	tissue_specific
AluSx4_233449633_233449929_+	-21358	2.50166e-18	tissue_specific
AluSx4_23551032_23551311_+	159547	2.30729e-06	tissue_specific
AluSx4_2616467_2616763_+	-613070	1.97135e-06	tissue_specific
AluSx4_790157_790370_-	-107058	6.96508e-06	tissue_specific
AluSz_1005293_1005575_-	-62187	1.61155e-07	tissue_specific
AluSz_100539078_100539394_-	-2260	1.13537e-09	tissue_specific
AluSz_102467454_102467746_-	136988	7.03776e-06	tissue_specific
AluSz_104581780_104582088_+	-25571	2.28741e-05	tissue_specific
AluSz_123049572_123049896_+	-50359	7.08042e-06	tissue_specific
AluSz_123121880_123122195_-	-702058	1.84739e-07	tissue_specific
AluSz_128105348_128105630_-	-717055	7.34993e-07	tissue_specific
AluSz_129867999_129868283_-	8255	7.79137e-08	tissue_specific
AluSz_130420123_130420439_-	15504	3.05591e-05	tissue_specific
AluSz_133914509_133914802_+	-117828	2.29922e-06	tissue_specific
AluSz_140597518_140597806_-	-638090	2.67111e-05	tissue_specific
AluSz_145759030_145759324_-	35679	4.86173e-17	tissue_specific
AluSz_14742928_14743230_-	2772	1.00613e-11	tissue_specific
AluSz_160299621_160299902_+	746042	4.37946e-06	tissue_specific
AluSz_16980495_16980760_-	202948	1.39791e-06	tissue_specific
AluSz_17079698_17079963_+	-284497	4.04785e-07	tissue_specific
AluSz_19461131_19461427_+	-958757	2.81294e-06	tissue_specific
AluSz_195474455_195474749_+	229399	2.61198e-06	tissue_specific
AluSz_202145755_202146058_+	-793734	1.74659e-05	tissue_specific
AluSz_21722225_21722532_-	-59442	3.12142e-22	tissue_specific
AluSz_219312047_219312342_-	121752	1.45121e-05	tissue_specific
AluSz_23787768_23788055_-	55065	2.30892e-14	tissue_specific
AluSz_24651823_24652114_-	-64942	5.162e-07	tissue_specific
AluSz_25051880_25052185_-	169051	1.7902e-05	tissue_specific
AluSz_25101026_25101346_+	7963	5.4051e-15	tissue_specific
AluSz_28642995_28643285_-	71770	7.58416e-09	tissue_specific
AluSz_28646140_28646469_+	3877	4.18312e-12	tissue_specific
AluSz_29745330_29745466_+	3594	1.13504e-13	tissue_specific
AluSz_29829890_29830188_-	-10690	4.44799e-08	tissue_specific
AluSz_30534629_30534928_+	-127382	5.92422e-06	tissue_specific
AluSz_30725133_30725426_-	-953265	4.6243e-06	tissue_specific
AluSz_32030672_32030906_+	-16177	1.83972e-06	tissue_specific
AluSz_33050762_33051057_+	-544783	4.70742e-06	tissue_specific
AluSz_33076238_33076547_+	-719081	1.64482e-05	tissue_specific
AluSz_33471736_33472059_-	223223	1.3183e-06	tissue_specific
AluSz_34120821_34121121_+	-22795	6.77255e-08	tissue_specific
AluSz_37641827_37642126_-	-28853	4.3256e-07	tissue_specific
AluSz_38071389_38071524_-	774092	1.73162e-05	tissue_specific
AluSz_40665623_40665925_+	170849	4.96018e-10	tissue_specific
AluSz_40978711_40979000_-	64876	7.62918e-13	tissue_specific
AluSz_42711838_42712138_+	-20149	1.08023e-06	tissue_specific
AluSz_42739062_42739371_-	-937	1.64837e-10	tissue_specific
AluSz_43397215_43397523_+	36255	4.29046e-06	tissue_specific
AluSz_43489273_43489563_-	-408782	8.78651e-07	tissue_specific
AluSz_44814130_44814438_+	-131406	9.99399e-12	tissue_specific
AluSz_47796369_47796678_-	817171	7.0397e-07	tissue_specific
AluSz_481009_481291_-	-980807	6.66757e-06	tissue_specific
AluSz_50399681_50399993_-	108208	4.9794e-07	tissue_specific
AluSz_53146451_53146627_+	-151170	5.26004e-06	tissue_specific
AluSz_53296514_53296810_+	-92	4.60865e-09	tissue_specific
AluSz_55859085_55859388_+	-18300	3.33873e-06	tissue_specific
AluSz_57574079_57574383_-	206699	1.57441e-05	tissue_specific
AluSz_59462077_59462358_+	-6557	3.91394e-11	tissue_specific
AluSz_60479985_60480286_+	-160946	3.26494e-06	tissue_specific
AluSz_61206235_61206527_+	-267556	1.77779e-05	tissue_specific
AluSz_63951669_63951949_+	-654843	1.71808e-06	tissue_specific
AluSz_66119070_66119368_-	-673961	2.84894e-05	tissue_specific
AluSz_6754891_6755201_+	-847519	1.57011e-05	tissue_specific
AluSz_6924783_6925073_-	-24460	7.34997e-07	tissue_specific
AluSz_6926438_6926736_+	23095	2.49263e-06	tissue_specific
AluSz_70146471_70146749_-	769648	3.93533e-06	tissue_specific
AluSz_73248492_73248743_-	205182	1.02878e-05	tissue_specific
AluSz_76042220_76042528_-	9397	5.09453e-09	tissue_specific
AluSz_85019279_85019585_+	1425	1.20835e-07	tissue_specific
AluSz_8881416_8881743_+	-115411	1.55148e-05	tissue_specific
AluSz_89755227_89755524_+	-721603	4.57606e-07	tissue_specific
AluSz_90442313_90442616_-	-354251	7.44595e-06	tissue_specific
AluSz_93434388_93434633_-	-149410	6.10248e-06	tissue_specific
AluSz_96200812_96201096_-	-792967	3.63484e-06	tissue_specific
AluSz_97574453_97574733_-	62427	1.24257e-07	tissue_specific
AluSz6_110762634_110762917_-	54171	4.29129e-05	tissue_specific
AluSz6_125133193_125133492_-	242007	6.82002e-15	tissue_specific
AluSz6_132655601_132655916_+	155962	3.89921e-06	tissue_specific
AluSz6_144936148_144936451_+	30598	2.68618e-05	tissue_specific
AluSz6_1609778_1610097_+	-4818	1.58789e-13	tissue_specific
AluSz6_25578384_25578699_-	8618	7.10041e-06	tissue_specific
AluSz6_25891997_25892185_-	-641892	1.28254e-05	tissue_specific
AluSz6_32814656_32814953_+	133184	7.51627e-07	tissue_specific
AluSz6_33142944_33143248_-	747521	1.25979e-06	tissue_specific
AluSz6_39442625_39442832_-	177760	2.46243e-06	tissue_specific
AluSz6_42712895_42713203_+	416552	1.9306e-05	tissue_specific
AluSz6_45441765_45442055_+	-472028	2.88922e-05	tissue_specific
AluSz6_47556381_47556670_+	-394356	1.22706e-05	tissue_specific
AluSz6_54971603_54971909_-	370580	1.74423e-06	tissue_specific
AluSz6_55704315_55704625_+	-788211	2.91073e-06	tissue_specific
AluSz6_56596959_56597133_-	363615	7.97254e-06	tissue_specific
AluSz6_86384938_86385226_+	22582	5.94123e-05	tissue_specific
AluY_100173874_100174181_+	56164	3.17402e-24	tissue_specific
AluY_100538614_100538918_-	6007	1.01673e-11	tissue_specific
AluY_104176796_104177099_+	-185997	9.405e-07	tissue_specific
AluY_108460331_108460638_+	18004	1.89301e-13	tissue_specific
AluY_11696878_11697217_+	-996624	6.56626e-06	tissue_specific
AluY_11925809_11926083_+	981441	2.7107e-05	tissue_specific
AluY_12023735_12024021_+	3549	4.38713e-06	tissue_specific
AluY_12254172_12254302_-	-1286	5.09612e-07	tissue_specific
AluY_128192607_128192914_-	1119	4.04514e-07	tissue_specific
AluY_130948525_130948760_-	57694	2.99561e-05	tissue_specific
AluY_131070531_131070831_+	-42549	2.05132e-08	tissue_specific
AluY_131903474_131903767_+	-300248	1.12761e-05	tissue_specific
AluY_13943625_13943905_+	-412013	3.26176e-07	tissue_specific
AluY_148879514_148879698_-	-936352	1.37141e-05	tissue_specific
AluY_155647845_155648146_-	27094	1.99709e-06	tissue_specific
AluY_160214660_160214956_+	468721	6.06409e-07	tissue_specific
AluY_175423548_175423847_+	435598	1.21438e-05	tissue_specific
AluY_175423548_175423847_+	2370	3.24751e-09	tissue_specific
AluY_193117366_193117656_+	579282	9.18835e-06	tissue_specific
AluY_21012884_21013188_-	26322	1.71744e-09	tissue_specific
AluY_22680327_22680627_+	-65781	2.43303e-07	tissue_specific
AluY_242708843_242709140_-	-1447	2.73936e-06	tissue_specific
AluY_29742824_29743131_+	11662	1.54397e-11	tissue_specific
AluY_29798277_29798561_-	33833	3.7495e-05	tissue_specific
AluY_33868903_33869218_+	811692	7.63647e-05	tissue_specific
AluY_38133388_38133687_+	-151659	9.73048e-06	tissue_specific
AluY_40669244_40669531_+	167228	7.41426e-07	tissue_specific
AluY_41925756_41926054_-	58949	8.64835e-07	tissue_specific
AluY_42087227_42087520_+	-67733	1.84551e-07	tissue_specific
AluY_44282382_44282690_-	3909	2.0414e-06	tissue_specific
AluY_53419994_53420303_-	11075	1.8188e-13	tissue_specific
AluY_53422131_53422355_+	-820118	1.38795e-05	tissue_specific
AluY_53682345_53682652_+	-31416	5.51645e-09	tissue_specific
AluY_55703915_55704217_-	-703503	4.70315e-06	tissue_specific
AluY_59699482_59699793_-	1944	1.14747e-06	tissue_specific
AluY_61412896_61413203_+	68213	3.26004e-13	tissue_specific
AluY_66559290_66559579_-	-965111	7.56392e-06	tissue_specific
AluY_6939311_6939619_-	-11765	2.42922e-12	tissue_specific
AluY_79636598_79636889_-	-45162	1.53623e-08	tissue_specific
AluY_81291366_81291676_-	10110	7.48764e-06	tissue_specific
AluY_9423441_9423766_-	222438	1.43728e-05	tissue_specific
AluYa8_100541374_100541457_-	8546	5.55527e-07	tissue_specific
AluYa8_107438186_107438252_-	-5581	1.28503e-06	tissue_specific
AluYc_114390614_114390823_-	36690	1.5666e-18	tissue_specific
AluYc_23546396_23546680_-	644060	7.16862e-06	tissue_specific
AluYc_246807422_246807713_+	10046	6.02521e-06	tissue_specific
AluYh9_27798549_27798714_+	-488479	2.12937e-06	tissue_specific
AluYj4_35241453_35241758_+	229587	5.83711e-05	tissue_specific
AluYk2_119537561_119537853_+	166791	2.39888e-05	tissue_specific
AluYk2_23241413_23241727_+	-120877	1.23025e-06	tissue_specific
AluYk2_89659767_89660059_-	-452	1.78192e-08	tissue_specific
AluYk4_40976241_40976524_-	23782	5.8949e-25	tissue_specific
AluYm1_133671883_133672180_-	5971	1.8565e-05	tissue_specific
AluYm1_39829175_39829474_+	-81504	1.80212e-06	tissue_specific
AluYm1_62506620_62506915_+	-105000	1.45985e-05	tissue_specific
Arthur1B_36552214_36552380_+	-362646	1.48701e-05	tissue_specific
Arthur1B_42839022_42839267_-	2930	1.34175e-08	tissue_specific
BLACKJACK_185294940_185295507_-	-265	6.10704e-12	tissue_specific
Charlie1_14104475_14105701_-	-2956	1.31196e-09	tissue_specific
Charlie1_18823324_18824419_+	745294	3.07517e-07	tissue_specific
Charlie1_9430006_9430477_-	376984	7.03397e-07	tissue_specific
Charlie15a_74972407_74972609_-	-16667	3.03912e-07	tissue_specific
Charlie15a_74972407_74972609_-	-973933	2.271e-06	tissue_specific
Charlie16_107564952_107565070_+	-414784	1.86478e-05	tissue_specific
Charlie18a_60050160_60050247_+	-103488	2.90264e-07	tissue_specific
Charlie1a_117168413_117169237_-	23931	5.1704e-08	tissue_specific
Charlie1a_122656771_122657211_-	-705916	9.54123e-06	tissue_specific
Charlie1a_13405397_13406509_+	-396806	1.6861e-05	tissue_specific
Charlie1a_151428519_151429146_-	-504817	3.34864e-05	tissue_specific
Charlie1a_29166939_29167337_+	-572904	1.73421e-05	tissue_specific
Charlie1a_33954052_33954685_-	11409	3.34044e-07	tissue_specific
Charlie1a_46753700_46754253_-	428676	4.11941e-07	tissue_specific
Charlie1a_52486616_52487186_-	-75639	1.14043e-05	tissue_specific
Charlie1a_69413452_69413823_-	644275	3.23156e-05	tissue_specific
Charlie1a_8671520_8672233_+	-68953	5.23212e-06	tissue_specific
Charlie20a_57225211_57225766_+	712577	8.45846e-06	tissue_specific
Charlie20a_69722465_69722675_+	-50674	4.96979e-07	tissue_specific
Charlie21a_246809029_246809222_-	-984875	3.92435e-06	tissue_specific
Charlie21a_93135672_93136434_-	-26591	2.8417e-08	tissue_specific
Charlie25_55510047_55510683_-	-2063	1.39027e-05	tissue_specific
Charlie2b_32868687_32868780_-	57250	1.06557e-06	tissue_specific
Charlie30a_123045777_123046060_-	745547	1.09925e-05	tissue_specific
Charlie4_47077226_47077445_+	1364	1.10225e-05	tissue_specific
Charlie4a_133857128_133857643_-	796253	1.2166e-05	tissue_specific
Charlie4z_18275007_18275172_-	-290174	1.44578e-06	tissue_specific
Charlie4z_46713133_46713282_-	24308	4.39172e-07	tissue_specific
Charlie4z_55502844_55502985_+	37863	1.5614e-13	tissue_specific
Charlie5_69988172_69988676_-	202244	1.92652e-05	tissue_specific
Charlie8_128218434_128218539_+	4866	2.59592e-09	tissue_specific
Cheshire_101426859_101427690_-	-259460	3.21481e-06	tissue_specific
Cheshire_114274939_114276016_+	-37688	1.8657e-05	tissue_specific
CR1_Mam_48234358_48235113_-	-50301	3.34256e-06	tissue_specific
CR1-3_Croc_71337306_71337390_-	-859923	1.27962e-05	tissue_specific
ERV3-16A3_I-int_119797856_119801574_-	17572	2.26177e-10	tissue_specific
ERV3-16A3_I-int_29839669_29841879_+	75480	3.89498e-06	tissue_specific
ERV3-16A3_I-int_29859902_29861334_+	61024	6.4845e-07	tissue_specific
ERV3-16A3_I-int_94192998_94195453_-	41169	3.08681e-08	tissue_specific
ERV3-16A3_LTR_15978412_15978786_+	212891	8.82134e-09	tissue_specific
ERV3-16A3_LTR_15978412_15978786_+	185915	7.78861e-07	tissue_specific
ERVL-B4-int_233449942_233450763_-	-7916	1.65042e-24	tissue_specific
ERVL-E-int_130561075_130562584_+	-27247	6.82989e-26	tissue_specific
ERVL-E-int_149534278_149535378_-	18609	2.35412e-07	tissue_specific
ERVL-E-int_33395047_33395711_-	3284	2.10344e-11	tissue_specific
ERVL-E-int_41098254_41099553_+	-175409	1.51021e-08	tissue_specific
ERVL-E-int_43868433_43868601_-	-15344	2.55325e-05	tissue_specific
ERVL-E-int_43869216_43869528_-	-16831	2.48342e-05	tissue_specific
ERVL-E-int_43869773_43870257_-	-16102	7.44331e-07	tissue_specific
ERVL-E-int_43873712_43874024_+	-6889	3.51282e-21	tissue_specific
ERVL-E-int_87837257_87838074_+	-118648	3.67898e-05	tissue_specific
EUTREP8_77772041_77772565_+	778770	3.09492e-06	tissue_specific
FAM_223719629_223719771_+	97863	7.93634e-06	tissue_specific
FAM_46117978_46118062_-	269530	3.47344e-06	tissue_specific
FLAM_A_40979001_40979121_-	64997	1.23864e-18	tissue_specific
FLAM_A_595133_595249_+	-50177	6.95478e-10	tissue_specific
FLAM_A_65508064_65508188_+	260935	6.0048e-08	tissue_specific
FLAM_A_98286630_98286679_+	-122752	3.15177e-06	tissue_specific
FLAM_C_133321401_133321543_-	8075	7.09068e-06	tissue_specific
FLAM_C_1607561_1607691_-	-13042	6.96367e-06	tissue_specific
FLAM_C_17968557_17968684_+	782261	1.10629e-05	tissue_specific
FLAM_C_23692770_23692928_+	22414	1.78818e-05	tissue_specific
FLAM_C_34207047_34207185_-	-32288	2.36294e-06	tissue_specific
FLAM_C_37593858_37593990_+	337848	4.08024e-06	tissue_specific
FLAM_C_38050835_38050954_+	293218	3.66306e-06	tissue_specific
FLAM_C_4329273_4329401_-	18296	4.0481e-06	tissue_specific
FLAM_C_6933805_6933934_+	17579	9.85737e-08	tissue_specific
FLAM_C_6938791_6938928_+	12561	1.02725e-10	tissue_specific
FLAM_C_75580885_75581018_-	59767	8.27699e-05	tissue_specific
FLAM_C_76040022_76040158_-	-5946	8.04312e-07	tissue_specific
FRAM_140713273_140713415_-	-419563	3.10067e-06	tissue_specific
FRAM_29795381_29795532_+	-53449	1.00041e-07	tissue_specific
FRAM_3710357_3710478_+	6009	8.76321e-06	tissue_specific
FRAM_40183772_40183938_-	-107802	2.15685e-07	tissue_specific
HAL1_14897629_14898576_+	58731	8.19507e-08	tissue_specific
HAL1_234610072_234610532_+	-490700	6.16493e-06	tissue_specific
HAL1_32437518_32438978_+	35377	1.25095e-06	tissue_specific
HAL1_38458619_38459131_-	524406	1.8293e-05	tissue_specific
HAL1_43285438_43286056_-	383493	1.00838e-06	tissue_specific
HAL1_76039744_76039854_-	-4047	1.07915e-05	tissue_specific
HAL1_76040215_76040567_-	-322	3.90867e-09	tissue_specific
HAL1_76040883_76041325_-	-2576	7.95968e-10	tissue_specific
HAL1b_60273012_60273656_+	16941	1.14886e-05	tissue_specific
HAL1b_60273012_60273656_+	-13983	5.43661e-13	tissue_specific
HAL1b_60273666_60273931_+	16287	9.90732e-06	tissue_specific
HAL1b_60273666_60273931_+	-19063	9.67774e-12	tissue_specific
HAL1ME_25089729_25089855_+	4840	8.60295e-06	tissue_specific
HERV15-int_26520789_26529263_+	1997	1.13407e-06	tissue_specific
HERV17-int_115319550_115323003_+	10852	1.72004e-09	tissue_specific
HERV17-int_167304568_167311741_+	-81306	6.90621e-07	tissue_specific
HERV17-int_83395833_83401206_+	-16007	2.66187e-08	tissue_specific
HERV3-int_107244277_107254196_-	14533	9.97802e-09	tissue_specific
HERV9-int_8450519_8451985_+	-260	1.20932e-05	tissue_specific
HERVE-int_71452161_71460472_+	43320	1.0024e-08	tissue_specific
HERVH-int_101612692_101618498_+	-3047	1.81052e-12	tissue_specific
HERVH-int_112137259_112142212_-	25395	6.36303e-12	tissue_specific
HERVH-int_12700387_12705219_+	9044	2.86893e-06	tissue_specific
HERVH-int_158121674_158127614_-	245030	7.3449e-06	tissue_specific
HERVH-int_16420078_16425535_+	7899	5.14893e-08	tissue_specific
HERVH-int_17453687_17460387_+	160404	3.95013e-09	tissue_specific
HERVH-int_32510210_32516013_+	-310441	1.46273e-05	tissue_specific
HERVH-int_32898741_32904490_+	-450	5.05387e-46	tissue_specific
HERVH-int_44220957_44226688_-	3039	9.72782e-08	tissue_specific
HERVH-int_44386150_44391885_-	-746630	8.17049e-06	tissue_specific
HERVH-int_48674674_48680493_-	94911	7.85755e-10	tissue_specific
HERVH-int_53719041_53724660_-	906818	1.61139e-05	tissue_specific
HERVH-int_6943422_6948623_+	7930	2.16162e-12	tissue_specific
HERVH-int_85316477_85321201_-	-552288	5.00529e-06	tissue_specific
HERVH-int_98187257_98192967_+	9023	3.2004e-08	tissue_specific
HERVH48-int_11565424_11566766_+	-19070	5.73192e-10	tissue_specific
HERVIP10F-int_42500468_42503342_-	-75967	1.60055e-06	tissue_specific
HERVK-int_150607126_150608361_+	304368	4.43445e-05	tissue_specific
HERVK11-int_105703021_105708223_+	9582	9.88947e-08	tissue_specific
HERVK14-int_145109090_145109842_-	-22978	7.30301e-12	tissue_specific
HERVK14C-int_19404904_19413474_-	2692	1.28959e-22	tissue_specific
HERVK3-int_112253979_112256677_-	-728651	4.40977e-05	tissue_specific
HERVK3-int_41949896_41952180_+	21543	4.13609e-10	tissue_specific
HERVK3-int_46468034_46470757_+	1982	6.3682e-08	tissue_specific
HERVK9-int_104000276_104006311_-	-408181	1.01512e-05	tissue_specific
HERVK9-int_104000276_104006311_-	29370	1.77741e-32	tissue_specific
HERVK9-int_184730544_184737595_-	552041	2.56866e-06	tissue_specific
HERVK9-int_45134805_45138009_-	-69819	2.85804e-06	tissue_specific
HERVL-int_101218276_101221631_+	-55318	4.41464e-06	tissue_specific
HERVL-int_125334882_125338166_+	66309	8.50319e-06	tissue_specific
HERVL18-int_207594991_207597544_-	-49354	7.39903e-08	tissue_specific
HERVL18-int_87070726_87074037_+	-7353	2.6326e-07	tissue_specific
HERVL40-int_6724130_6724498_+	-1613	1.39171e-05	tissue_specific
HERVP71A-int_144098719_144101644_-	-126197	7.33263e-07	tissue_specific
HERVP71A-int_5182508_5188707_-	5249	4.94647e-08	tissue_specific
HSMAR1_195366987_195368314_-	-716610	6.55507e-07	tissue_specific
HSMAR2_67157706_67158949_+	105006	8.21145e-06	tissue_specific
Kanga1a_177485347_177485778_+	-246776	1.49589e-05	tissue_specific
Kanga1b_64105612_64106046_-	544531	3.00264e-05	tissue_specific
Kanga1d_162416929_162417007_+	-43181	7.3247e-14	tissue_specific
Kanga1d_50340383_50340702_+	9382	1.54676e-05	tissue_specific
L1HS_114496386_114500000_+	47015	3.85554e-10	tissue_specific
L1M1_107188289_107189386_-	-26580	4.62265e-07	tissue_specific
L1M1_107438706_107440997_+	-228447	2.06994e-06	tissue_specific
L1M1_51320977_51323802_-	97703	8.13341e-07	tissue_specific
L1M1_86388963_86389404_+	-28964	8.06297e-08	tissue_specific
L1M2_156804721_156805372_-	-305690	1.30748e-06	tissue_specific
L1M2_160720636_160721265_-	44244	2.2625e-05	tissue_specific
L1M2_54728070_54728854_+	-586883	5.953e-06	tissue_specific
L1M2c_180364650_180365500_+	509	3.78585e-11	tissue_specific
L1M2c_180373945_180374375_+	953	1.35299e-15	tissue_specific
L1M3a_129940_130394_-	-33477	3.42894e-08	tissue_specific
L1M3b_47996063_47996380_+	-340371	8.80692e-06	tissue_specific
L1M3f_3010490_3012436_+	11026	2.95803e-06	tissue_specific
L1M4_132763049_132764092_-	-127093	3.87806e-06	tissue_specific
L1M4_15431312_15431923_-	-32756	3.08553e-09	tissue_specific
L1M4_15435416_15436038_-	-16270	1.4255e-08	tissue_specific
L1M4_36221826_36222133_+	-584705	6.14163e-06	tissue_specific
L1M4_47353873_47354318_+	-64128	4.82296e-06	tissue_specific
L1M4_74541078_74543102_+	-135730	1.30009e-05	tissue_specific
L1M4_79928235_79929168_+	311220	1.29717e-05	tissue_specific
L1M4_96788623_96789246_-	-122568	9.48374e-08	tissue_specific
L1M4_9841361_9841821_+	-5228	1.93413e-05	tissue_specific
L1M4_9845083_9845221_+	-312666	6.59121e-07	tissue_specific
L1M4c_3385734_3386736_+	-17920	1.4743e-09	tissue_specific
L1M4c_5004105_5004371_-	-1489	2.76122e-06	tissue_specific
L1M5_114403313_114403404_+	25565	3.55332e-08	tissue_specific
L1M5_12695022_12695302_+	-141529	7.11641e-07	tissue_specific
L1M5_12696183_12696266_+	-67719	2.26625e-06	tissue_specific
L1M5_12696563_12696829_+	-91290	9.84612e-08	tissue_specific
L1M5_127605550_127605920_-	-70454	8.9834e-06	tissue_specific
L1M5_130554852_130554912_+	-568505	1.03101e-05	tissue_specific
L1M5_19879484_19879667_+	-906300	1.39338e-05	tissue_specific
L1M5_29134755_29135842_-	7404	5.07816e-21	tissue_specific
L1M5_40885693_40885808_-	-87177	3.1945e-06	tissue_specific
L1M5_41258941_41259240_-	-309543	1.57523e-05	tissue_specific
L1M5_78637173_78637788_-	14217	1.10377e-07	tissue_specific
L1M5_93902980_93903235_-	-655159	1.50571e-05	tissue_specific
L1M6_17472460_17472766_-	-125861	2.15908e-07	tissue_specific
L1M6_36652677_36653204_-	-121873	9.702e-07	tissue_specific
L1M6B_145525927_145526284_+	15488	1.52336e-05	tissue_specific
L1M7_10288301_10289256_-	524187	8.44076e-06	tissue_specific
L1M7_25266369_25266752_-	45423	7.96797e-17	tissue_specific
L1M7_42824273_42824799_+	-24076	2.22773e-07	tissue_specific
L1MA1_198350627_198350893_-	-964872	3.805e-05	tissue_specific
L1MA10_40670583_40670722_+	241517	1.05028e-05	tissue_specific
L1MA2_108416990_108418572_-	-55935	1.00495e-07	tissue_specific
L1MA2_108418861_108422577_-	-59153	6.94122e-12	tissue_specific
L1MA2_127624902_127627526_+	85387	4.69538e-11	tissue_specific
L1MA2_127628821_127630625_+	-57573	4.26552e-11	tissue_specific
L1MA2_55603246_55603609_-	-202491	2.84062e-10	tissue_specific
L1MA2_67869001_67869991_-	617536	1.88733e-06	tissue_specific
L1MA3_171218788_171222634_+	-40017	2.49663e-05	tissue_specific
L1MA3_21723208_21723428_-	-58801	3.37747e-22	tissue_specific
L1MA3_38022155_38022403_-	255	7.65295e-06	tissue_specific
L1MA3_65621626_65621775_+	554747	7.02084e-05	tissue_specific
L1MA3_68511_69794_-	-628585	1.67106e-05	tissue_specific
L1MA3_7624583_7625102_+	10475	2.22057e-06	tissue_specific
L1MA3_89486209_89486388_+	-3015	2.09225e-17	tissue_specific
L1MA4_115589566_115590302_+	319851	1.82672e-05	tissue_specific
L1MA4_195352396_195352802_-	17537	9.65751e-11	tissue_specific
L1MA4_35282205_35282966_-	758137	1.08875e-06	tissue_specific
L1MA4_53377199_53377311_-	259276	4.89277e-07	tissue_specific
L1MA4A_14563377_14564252_+	-871222	7.23489e-06	tissue_specific
L1MA4A_180370430_180371455_+	4468	4.32026e-15	tissue_specific
L1MA4A_81004573_81004985_+	-10969	8.54938e-08	tissue_specific
L1MA5A_82856717_82860707_-	-678664	1.71371e-05	tissue_specific
L1MA7_123637246_123637718_+	-3634	1.67414e-06	tissue_specific
L1MA7_15801009_15801516_-	-81272	1.60435e-07	tissue_specific
L1MA7_180371823_180372697_+	3075	2.85808e-17	tissue_specific
L1MA7_29737448_29737913_-	-11011	1.1293e-11	tissue_specific
L1MA7_29738386_29738992_-	-9932	5.82154e-13	tissue_specific
L1MA7_73316951_73317422_+	377583	1.9044e-06	tissue_specific
L1MA7_88237797_88238723_+	409787	3.22283e-05	tissue_specific
L1MA8_101895012_101895287_-	-885084	8.72274e-06	tissue_specific
L1MA8_106230626_106231067_+	13010	2.97895e-08	tissue_specific
L1MA8_108721667_108722624_+	-23062	1.28154e-11	tissue_specific
L1MA8_160719189_160720193_-	4134	4.6439e-08	tissue_specific
L1MA8_171245797_171246478_-	123333	3.08746e-06	tissue_specific
L1MA9_114390504_114390613_-	36480	8.29358e-10	tissue_specific
L1MA9_114390824_114391465_-	37332	7.23349e-28	tissue_specific
L1MA9_129713510_129714298_+	1992	9.13294e-06	tissue_specific
L1MA9_165756175_165758531_-	-378	1.04204e-08	tissue_specific
L1MA9_215294_216012_-	48645	2.82328e-07	tissue_specific
L1MA9_216023_217000_-	104591	1.96432e-06	tissue_specific
L1MA9_230879802_230881139_+	12289	1.71531e-05	tissue_specific
L1MA9_42845460_42847565_+	-17509	5.42474e-12	tissue_specific
L1MA9_48707032_48707495_+	928904	2.50667e-07	tissue_specific
L1MA9_77898594_77899350_+	450768	5.77068e-06	tissue_specific
L1MB1_149542372_149543715_+	41344	6.73466e-06	tissue_specific
L1MB2_19385797_19386146_-	15702	4.4372e-09	tissue_specific
L1MB2_33129123_33129860_+	397824	7.32924e-07	tissue_specific
L1MB2_36454639_36455052_-	-2037	7.79875e-08	tissue_specific
L1MB3_11725431_11725938_+	53657	6.44903e-17	tissue_specific
L1MB3_11726151_11726489_+	52937	2.4996e-11	tissue_specific
L1MB3_202061382_202061782_-	-901763	1.75553e-06	tissue_specific
L1MB3_23342681_23343133_-	-380707	1.79583e-06	tissue_specific
L1MB3_242131152_242131426_+	-52601	6.97857e-10	tissue_specific
L1MB3_242132074_242132465_+	-53523	2.64338e-08	tissue_specific
L1MB3_42183280_42183735_+	16275	7.14495e-07	tissue_specific
L1MB3_46681929_46682071_-	-78852	2.87848e-11	tissue_specific
L1MB3_6924532_6924782_-	-72368	9.5195e-06	tissue_specific
L1MB3_76271297_76271920_-	-6814	2.35782e-07	tissue_specific
L1MB4_149070672_149071320_+	-678541	8.7541e-06	tissue_specific
L1MB4_32796136_32796355_+	-39209	7.83606e-06	tissue_specific
L1MB4_45167315_45167409_+	692887	1.40098e-05	tissue_specific
L1MB4_89659525_89659632_-	-6273	1.18689e-06	tissue_specific
L1MB5_105580559_105580822_-	-33586	2.78366e-06	tissue_specific
L1MB5_137167280_137168064_+	-35023	1.73469e-08	tissue_specific
L1MB5_149530026_149531660_-	-32273	3.19194e-05	tissue_specific
L1MB5_208469316_208470220_-	22598	1.69645e-07	tissue_specific
L1MB5_45569472_45570032_+	-22870	5.40947e-27	tissue_specific
L1MB5_75442988_75443195_-	486133	1.16117e-06	tissue_specific
L1MB7_102010733_102011262_-	-33577	1.24255e-05	tissue_specific
L1MB7_14589768_14591198_+	-687443	5.11655e-06	tissue_specific
L1MB7_196688643_196688911_-	21619	1.065e-05	tissue_specific
L1MB7_21186474_21187914_+	-108708	9.34457e-09	tissue_specific
L1MB7_29795539_29795724_-	55079	3.93063e-09	tissue_specific
L1MB7_34237866_34238621_-	-24226	1.47453e-06	tissue_specific
L1MB7_67060106_67060968_-	-283182	6.30308e-07	tissue_specific
L1MB7_79697411_79697500_+	-2569	1.83827e-06	tissue_specific
L1MB7_84258904_84259626_+	138449	1.28555e-06	tissue_specific
L1MB7_87001948_87002859_-	54763	1.55472e-06	tissue_specific
L1MB7_97069992_97070761_+	-234028	2.68347e-05	tissue_specific
L1MB8_1124085_1125212_-	57636	9.96798e-06	tissue_specific
L1MB8_114870966_114871941_+	-733537	5.65464e-06	tissue_specific
L1MB8_150576432_150578822_+	-3657	1.10834e-06	tissue_specific
L1MB8_155767682_155768223_-	12887	8.62132e-09	tissue_specific
L1MB8_193558571_193558941_-	-803216	8.60347e-06	tissue_specific
L1MB8_38036074_38036608_-	-456973	2.70388e-06	tissue_specific
L1MB8_38055418_38055900_+	32922	2.14331e-06	tissue_specific
L1MB8_38056158_38057113_+	29289	6.06409e-08	tissue_specific
L1MB8_58955885_58958454_+	-230865	1.63643e-06	tissue_specific
L1MB8_68648361_68649130_+	-769771	4.24581e-05	tissue_specific
L1MB8_6935911_6936272_+	13622	1.01674e-06	tissue_specific
L1MB8_71194655_71195767_-	-21854	4.47243e-06	tissue_specific
L1MB8_74754459_74755053_-	985268	6.54924e-06	tissue_specific
L1MB8_8386262_8386639_+	-596487	2.61828e-06	tissue_specific
L1MC_116053476_116054048_-	75597	7.82885e-17	tissue_specific
L1MC_119586837_119588462_+	-15030	7.14777e-06	tissue_specific
L1MC_119586837_119588462_+	183972	6.05023e-08	tissue_specific
L1MC_11974275_11974687_-	68804	7.06627e-07	tissue_specific
L1MC_48510868_48511185_-	-39789	7.18271e-06	tissue_specific
L1MC1_11244284_11245050_-	-409489	2.70496e-06	tissue_specific
L1MC1_117667748_117668156_-	-83879	7.20123e-09	tissue_specific
L1MC1_117668160_117672988_-	-79047	1.42036e-11	tissue_specific
L1MC1_123786055_123786927_-	201285	1.33853e-07	tissue_specific
L1MC1_134180622_134183269_+	-210750	9.69362e-06	tissue_specific
L1MC1_166786466_166787480_-	115	2.32222e-06	tissue_specific
L1MC1_172627744_172628610_+	575683	3.26095e-06	tissue_specific
L1MC1_175421319_175422020_+	-14256	4.65216e-09	tissue_specific
L1MC1_21062894_21065213_-	77994	2.60977e-08	tissue_specific
L1MC1_21066997_21068704_-	81838	8.73572e-08	tissue_specific
L1MC1_53862227_53863589_+	239175	4.11305e-06	tissue_specific
L1MC1_6732128_6733619_+	3981	9.57218e-06	tissue_specific
L1MC1_7203255_7203999_-	17636	4.67752e-08	tissue_specific
L1MC1_9828090_9830308_-	61504	2.956e-07	tissue_specific
L1MC2_32869298_32869773_+	3050	2.24569e-10	tissue_specific
L1MC2_85730091_85730452_+	-36876	1.08981e-05	tissue_specific
L1MC2_98189719_98191293_+	-11113	5.78193e-06	tissue_specific
L1MC3_114414354_114416413_+	-26398	2.20385e-12	tissue_specific
L1MC3_114416710_114417190_+	-28754	1.0968e-09	tissue_specific
L1MC3_186311946_186313234_-	984007	6.19976e-06	tissue_specific
L1MC3_47741274_47741810_-	-281722	2.25334e-05	tissue_specific
L1MC3_70973149_70974878_-	-13636	1.89388e-08	tissue_specific
L1MC4_194421_194648_-	-301037	1.17269e-05	tissue_specific
L1MC4_232570551_232570746_-	-25383	5.57582e-06	tissue_specific
L1MC4_24660947_24661749_-	443156	1.98247e-06	tissue_specific
L1MC4_33796352_33797246_+	150100	2.99969e-06	tissue_specific
L1MC4_41962512_41963088_-	-13910	8.4193e-07	tissue_specific
L1MC4_41963781_41964438_-	17925	2.53717e-05	tissue_specific
L1MC4_46114828_46115341_-	-447321	2.62207e-05	tissue_specific
L1MC4_61723719_61724941_-	567095	2.35813e-05	tissue_specific
L1MC4_84947482_84948185_-	-9792	3.37503e-12	tissue_specific
L1MC4_85451224_85452234_+	40723	1.54641e-05	tissue_specific
L1MC4_89660060_89660288_-	-223	1.18194e-06	tissue_specific
L1MC4a_180812877_180813771_+	813873	8.67355e-06	tissue_specific
L1MC4a_32521588_32522188_-	-375832	9.65817e-06	tissue_specific
L1MC4a_74615040_74615822_-	-2421	2.39311e-07	tissue_specific
L1MC4a_89342178_89342330_+	-572778	5.69438e-06	tissue_specific
L1MC4a_89710382_89710495_+	-2286	1.06992e-09	tissue_specific
L1MC5_197268253_197268511_+	-22530	6.59571e-06	tissue_specific
L1MC5_197268253_197268511_+	-567064	6.93918e-06	tissue_specific
L1MC5_36716434_36716645_+	-28866	1.90996e-05	tissue_specific
L1MC5_48289534_48289713_-	-295100	1.78547e-05	tissue_specific
L1MC5_71294755_71295363_+	8566	1.72136e-07	tissue_specific
L1MC5a_106983190_106983632_-	3264	1.53124e-06	tissue_specific
L1MC5a_167736972_167737846_-	-577648	2.89803e-05	tissue_specific
L1MC5a_191379771_191380334_+	-138932	1.04505e-05	tissue_specific
L1MC5a_263745_264168_+	44607	2.82681e-08	tissue_specific
L1MCa_117272988_117276872_-	468099	3.97851e-05	tissue_specific
L1MCa_45245448_45245777_-	152266	5.01879e-06	tissue_specific
L1MCa_51764242_51764996_-	637501	8.35426e-05	tissue_specific
L1MCb_107441205_107443329_-	38490	4.69425e-07	tissue_specific
L1MD_89465865_89466972_-	-454603	3.01396e-06	tissue_specific
L1MD1_247480403_247482281_+	94858	3.15457e-06	tissue_specific
L1MD1_68566279_68567330_-	-91169	4.83484e-05	tissue_specific
L1MD1_97379634_97382094_-	-35640	5.52653e-08	tissue_specific
L1MD2_144097459_144098499_-	-7199	1.72321e-06	tissue_specific
L1MD2_177260135_177260328_-	764417	1.77361e-05	tissue_specific
L1MD2_186622559_186622995_-	-10530	1.43766e-09	tissue_specific
L1MD2_2439820_2440754_+	-3456	3.26708e-08	tissue_specific
L1MD2_61910016_61911110_-	-240374	8.80771e-07	tissue_specific
L1MD3_103548515_103548730_+	126895	2.77263e-05	tissue_specific
L1MD3_104343011_104343137_+	563895	5.22682e-08	tissue_specific
L1MD3_223434266_223435028_-	-131237	2.06541e-07	tissue_specific
L1MD3_25273916_25274081_-	74089	2.32589e-07	tissue_specific
L1MD3_87921022_87921349_+	136331	4.64811e-06	tissue_specific
L1MDa_53419149_53419520_-	10292	1.32737e-13	tissue_specific
L1MDa_53420470_53420872_-	11644	1.35468e-13	tissue_specific
L1MDa_57726020_57727438_-	2323	3.65447e-06	tissue_specific
L1MDa_57842982_57843380_-	7530	5.83759e-08	tissue_specific
L1ME1_104939707_104940210_+	382398	1.18991e-06	tissue_specific
L1ME1_130545436_130545528_+	13527	1.33829e-06	tissue_specific
L1ME1_141614333_141614911_-	-29897	1.12024e-06	tissue_specific
L1ME1_147194891_147195821_+	23922	3.38503e-06	tissue_specific
L1ME1_15735540_15735974_+	-33365	7.08419e-06	tissue_specific
L1ME1_160102960_160103391_+	-699906	2.92592e-06	tissue_specific
L1ME1_186624966_186625676_+	8559	3.748e-11	tissue_specific
L1ME1_231634684_231637202_+	-223420	1.30272e-05	tissue_specific
L1ME1_3824147_3824553_-	-648	1.93466e-09	tissue_specific
L1ME1_40560255_40560742_-	23535	4.274e-07	tissue_specific
L1ME1_43076362_43077301_-	-37617	8.93748e-08	tissue_specific
L1ME1_45037471_45038340_+	101456	3.53786e-06	tissue_specific
L1ME1_53521793_53522322_+	-47633	2.75899e-07	tissue_specific
L1ME1_59698687_59698953_-	3438	3.45543e-13	tissue_specific
L1ME1_59698687_59698953_-	1104	1.46847e-05	tissue_specific
L1ME1_88215421_88217379_+	-2589	3.5723e-07	tissue_specific
L1ME1_90991260_90991746_-	-21530	2.0392e-08	tissue_specific
L1ME2_114327251_114328085_+	4524	1.21124e-08	tissue_specific
L1ME2_15095733_15095940_+	-474925	1.70699e-05	tissue_specific
L1ME2_241877669_241879127_-	-1619	7.15991e-14	tissue_specific
L1ME2_29947935_29949029_-	12509	7.68003e-08	tissue_specific
L1ME2_52450867_52451097_-	-774096	1.81765e-07	tissue_specific
L1ME3_123669069_123669648_+	-248242	3.92841e-06	tissue_specific
L1ME3_19188897_19189217_+	-43650	5.42e-09	tissue_specific
L1ME3_21932310_21933061_-	-6424	3.00733e-08	tissue_specific
L1ME3_39542901_39543153_-	61318	5.87551e-08	tissue_specific
L1ME3_40190848_40191237_-	-103804	6.67788e-10	tissue_specific
L1ME3_49743726_49743852_-	2135	1.70625e-11	tissue_specific
L1ME3A_100060206_100061676_+	-78258	5.33318e-07	tissue_specific
L1ME3A_116245466_116245936_-	-280034	4.45216e-06	tissue_specific
L1ME3A_26012965_26013747_+	99655	7.33424e-06	tissue_specific
L1ME3A_31288963_31289727_+	256594	5.14561e-06	tissue_specific
L1ME3B_123312740_123313662_+	18403	1.29838e-06	tissue_specific
L1ME3B_171200180_171200548_-	100100	6.30094e-09	tissue_specific
L1ME3B_183188543_183188718_-	-718952	1.53358e-05	tissue_specific
L1ME3B_29705200_29705396_+	202958	2.15335e-08	tissue_specific
L1ME3Cz_149536276_149536541_+	-19507	1.01614e-05	tissue_specific
L1ME3Cz_174767030_174767764_+	88818	4.59786e-07	tissue_specific
L1ME3Cz_176746254_176746841_+	4172	8.16448e-09	tissue_specific
L1ME3Cz_17735380_17736386_-	-754215	2.99813e-06	tissue_specific
L1ME3Cz_23785308_23785433_+	-22281	2.1199e-19	tissue_specific
L1ME3Cz_42854251_42854452_+	6056	4.65167e-10	tissue_specific
L1ME3Cz_65524382_65525733_-	-12371	2.29435e-08	tissue_specific
L1ME3Cz_77574998_77575925_+	402857	1.25795e-05	tissue_specific
L1ME3F_38452126_38453206_-	358938	1.89937e-05	tissue_specific
L1ME3G_18572113_18572190_+	-161444	9.62112e-07	tissue_specific
L1ME3G_19145227_19146037_+	670323	3.11892e-06	tissue_specific
L1ME3G_39702774_39703583_-	56362	8.17862e-09	tissue_specific
L1ME3G_45926310_45926964_+	-54672	2.83343e-07	tissue_specific
L1ME3G_49567969_49568043_+	-512533	1.35527e-05	tissue_specific
L1ME3G_53571755_53571974_+	-969039	1.31012e-05	tissue_specific
L1ME3G_81847537_81848396_-	90089	7.13334e-06	tissue_specific
L1ME4a_104954788_104954921_+	77733	2.69378e-05	tissue_specific
L1ME4a_125134088_125134434_+	-240541	5.48958e-15	tissue_specific
L1ME4a_195348599_195348785_+	423340	1.2591e-08	tissue_specific
L1ME4a_230926080_230926212_-	-33086	2.83772e-07	tissue_specific
L1ME4a_23419628_23420090_+	442183	2.23209e-06	tissue_specific
L1ME4a_25085086_25085394_+	-44447	2.06059e-06	tissue_specific
L1ME4a_25085495_25085610_+	-25149	9.05749e-06	tissue_specific
L1ME4a_3745022_3745437_-	-97168	3.45695e-07	tissue_specific
L1ME4a_45930249_45930428_+	-58611	5.12546e-06	tissue_specific
L1ME4a_51104698_51106194_+	486	2.31811e-09	tissue_specific
L1ME4a_51104698_51106194_+	-337615	1.74275e-11	tissue_specific
L1ME4a_53425683_53425963_-	16735	7.78985e-13	tissue_specific
L1ME4b_25011094_25011814_+	-5004	7.21553e-06	tissue_specific
L1ME4b_35486034_35486596_+	-29731	1.73654e-05	tissue_specific
L1ME4b_42846626_42847365_+	544629	1.12635e-05	tissue_specific
L1ME4b_42857056_42857143_+	-12926	1.77118e-06	tissue_specific
L1ME4b_45784733_45785117_+	85473	2.92217e-06	tissue_specific
L1ME4b_52491528_52492482_+	162702	7.994e-06	tissue_specific
L1ME4b_83685780_83686595_-	9275	2.41723e-07	tissue_specific
L1ME4b_91173807_91174000_+	-586827	8.7784e-06	tissue_specific
L1ME4c_124641242_124641347_-	-13722	3.9395e-07	tissue_specific
L1ME4c_23980336_23980575_-	139574	6.65089e-06	tissue_specific
L1MEc_149537661_149538747_+	27739	8.29394e-10	tissue_specific
L1MEc_149538729_149539507_+	26671	3.33134e-09	tissue_specific
L1MEc_151059642_151060801_+	-12746	1.9985e-07	tissue_specific
L1MEc_229401157_229402581_+	499338	1.64333e-05	tissue_specific
L1MEc_242938927_242939484_-	142656	2.68343e-07	tissue_specific
L1MEc_38022952_38023157_-	32050	4.93122e-06	tissue_specific
L1MEc_40669556_40670518_+	14146	1.82332e-09	tissue_specific
L1MEc_46743901_46744618_-	588108	1.8055e-06	tissue_specific
L1MEc_63717478_63718762_-	26179	3.09784e-06	tissue_specific
L1MEc_66923293_66924696_-	-22358	8.11232e-08	tissue_specific
L1MEc_833679_835192_-	-725353	9.07365e-06	tissue_specific
L1MEd_123312114_123312408_-	22185	1.66881e-08	tissue_specific
L1MEd_20209607_20209953_+	-297958	6.14267e-07	tissue_specific
L1MEd_25760557_25761290_-	-111894	1.5536e-05	tissue_specific
L1MEd_38951591_38952649_-	-567651	1.37925e-05	tissue_specific
L1MEd_41519463_41519984_-	244665	1.45759e-06	tissue_specific
L1MEd_979433_979701_-	2440	3.20017e-07	tissue_specific
L1MEf_103277763_103278700_-	868998	7.13897e-06	tissue_specific
L1MEf_71223493_71224175_-	-69247	1.56e-06	tissue_specific
L1MEf_96205807_96206306_-	313580	7.12174e-06	tissue_specific
L1MEg_10620151_10621138_-	-14586	7.00892e-12	tissue_specific
L1MEg_10621439_10622478_-	-11072	1.64962e-13	tissue_specific
L1MEg_195353946_195354109_-	18844	1.53153e-07	tissue_specific
L1MEg_195354262_195354537_-	14192	2.32197e-08	tissue_specific
L1MEg_38025770_38026090_-	-26395	1.30485e-11	tissue_specific
L1MEg_38027223_38027720_-	86076	1.36575e-16	tissue_specific
L1MEg1_38026219_38027226_-	33451	2.36399e-24	tissue_specific
L1MEh_167017940_167018360_+	42140	2.36273e-07	tissue_specific
L1MEi_184371206_184372093_-	-26724	1.26318e-06	tissue_specific
L1MEi_186373635_186374260_-	63641	1.29617e-06	tissue_specific
L1MEi_53660552_53661939_+	173484	6.18532e-06	tissue_specific
L1MEi_86095474_86095864_+	-6815	4.08948e-06	tissue_specific
L1MEj_149537254_149537346_+	25023	2.95659e-08	tissue_specific
L1MEj_149539525_149540060_+	44191	2.24026e-08	tissue_specific
L1MEj_149540472_149541050_+	17778	5.10455e-08	tissue_specific
L1MEj_60166518_60166961_+	-71246	5.20837e-07	tissue_specific
L1P2_69369059_69370654_+	4348	1.71508e-17	tissue_specific
L1P2_69369059_69370654_+	-14697	4.66173e-07	tissue_specific
L1P3_187552562_187553542_-	-54775	5.48819e-10	tissue_specific
L1PA10_118414454_118415474_+	-225452	4.76367e-06	tissue_specific
L1PA10_169161075_169162045_+	34752	1.55418e-07	tissue_specific
L1PA10_21916395_21918039_+	-26908	1.0474e-08	tissue_specific
L1PA10_21916395_21918039_+	-41620	1.13425e-05	tissue_specific
L1PA10_34118150_34119544_+	146813	1.44394e-06	tissue_specific
L1PA11_117972708_117972944_-	12283	1.6211e-06	tissue_specific
L1PA11_20306559_20308676_-	-232539	3.33417e-07	tissue_specific
L1PA11_20313151_20315860_-	341725	8.95093e-12	tissue_specific
L1PA13_13017239_13018652_-	-44272	8.52924e-08	tissue_specific
L1PA13_42432499_42432787_-	251	3.37338e-10	tissue_specific
L1PA14_133216689_133219645_+	-74253	4.64368e-11	tissue_specific
L1PA14_207950675_207952653_-	736456	6.33041e-06	tissue_specific
L1PA14_90598069_90599799_-	-218931	2.08895e-05	tissue_specific
L1PA15_107438018_107438704_-	33865	1.936e-06	tissue_specific
L1PA15_11107376_11111174_+	219938	1.96685e-10	tissue_specific
L1PA15_43692749_43694593_-	994233	2.46087e-05	tissue_specific
L1PA15_76426393_76426642_+	506987	9.38565e-08	tissue_specific
L1PA16_20212703_20213123_-	-31141	5.14515e-12	tissue_specific
L1PA16_41127148_41127391_-	12351	1.57054e-07	tissue_specific
L1PA16_52250699_52251631_+	-23683	1.80192e-07	tissue_specific
L1PA17_40649756_40649812_+	-56	5.18171e-08	tissue_specific
L1PA17_45930711_45932518_-	60880	5.20512e-06	tissue_specific
L1PA17_89823507_89825360_+	-781994	3.66331e-05	tissue_specific
L1PA2_146894946_146900972_+	19940	2.63162e-05	tissue_specific
L1PA2_149239027_149245056_-	-24266	8.9898e-06	tissue_specific
L1PA2_180329522_180335537_-	-33823	4.05282e-07	tissue_specific
L1PA2_27690518_27696533_+	-35920	8.85374e-19	tissue_specific
L1PA2_28914052_28918987_+	118923	1.94855e-05	tissue_specific
L1PA2_76052016_76058048_+	14421	3.58618e-08	tissue_specific
L1PA2_85977195_85983196_+	-538884	1.40695e-05	tissue_specific
L1PA2_96851365_96857385_-	59080	8.87159e-12	tissue_specific
L1PA3_108902109_108908135_-	39404	7.96997e-07	tissue_specific
L1PA3_114504188_114510342_-	8116	1.58745e-23	tissue_specific
L1PA3_12181637_12187779_+	26168	3.9345e-17	tissue_specific
L1PA3_166838772_166842934_+	-149818	2.47697e-07	tissue_specific
L1PA3_174392018_174398045_-	11393	4.95366e-11	tissue_specific
L1PA3_21378758_21384904_+	-289059	9.98344e-06	tissue_specific
L1PA3_23785522_23786972_+	-60452	2.42874e-06	tissue_specific
L1PA3_241483912_241489939_+	-776558	5.96876e-06	tissue_specific
L1PA3_43467899_43470212_+	-762985	2.34455e-05	tissue_specific
L1PA3_45568282_45568691_+	-21680	7.95464e-29	tissue_specific
L1PA3_54270182_54276304_-	153980	3.24053e-05	tissue_specific
L1PA3_55963465_55969528_-	45697	4.58115e-10	tissue_specific
L1PA3_76357803_76363830_+	-299036	6.74004e-06	tissue_specific
L1PA3_86107550_86113704_+	68799	4.04179e-06	tissue_specific
L1PA3_89587135_89593138_-	7267	1.41973e-07	tissue_specific
L1PA3_95756910_95762936_-	-18320	3.76316e-06	tissue_specific
L1PA3_95756910_95762936_-	-107128	6.19483e-08	tissue_specific
L1PA3_97623582_97629617_-	102971	7.52412e-18	tissue_specific
L1PA3_97833156_97839543_-	1720	5.05818e-07	tissue_specific
L1PA4_112242417_112244896_-	136340	3.5668e-09	tissue_specific
L1PA4_130422848_130429008_+	77903	2.79749e-10	tissue_specific
L1PA4_159639_165778_-	40288	8.8569e-45	tissue_specific
L1PA4_159639_165778_-	39211	4.48705e-11	tissue_specific
L1PA4_32771427_32777561_-	-455067	1.19033e-05	tissue_specific
L1PA4_67636395_67639258_-	-577498	3.16422e-05	tissue_specific
L1PA4_69408174_69414301_+	-34767	2.88844e-06	tissue_specific
L1PA4_71492595_71498172_+	127147	1.40676e-05	tissue_specific
L1PA4_97956526_97962703_-	141727	2.21989e-07	tissue_specific
L1PA5_100015102_100021143_-	-20330	8.42313e-07	tissue_specific
L1PA5_111163016_111164106_+	1993	1.32773e-18	tissue_specific
L1PA5_111958547_111959505_+	2460	5.94004e-06	tissue_specific
L1PA5_122474371_122480497_+	-72304	1.04576e-06	tissue_specific
L1PA5_149923965_149930070_-	-47399	8.81004e-06	tissue_specific
L1PA5_203384107_203387259_+	20331	1.33464e-07	tissue_specific
L1PA5_30117446_30117785_-	331	7.31496e-06	tissue_specific
L1PA5_36698257_36701626_+	988896	2.75242e-06	tissue_specific
L1PA5_72821546_72827671_-	-155927	1.39696e-12	tissue_specific
L1PA5_76294517_76300619_+	151378	5.47548e-08	tissue_specific
L1PA6_100538242_100538613_-	5702	6.76665e-11	tissue_specific
L1PA6_123889935_123896066_-	-750912	2.47307e-05	tissue_specific
L1PA6_179504359_179510596_-	30793	6.52306e-07	tissue_specific
L1PA6_30492262_30494751_+	-25152	6.27955e-06	tissue_specific
L1PA6_72855228_72861387_+	-33234	3.03924e-07	tissue_specific
L1PA6_75289712_75295837_+	-168408	1.68898e-20	tissue_specific
L1PA6_75289712_75295837_+	15633	1.02053e-06	tissue_specific
L1PA7_120121932_120124588_+	-50552	2.31572e-06	tissue_specific
L1PA7_134251792_134257997_+	-29297	7.48894e-06	tissue_specific
L1PA7_15234345_15237239_+	13451	1.90129e-12	tissue_specific
L1PA7_175012890_175014404_-	-21738	2.34637e-06	tissue_specific
L1PA7_21104820_21110176_+	-118147	7.22627e-08	tissue_specific
L1PA7_35420975_35427405_-	10170	1.58082e-17	tissue_specific
L1PA7_40821904_40827520_+	80646	6.24552e-16	tissue_specific
L1PA7_45458513_45462138_-	-208174	5.06838e-06	tissue_specific
L1PA7_5782048_5783959_+	298710	3.6847e-07	tissue_specific
L1PA7_61419140_61422112_+	61969	4.63673e-12	tissue_specific
L1PA7_77554203_77558591_-	-206380	1.75988e-05	tissue_specific
L1PA8_18876418_18882816_+	718612	1.13459e-05	tissue_specific
L1PA8_69407760_69408179_-	562619	3.07324e-06	tissue_specific
L1PA8_76114550_76121033_-	-110377	6.26898e-09	tissue_specific
L1PA8A_107003819_107006428_+	-67215	2.33577e-05	tissue_specific
L1PB_63976829_63978963_+	-531249	8.88088e-06	tissue_specific
L1PB1_114486245_114489207_+	14492	7.76751e-10	tissue_specific
L1PB1_130350357_130356304_-	63451	4.26432e-07	tissue_specific
L1PB1_157892633_157892936_-	-49774	3.04813e-07	tissue_specific
L1PB1_191357381_191361788_+	158061	6.40283e-07	tissue_specific
L1PB1_20310611_20313145_+	-79627	4.10544e-08	tissue_specific
L1PB1_24318638_24320963_-	253615	1.3814e-08	tissue_specific
L1PB1_47645106_47646481_+	5979	1.29144e-06	tissue_specific
L1PB1_67209130_67210015_-	407714	8.56738e-06	tissue_specific
L1PB1_67801373_67802444_+	-357482	2.90273e-06	tissue_specific
L1PB4_10135249_10135855_-	21235	2.46905e-10	tissue_specific
L1PB4_133276933_133277453_-	104394	1.09592e-06	tissue_specific
L1PB4_66922213_66922830_-	-17878	7.91231e-07	tissue_specific
L1PBa_15798256_15799159_+	84532	2.37199e-06	tissue_specific
L1PBa1_122880452_122883118_-	308732	7.45759e-06	tissue_specific
L1PREC2_63539735_63542971_-	-14405	5.11893e-06	tissue_specific
L1PREC2_63543278_63544295_-	-7156	1.15573e-05	tissue_specific
L1PREC2_98550195_98552885_-	-988862	3.7868e-06	tissue_specific
L2_10500765_10501086_-	-206778	1.76323e-06	tissue_specific
L2_10630666_10630915_-	54595	1.72426e-06	tissue_specific
L2_109612949_109613698_-	109802	8.83749e-12	tissue_specific
L2_111964995_111965622_+	21514	3.0576e-09	tissue_specific
L2_113606245_113606668_+	-816432	1.53061e-06	tissue_specific
L2_114421555_114421740_-	-154254	1.91976e-07	tissue_specific
L2_120433637_120434093_-	-63340	1.15011e-05	tissue_specific
L2_12680730_12682561_+	-76848	9.32834e-08	tissue_specific
L2_127631990_127632185_+	-252434	4.96295e-06	tissue_specific
L2_14894605_14894872_-	1947	5.34124e-09	tissue_specific
L2_17893921_17894392_-	2013	6.92312e-08	tissue_specific
L2_187540705_187541025_-	-67292	2.50837e-06	tissue_specific
L2_25088299_25088843_-	-24162	1.66581e-10	tissue_specific
L2_31438403_31438481_-	-772836	8.2715e-07	tissue_specific
L2_31899382_31899809_-	505313	2.57272e-06	tissue_specific
L2_3363390_3363947_+	815819	1.68298e-05	tissue_specific
L2_33765533_33765880_+	238	1.55016e-05	tissue_specific
L2_34562860_34563173_+	106145	2.21409e-07	tissue_specific
L2_34563623_34563934_+	128883	1.86865e-06	tissue_specific
L2_35903575_35903705_+	-188355	3.26268e-05	tissue_specific
L2_36132766_36133304_+	669563	7.06653e-06	tissue_specific
L2_39118330_39118502_+	-412636	3.54512e-06	tissue_specific
L2_42190117_42190155_+	-22399	3.01989e-05	tissue_specific
L2_44060167_44060533_-	-1621	1.31467e-05	tissue_specific
L2_44061191_44062057_-	59100	2.00135e-05	tissue_specific
L2_50103308_50103694_+	-21505	1.17396e-05	tissue_specific
L2_60271926_60271982_-	-3919	3.19906e-05	tissue_specific
L2_75461572_75461785_-	-318957	0.000104411	tissue_specific
L2_79827022_79827283_+	-56845	6.9281e-10	tissue_specific
L2_84952316_84952732_-	-5245	1.60789e-10	tissue_specific
L2_85187400_85187721_+	263187	5.42811e-06	tissue_specific
L2_87002876_87003391_-	4549	7.24769e-10	tissue_specific
L2_87353596_87353753_-	-19487	2.46939e-07	tissue_specific
L2_97340431_97341429_+	-381048	1.74181e-05	tissue_specific
L2-3_Crp_130559412_130559864_+	-31828	6.43422e-08	tissue_specific
L2a_102096354_102096655_+	717643	2.24999e-06	tissue_specific
L2a_106980799_106981893_-	-6393	1.15046e-05	tissue_specific
L2a_111216924_111217085_+	861884	8.46918e-06	tissue_specific
L2a_117180765_117181293_+	94229	8.36116e-09	tissue_specific
L2a_12087367_12087926_+	51320	1.77881e-05	tissue_specific
L2a_126218579_126218696_+	131389	2.53534e-06	tissue_specific
L2a_127611844_127612382_-	-126249	3.5839e-12	tissue_specific
L2a_128216927_128217042_+	-10309	2.51895e-10	tissue_specific
L2a_130734488_130734686_-	165129	5.97737e-07	tissue_specific
L2a_141106263_141107020_-	132651	5.74997e-11	tissue_specific
L2a_142420036_142420606_-	-829145	9.79505e-06	tissue_specific
L2a_147204432_147204540_-	-14273	7.47584e-06	tissue_specific
L2a_149376549_149376790_-	3650	2.44259e-10	tissue_specific
L2a_149552774_149552900_-	-35966	8.07696e-07	tissue_specific
L2a_153331105_153331381_-	-989561	5.25542e-06	tissue_specific
L2a_15728900_15729212_-	34218	1.32281e-05	tissue_specific
L2a_164250776_164251278_-	-73786	8.30482e-06	tissue_specific
L2a_171243799_171244801_+	-86201	4.18045e-09	tissue_specific
L2a_171243799_171244801_+	-30212	4.28353e-06	tissue_specific
L2a_175454985_175455283_-	9606	2.30126e-07	tissue_specific
L2a_1760629_1761125_-	-931774	1.14523e-05	tissue_specific
L2a_187547651_187548427_+	66448	4.72491e-08	tissue_specific
L2a_19772075_19772501_+	691849	2.93708e-05	tissue_specific
L2a_20353048_20353485_-	127082	4.87985e-08	tissue_specific
L2a_220828452_220829370_+	-105901	1.1922e-05	tissue_specific
L2a_22150910_22151549_+	214980	2.0068e-06	tissue_specific
L2a_22332913_22333339_-	3257	1.53099e-05	tissue_specific
L2a_22419915_22420242_-	-591237	4.4416e-06	tissue_specific
L2a_25778758_25779216_-	-8601	1.49475e-07	tissue_specific
L2a_27820732_27820835_-	-555688	1.54091e-06	tissue_specific
L2a_27854122_27854554_-	-1575	1.46898e-06	tissue_specific
L2a_30183441_30183831_-	-356645	3.5073e-05	tissue_specific
L2a_30680320_30680740_+	-84471	4.55313e-06	tissue_specific
L2a_33944342_33944978_+	-8882	1.79229e-07	tissue_specific
L2a_36579019_36579203_+	86047	1.1742e-06	tissue_specific
L2a_37798784_37799487_-	-728073	2.75435e-05	tissue_specific
L2a_38075026_38075341_-	-38913	2.60292e-08	tissue_specific
L2a_40312924_40313853_-	-95203	1.25606e-05	tissue_specific
L2a_40422992_40423283_-	384881	1.21974e-05	tissue_specific
L2a_40654649_40655128_-	25055	2.45942e-05	tissue_specific
L2a_42430216_42430873_+	-9917	7.65232e-19	tissue_specific
L2a_42437631_42438099_+	-17332	2.8741e-07	tissue_specific
L2a_42837582_42837714_-	-143910	7.08937e-09	tissue_specific
L2a_44813791_44814315_-	178217	5.60648e-05	tissue_specific
L2a_4622773_4623090_-	-2668	3.52134e-06	tissue_specific
L2a_47658691_47660321_-	24694	1.39076e-06	tissue_specific
L2a_48723258_48723754_-	328416	2.10358e-05	tissue_specific
L2a_48747804_48748086_-	-12967	6.91226e-06	tissue_specific
L2a_48831390_48831454_-	6804	2.50173e-06	tissue_specific
L2a_53090550_53090886_+	-192160	2.50719e-06	tissue_specific
L2a_53591105_53591646_-	240959	4.04486e-07	tissue_specific
L2a_54779056_54779502_+	779512	7.54636e-06	tissue_specific
L2a_56439491_56439734_+	-264130	8.22774e-07	tissue_specific
L2a_61518273_61518956_-	-5410	2.45653e-19	tissue_specific
L2a_65291814_65292851_-	719631	1.29252e-05	tissue_specific
L2a_68508200_68508678_+	684272	1.4714e-06	tissue_specific
L2a_7256183_7256342_-	-97387	7.41739e-06	tissue_specific
L2a_82198527_82199442_+	38045	2.41974e-05	tissue_specific
L2a_84010641_84010672_-	-10363	8.5457e-06	tissue_specific
L2a_85420996_85421429_-	-48613	2.96157e-12	tissue_specific
L2a_85618691_85618884_-	701177	1.03573e-06	tissue_specific
L2a_87034751_87035288_-	-752	1.51186e-06	tissue_specific
L2a_87035523_87035577_+	517	1.31696e-05	tissue_specific
L2a_88356208_88357453_+	631920	2.57778e-05	tissue_specific
L2b_110781560_110781964_+	-481869	1.51227e-05	tissue_specific
L2b_111162038_111162156_+	-4810	3.47467e-15	tissue_specific
L2b_117181618_117181999_-	-88643	4.47296e-08	tissue_specific
L2b_117181618_117181999_-	-18080	1.55149e-06	tissue_specific
L2b_119792506_119794219_+	-8176	2.11754e-09	tissue_specific
L2b_120233644_120233849_+	331834	5.57458e-07	tissue_specific
L2b_128218735_128218950_-	-4350	7.26016e-10	tissue_specific
L2b_1302676_1303073_+	631197	1.01261e-07	tissue_specific
L2b_160396531_160396697_-	28706	2.40212e-07	tissue_specific
L2b_220284480_220284602_-	-5049	1.84907e-05	tissue_specific
L2b_28203520_28203763_-	-69253	1.60039e-05	tissue_specific
L2b_28342419_28342556_+	102503	7.00843e-06	tissue_specific
L2b_30109124_30109382_-	308553	7.02224e-06	tissue_specific
L2b_33553607_33554646_+	183819	1.78222e-05	tissue_specific
L2b_35922056_35922583_+	-54515	3.97395e-06	tissue_specific
L2b_37053205_37053394_-	-11350	1.54348e-09	tissue_specific
L2b_3788375_3788422_-	-57	1.78305e-10	tissue_specific
L2b_38079455_38079891_+	8885	4.20513e-10	tissue_specific
L2b_38080162_38080461_+	5283	6.9318e-13	tissue_specific
L2b_38529680_38529849_-	747506	1.07923e-06	tissue_specific
L2b_43556637_43556800_+	6192	3.60729e-06	tissue_specific
L2b_46801461_46801593_-	8850	2.12561e-07	tissue_specific
L2b_48532013_48533111_+	-544077	2.77903e-05	tissue_specific
L2b_50492001_50492224_-	-848570	6.01756e-06	tissue_specific
L2b_50769319_50770010_-	906506	4.74902e-06	tissue_specific
L2b_60224061_60224769_-	-801287	4.50733e-06	tissue_specific
L2b_6428877_6429432_-	816438	1.5591e-07	tissue_specific
L2b_6926776_6927244_+	22757	5.86287e-07	tissue_specific
L2b_75642571_75642894_-	202225	3.50653e-07	tissue_specific
L2b_78293605_78293710_+	76943	2.64594e-06	tissue_specific
L2b_79529326_79529653_-	-637838	2.1361e-05	tissue_specific
L2b_87033598_87033639_+	2442	1.52288e-05	tissue_specific
L2b_89784824_89784886_+	-588545	1.52232e-05	tissue_specific
L2b_95210000_95210576_-	883432	7.08025e-07	tissue_specific
L2b_9895293_9895646_+	-716	5.41675e-09	tissue_specific
L2b_99958279_99958546_-	97397	5.76005e-06	tissue_specific
L2c_100652965_100653172_-	-485114	5.48231e-07	tissue_specific
L2c_102720438_102720722_+	-958473	1.59408e-06	tissue_specific
L2c_109632266_109633108_+	6629	3.30183e-07	tissue_specific
L2c_110543513_110543678_-	204411	2.43283e-05	tissue_specific
L2c_116308666_116308770_+	658597	2.71114e-07	tissue_specific
L2c_11733401_11733555_+	45687	1.03116e-14	tissue_specific
L2c_11733654_11733942_+	45434	6.65357e-27	tissue_specific
L2c_124749774_124750823_+	-413109	1.22869e-05	tissue_specific
L2c_127004390_127004711_-	-216423	4.98546e-06	tissue_specific
L2c_128326994_128327344_+	-226233	5.86337e-06	tissue_specific
L2c_133337365_133337424_+	350808	1.19174e-06	tissue_specific
L2c_133453431_133453548_-	-11506	8.68191e-07	tissue_specific
L2c_138619365_138619414_-	126013	1.08426e-05	tissue_specific
L2c_141887768_141888020_+	-851102	5.80228e-06	tissue_specific
L2c_150589513_150589795_+	412997	4.84543e-05	tissue_specific
L2c_151958273_151958421_+	45991	3.37916e-07	tissue_specific
L2c_15689665_15690052_+	23812	3.67092e-11	tissue_specific
L2c_159949468_159949594_-	-9911	2.48142e-05	tissue_specific
L2c_167021428_167021604_-	-35579	3.87948e-09	tissue_specific
L2c_168043712_168044075_-	-949261	4.14483e-06	tissue_specific
L2c_168052197_168052312_+	966191	1.16717e-06	tissue_specific
L2c_23782665_23782790_+	-49675	6.29915e-15	tissue_specific
L2c_24131409_24132256_+	12523	3.50195e-07	tissue_specific
L2c_25099679_25099973_+	31894	5.68598e-11	tissue_specific
L2c_25100085_25100219_+	17563	2.08434e-10	tissue_specific
L2c_29746305_29746445_-	-2479	3.1576e-22	tissue_specific
L2c_29920380_29920812_-	-537880	5.62007e-05	tissue_specific
L2c_31656895_31657019_-	476773	5.1279e-06	tissue_specific
L2c_32114816_32115262_-	29842	1.16291e-07	tissue_specific
L2c_33247466_33247696_-	16165	6.20859e-12	tissue_specific
L2c_35523596_35523861_+	28021	3.39685e-05	tissue_specific
L2c_36920878_36921213_+	-51452	1.88122e-07	tissue_specific
L2c_377899_378022_-	15511	6.73102e-06	tissue_specific
L2c_40663947_40664203_-	-382680	4.67348e-06	tissue_specific
L2c_41224569_41224745_-	835325	3.84698e-06	tissue_specific
L2c_42754284_42755222_-	4473	7.01729e-06	tissue_specific
L2c_43657839_43658095_-	437999	1.58786e-05	tissue_specific
L2c_44408302_44409166_-	390562	4.4574e-10	tissue_specific
L2c_45558898_45559119_+	9464	1.07593e-14	tissue_specific
L2c_46820630_46821008_+	-35993	1.33265e-06	tissue_specific
L2c_58166295_58166555_+	-76418	1.10234e-09	tissue_specific
L2c_58683147_58683674_+	410418	1.18019e-05	tissue_specific
L2c_63700438_63700629_-	1780	2.86798e-07	tissue_specific
L2c_77313394_77313910_+	287144	1.04437e-07	tissue_specific
L2c_8084520_8084624_-	-996109	1.17844e-05	tissue_specific
L2c_81423381_81423807_+	865247	1.37309e-05	tissue_specific
L2d_10846105_10846537_-	-1132	1.74291e-10	tissue_specific
L2d_149372091_149372315_-	-825	1.0236e-07	tissue_specific
L2d_149372503_149372585_-	19468	3.02673e-06	tissue_specific
L2d_150508433_150508717_-	-304961	1.07193e-06	tissue_specific
L2d_154423395_154423680_-	7903	8.16958e-06	tissue_specific
L2d_158152233_158152277_-	-400681	8.1182e-06	tissue_specific
L2d_16005764_16005978_+	39985	3.14419e-07	tissue_specific
L2d_207111239_207111484_+	-173994	1.93338e-05	tissue_specific
L2d_30117832_30118215_-	-9108	5.2798e-06	tissue_specific
L2d_3430426_3430873_+	26833	4.01583e-12	tissue_specific
L2d_40648905_40649273_+	13868	1.01e-12	tissue_specific
L2d_56744660_56745025_-	-712936	8.07968e-06	tissue_specific
L2d_58299702_58299824_-	794869	2.90013e-06	tissue_specific
L2d_60267746_60267882_-	13532	4.58796e-10	tissue_specific
L2d_75609172_75609371_+	-71791	2.7291e-07	tissue_specific
L2d_88443676_88443881_-	-50732	8.14394e-06	tissue_specific
L2d2_108448758_108449028_-	-25479	5.54308e-06	tissue_specific
L2d2_11731744_11731987_+	47344	1.1146e-28	tissue_specific
L2d2_129276677_129276874_+	373593	2.91639e-05	tissue_specific
L2d2_135509948_135510478_+	730668	4.79837e-06	tissue_specific
L2d2_139068367_139068496_-	-147109	1.6202e-11	tissue_specific
L2d2_142144282_142144395_-	361257	9.12689e-06	tissue_specific
L2d2_21012653_21012855_+	-25787	3.03962e-10	tissue_specific
L2d2_33242338_33242563_-	12092	1.17058e-07	tissue_specific
L2d2_3401382_3401507_+	-682219	8.48017e-06	tissue_specific
L2d2_34479594_34479809_-	865704	5.88733e-06	tissue_specific
L2d2_35230492_35230599_-	926	6.59667e-08	tissue_specific
L2d2_38833410_38833583_+	58629	2.15287e-06	tissue_specific
L2d2_39703612_39704044_+	49016	3.02854e-07	tissue_specific
L2d2_72491397_72491558_+	-2714	1.00089e-16	tissue_specific
L2d2_76421705_76421756_+	526849	3.43823e-06	tissue_specific
L2d2_77971035_77971423_+	-155490	1.36625e-05	tissue_specific
L2d2_87034279_87034575_+	1761	3.49462e-07	tissue_specific
L3_124014444_124015399_+	130235	1.34029e-08	tissue_specific
L3_124619794_124620191_-	-3301	1.27688e-06	tissue_specific
L3_12713078_12713464_+	843619	4.19298e-07	tissue_specific
L3_134909965_134910212_+	-261755	3.73523e-07	tissue_specific
L3_155766678_155766966_+	-11342	4.80047e-15	tissue_specific
L3_175456147_175456694_+	-10470	1.13836e-05	tissue_specific
L3_193117695_193118054_-	-156724	2.37667e-07	tissue_specific
L3_241666507_241667086_-	-14344	2.61772e-08	tissue_specific
L3_2439270_2439735_+	-33825	3.50909e-06	tissue_specific
L3_25210084_25210265_+	38714	8.55739e-07	tissue_specific
L3_29635815_29635963_-	-172735	2.74786e-05	tissue_specific
L3_39079713_39079771_+	82808	8.24714e-06	tissue_specific
L3_42434007_42434130_-	1594	5.9804e-11	tissue_specific
L3_46708231_46708306_-	141172	7.77333e-06	tissue_specific
L3_59956563_59957026_+	-884897	3.5001e-06	tissue_specific
L3_66633042_66633611_-	49343	1.55777e-06	tissue_specific
L3_668506_668886_+	233180	3.34222e-08	tissue_specific
L3_76509625_76509718_-	-4617	3.37142e-08	tissue_specific
L3_77865352_77865865_+	927146	5.26377e-07	tissue_specific
L3_96207196_96207270_+	465994	7.3295e-06	tissue_specific
L3b_155766288_155766393_+	-10952	4.14817e-14	tissue_specific
L3b_201347408_201347512_+	-270894	8.09801e-06	tissue_specific
L3b_205488590_205488742_-	-55025	5.47493e-06	tissue_specific
L3b_66419674_66419788_-	365417	2.34939e-05	tissue_specific
L3b_94061917_94061988_-	-550452	1.15056e-05	tissue_specific
L4_A_Mam_12242732_12243145_-	-246	5.26645e-09	tissue_specific
L4_A_Mam_167014757_167015430_-	-3486	1.0448e-08	tissue_specific
L4_A_Mam_197377764_197377856_-	33680	4.18739e-08	tissue_specific
L4_A_Mam_197377764_197377856_-	102704	4.89077e-06	tissue_specific
L4_A_Mam_71168656_71168862_-	8565	3.96651e-15	tissue_specific
L4_A_Mam_77625163_77625356_+	-2451	1.69705e-06	tissue_specific
L4_B_Mam_118940418_118941138_-	12647	6.40816e-06	tissue_specific
L4_B_Mam_12241197_12241624_+	-5471	2.98954e-09	tissue_specific
L4_B_Mam_89857129_89857670_-	-172483	1.58559e-07	tissue_specific
L4_C_Mam_30961785_30962086_-	87246	3.57129e-06	tissue_specific
L4_C_Mam_71797687_71798323_+	412753	2.63519e-05	tissue_specific
LOR1-int_58766844_58767598_-	-17134	7.48577e-06	tissue_specific
LOR1a_29749851_29750153_+	-284653	1.19128e-07	tissue_specific
LOR1b_74144241_74144700_+	17690	5.42995e-06	tissue_specific
LTR101_Mam_116430706_116430840_-	-640729	7.60253e-08	tissue_specific
LTR101_Mam_23770215_23770405_+	-7188	1.86844e-16	tissue_specific
LTR10D_21753066_21753576_-	-25240	7.35099e-06	tissue_specific
LTR12C_162402762_162404238_+	-27909	8.21491e-08	tissue_specific
LTR12C_22927450_22928865_-	-2914	9.18995e-14	tissue_specific
LTR12C_29759506_29760641_+	-11605	4.55733e-07	tissue_specific
LTR12C_43381780_43383215_-	-316598	1.69359e-05	tissue_specific
LTR12C_66175815_66177263_+	-37683	4.85653e-07	tissue_specific
LTR12C_75938741_75940004_+	-89068	6.8292e-07	tissue_specific
LTR12C_92044123_92045736_+	258849	9.44449e-06	tissue_specific
LTR12D_13512601_13513860_+	18792	5.01373e-14	tissue_specific
LTR12E_22391943_22393060_+	-11	3.65405e-11	tissue_specific
LTR12F_110938573_110938650_-	588591	3.02641e-05	tissue_specific
LTR13__6555834_6556681_+	-115889	1.8991e-07	tissue_specific
LTR13__89707148_89708075_-	51824	1.40145e-06	tissue_specific
LTR13_1732063_1732269_-	925371	1.10436e-05	tissue_specific
LTR13_29732397_29733414_-	13065	1.79715e-08	tissue_specific
LTR13_48005481_48006480_+	42356	4.05509e-12	tissue_specific
LTR13A_154433273_154434234_-	38288	1.59718e-05	tissue_specific
LTR16_34820122_34820582_+	332368	1.48521e-06	tissue_specific
LTR16_86146665_86147094_-	39174	1.46417e-06	tissue_specific
LTR16_86146665_86147094_-	4572	7.30719e-06	tissue_specific
LTR16A_149556325_149556726_-	-4757	5.94223e-06	tissue_specific
LTR16A_61408028_61408240_-	254242	1.65075e-06	tissue_specific
LTR16B_23688743_23689193_-	-25991	3.86478e-07	tissue_specific
LTR16C_34563174_34563622_+	64766	1.90666e-05	tissue_specific
LTR16E1_36220199_36220676_+	9397	1.6367e-05	tissue_specific
LTR16E2_119796418_119796911_-	24672	7.29769e-08	tissue_specific
LTR17_70634111_70634893_+	-7093	3.92622e-10	tissue_specific
LTR17_89200522_89201289_-	288182	1.05562e-05	tissue_specific
LTR19A_10338769_10339166_-	-10692	8.83164e-06	tissue_specific
LTR19A_63315667_63316104_+	897967	6.32492e-06	tissue_specific
LTR1A1_6940458_6941255_+	10894	3.1767e-11	tissue_specific
LTR1A2_100169978_100170828_+	27626	8.52476e-34	tissue_specific
LTR1A2_41009982_41010814_+	-94087	5.39146e-07	tissue_specific
LTR2_167689168_167689631_-	3837	1.52351e-07	tissue_specific
LTR24B_96197047_96197193_-	-3347	2.54643e-06	tissue_specific
LTR26_90493235_90493823_+	-3444	1.4687e-13	tissue_specific
LTR28B_45243254_45244108_-	-124848	1.2827e-06	tissue_specific
LTR30_309445_310164_-	-947295	7.50588e-06	tissue_specific
LTR33_40270528_40270891_+	-43785	1.44437e-05	tissue_specific
LTR33A_194039996_194040433_-	5935	5.15028e-06	tissue_specific
LTR37-int_60272034_60272439_-	13410	2.71204e-10	tissue_specific
LTR37A_35485106_35485445_-	-17195	5.72976e-06	tissue_specific
LTR38C_27727566_27727620_+	-55531	2.04102e-05	tissue_specific
LTR39_45928839_45929627_-	57989	3.78895e-07	tissue_specific
LTR40A1_15997342_15997602_+	30515	1.11687e-09	tissue_specific
LTR40b_65334328_65334684_-	-17378	1.73513e-06	tissue_specific
LTR43_130544985_130545227_-	10942	1.48712e-14	tissue_specific
LTR47A_42901922_42902069_-	-348641	1.54147e-06	tissue_specific
LTR47B2_201804758_201805189_+	-56343	3.23774e-07	tissue_specific
LTR49_89509577_89509880_+	487993	5.0338e-06	tissue_specific
LTR5_Hs_18226997_18227927_+	-973895	6.61321e-06	tissue_specific
LTR5_Hs_25214474_25215438_-	-428174	8.18826e-09	tissue_specific
LTR5_Hs_25221882_25222851_+	-27114	1.03584e-08	tissue_specific
LTR5_Hs_52924209_52925171_-	25615	4.92735e-07	tissue_specific
LTR5_Hs_6941628_6942594_+	9724	1.23137e-10	tissue_specific
LTR53_58300918_58301196_+	9939	1.55003e-07	tissue_specific
LTR54_86382984_86383371_+	-27964	1.94764e-11	tissue_specific
LTR5A_6923006_6924020_-	-25513	1.16117e-06	tissue_specific
LTR5B_18513278_18514273_+	139	2.12605e-09	tissue_specific
LTR61_12032709_12033296_+	-32304	3.3558e-05	tissue_specific
LTR62_84949807_84950213_-	-8201	2.31732e-07	tissue_specific
LTR64_29796759_29796870_+	-54827	6.33662e-08	tissue_specific
LTR65_74613451_74613664_-	18749	1.91875e-07	tissue_specific
LTR65_74613916_74614181_-	-15352	2.76138e-12	tissue_specific
LTR67B_129867750_129867847_-	-11432	5.16412e-06	tissue_specific
LTR67B_22114270_22114478_-	28460	1.4217e-06	tissue_specific
LTR67B_37029925_37030591_-	-10130	3.60125e-18	tissue_specific
LTR7_112797806_112798251_+	-22742	2.565e-11	tissue_specific
LTR70_23984336_23984683_+	-7409	1.11756e-07	tissue_specific
LTR78B_124869259_124869472_-	-44644	2.30388e-11	tissue_specific
LTR78B_67821385_67821988_-	278	2.06545e-08	tissue_specific
LTR79_40712464_40712831_-	-121351	9.31824e-06	tissue_specific
LTR7C_13529954_13530283_-	-8895	8.04283e-09	tissue_specific
LTR7C_212603265_212603736_-	17000	1.76012e-08	tissue_specific
LTR8_7146576_7146824_-	-742483	2.50761e-08	tissue_specific
LTR82A_40430957_40431770_-	46636	7.25093e-09	tissue_specific
LTR82B_110916719_110917022_-	584514	6.63505e-06	tissue_specific
LTR84a_39026672_39027231_-	9888	2.43452e-10	tissue_specific
LTR84b_1360069_1360392_-	-813542	5.00919e-06	tissue_specific
LTR88b_58246140_58246265_+	-888244	1.48056e-05	tissue_specific
LTR89_194373202_194373382_+	33305	9.73961e-07	tissue_specific
LTR8B_130654462_130654734_+	326683	2.26046e-06	tissue_specific
LTR91A_180150385_180150645_-	-424676	1.34235e-05	tissue_specific
LTR9B_8722629_8723210_+	-5626	3.31016e-08	tissue_specific
MADE2_151844811_151844888_+	641208	1.24884e-05	tissue_specific
MADE2_72491868_72491939_+	-3185	7.07466e-13	tissue_specific
MamGypLTR1b_230910790_230911039_-	926451	3.25264e-06	tissue_specific
MamGypLTR1b_230910790_230911039_-	26676	4.89099e-06	tissue_specific
MamGypLTR1d_58458069_58458168_-	229473	1.27737e-11	tissue_specific
MamGypLTR3a_79858487_79858928_+	-135688	2.41787e-05	tissue_specific
MamRep1151_16375939_16376444_+	-49971	1.83932e-09	tissue_specific
MamRep137_24952640_24952918_-	833254	3.09864e-06	tissue_specific
MamRep137_90771026_90771296_-	6405	3.58087e-10	tissue_specific
MamRep1527_108459105_108459754_-	-21976	4.66423e-17	tissue_specific
MamRep1527_84951308_84951664_-	-6750	4.90415e-07	tissue_specific
MamRep434_39886830_39886910_-	-138634	3.96169e-07	tissue_specific
MamTip2_108458844_108459018_-	-55635	1.16081e-05	tissue_specific
MamTip2_120200129_120200175_-	-26419	5.31201e-10	tissue_specific
MamTip2_16819480_16819618_-	213046	2.2538e-05	tissue_specific
MamTip2_3720564_3720705_+	129666	2.68361e-21	tissue_specific
MamTip2b_23783369_23783491_-	58556	4.88068e-22	tissue_specific
MamTip2b_40651509_40651693_+	-37917	8.80488e-07	tissue_specific
MamTip2b_61033431_61033612_+	86320	2.33934e-06	tissue_specific
MamTip3_43807092_43807190_+	-10179	1.69678e-09	tissue_specific
MER101-int_40616162_40617000_-	-41622	2.45818e-10	tissue_specific
MER102b_84469765_84470027_+	-637466	1.43661e-06	tissue_specific
MER103C_19517002_19517038_+	-206910	7.82924e-06	tissue_specific
MER103C_41024738_41024856_-	68643	1.16435e-09	tissue_specific
MER103C_42429787_42429958_-	1234	1.84435e-15	tissue_specific
MER103C_43614308_43614499_-	356768	2.60303e-05	tissue_specific
MER103C_78292222_78292322_-	-77003	5.46257e-06	tissue_specific
MER103C_79274064_79274129_-	-180088	6.8099e-06	tissue_specific
MER103C_90441608_90441861_-	38826	1.50921e-15	tissue_specific
MER105_46091280_46091408_+	-834085	9.66961e-06	tissue_specific
MER105_58172509_58172696_-	9004	5.6526e-08	tissue_specific
MER112_105624781_105624938_-	-950920	8.2617e-06	tissue_specific
MER112_19181128_19181218_-	-858060	1.62871e-05	tissue_specific
MER115_25108346_25108507_+	17695	1.23852e-05	tissue_specific
MER115_38078822_38079208_-	-6239	4.20211e-09	tissue_specific
MER117_11734474_11734616_-	-44472	7.48189e-16	tissue_specific
MER117_15974416_15974570_-	-216733	1.48107e-07	tissue_specific
MER11A_29794083_29795370_+	-59769	1.22849e-12	tissue_specific
MER11B_74285293_74286374_+	-47544	9.9416e-07	tissue_specific
MER11C_145985147_145986214_+	3488	3.66788e-11	tissue_specific
MER11C_74641706_74642774_+	-262106	5.12773e-05	tissue_specific
MER135_13369826_13369896_+	-57930	7.21074e-07	tissue_specific
MER1A_11774076_11774608_-	44157	5.33394e-08	tissue_specific
MER1A_122000985_122001544_+	3151	1.08836e-10	tissue_specific
MER1A_25461423_25461945_+	100729	2.01037e-07	tissue_specific
MER1B_185547017_185547343_-	751448	7.86387e-06	tissue_specific
MER1B_203380200_203380552_-	-24083	2.36152e-06	tissue_specific
MER1B_357503_357697_-	-4176	8.38414e-07	tissue_specific
MER2_164444698_164445020_+	29770	2.12648e-06	tissue_specific
MER2_168469067_168469350_-	-12979	3.69648e-12	tissue_specific
MER2_53613534_53613857_+	-11072	9.36158e-06	tissue_specific
MER2_57938476_57938559_-	690747	2.19505e-05	tissue_specific
MER2_62363099_62363383_+	-315013	1.21836e-05	tissue_specific
MER20_108459852_108460054_-	-21676	2.84384e-15	tissue_specific
MER20_120340329_120340539_+	-908180	6.70713e-06	tissue_specific
MER20_149556844_149557008_-	-33573	2.91081e-05	tissue_specific
MER20_41131926_41132139_+	-39348	1.41181e-05	tissue_specific
MER20_45569182_45569381_+	-22580	3.26819e-22	tissue_specific
MER20_55821918_55822103_+	545546	1.97485e-07	tissue_specific
MER20_90621795_90621995_+	39949	1.36147e-05	tissue_specific
MER20B_128740607_128740841_+	73652	3.37486e-05	tissue_specific
MER20B_150832502_150832617_+	678880	5.7139e-06	tissue_specific
MER21-int_22956774_22957658_-	369	1.66318e-07	tissue_specific
MER21A_67824324_67824684_+	-881876	2.9398e-05	tissue_specific
MER21B_138722066_138722866_+	-12036	9.08204e-06	tissue_specific
MER21B_29745063_29745329_-	-3595	8.14518e-23	tissue_specific
MER21B_63606219_63606984_-	-8780	1.14771e-06	tissue_specific
MER21B_63606219_63606984_-	415040	1.26963e-05	tissue_specific
MER21C_83403518_83404225_+	-24116	3.25794e-07	tissue_specific
MER2B_89593054_89593148_-	-9001	1.16325e-06	tissue_specific
MER3_6745511_6745677_+	-947506	1.03847e-05	tissue_specific
MER30_142196514_142196739_+	3691	2.89133e-09	tissue_specific
MER30_52884759_52884976_-	-186770	5.63674e-06	tissue_specific
MER31-int_185255608_185257007_+	314776	4.66365e-06	tissue_specific
MER33_124089115_124089409_+	763936	2.04344e-06	tissue_specific
MER33_12880098_12880372_+	-44010	1.17811e-05	tissue_specific
MER33_37816268_37816447_-	-728966	1.73457e-05	tissue_specific
MER33_40189130_40189429_+	105911	1.98559e-08	tissue_specific
MER33_53426168_53426491_+	-8725	1.41424e-10	tissue_specific
MER33_75558741_75558802_+	7699	7.51091e-07	tissue_specific
MER33_8546065_8546375_+	25299	9.96844e-18	tissue_specific
MER39B_160767566_160768111_-	-1312	3.50729e-08	tissue_specific
MER39B_238423058_238423303_-	-14035	1.47589e-09	tissue_specific
MER4-int_42996169_42996569_+	7479	2.39352e-05	tissue_specific
MER4-int_69421314_69424701_+	-67451	3.09364e-10	tissue_specific
MER4-int_85606627_85607644_-	206778	1.08279e-06	tissue_specific
MER4-int_89559373_89562281_+	-72889	7.37347e-06	tissue_specific
MER4-int_89562414_89563550_+	-67050	9.97633e-06	tissue_specific
MER41A_76250797_76250975_+	782200	1.52471e-05	tissue_specific
MER44A_242134033_242134304_+	-55482	2.39654e-07	tissue_specific
MER44C_16510269_16510938_-	-412805	1.26714e-05	tissue_specific
MER46C_37427322_37427532_+	-312366	1.47039e-05	tissue_specific
MER46C_6250036_6250382_+	-642262	5.91456e-06	tissue_specific
MER47B_2107511_2107829_+	194960	9.23435e-08	tissue_specific
MER49_158532365_158533079_+	-4760	2.13063e-06	tissue_specific
MER49_242740771_242740935_-	50190	8.17171e-06	tissue_specific
MER4A_24259620_24260216_+	-198476	3.46662e-08	tissue_specific
MER4A1_82044044_82044484_+	-22498	8.51105e-06	tissue_specific
MER4D_95811183_95811517_+	-134089	3.63459e-05	tissue_specific
MER4E1_31282020_31282792_-	288695	2.23972e-05	tissue_specific
MER51-int_133172_136982_+	-46374	1.13813e-07	tissue_specific
MER51-int_28937934_28939847_+	470709	2.15851e-06	tissue_specific
MER51-int_47056168_47058288_-	-152374	1.71241e-07	tissue_specific
MER51-int_75560943_75561215_-	325781	5.63515e-06	tissue_specific
MER51E_79699321_79699748_+	-5400	6.94164e-13	tissue_specific
MER52A_114501274_114502865_+	-709983	3.83389e-06	tissue_specific
MER52A_180361333_180362841_-	-129841	1.12286e-08	tissue_specific
MER52D_70608315_70610243_-	-876	2.18807e-07	tissue_specific
MER53_114397444_114397534_-	-175493	2.16793e-06	tissue_specific
MER53_31851836_31852023_-	612574	3.19335e-06	tissue_specific
MER57B1_88322011_88322367_+	-33088	4.094e-07	tissue_specific
MER57F_40970797_40971020_-	14807	5.72178e-21	tissue_specific
MER58A_108946183_108946356_-	2999	3.82373e-06	tissue_specific
MER58A_114180080_114180300_+	-33577	9.93063e-08	tissue_specific
MER58A_43800562_43800765_-	3852	1.01161e-16	tissue_specific
MER58A_56596191_56596374_-	687487	1.42977e-05	tissue_specific
MER58B_6007549_6007728_-	-978411	1.01623e-05	tissue_specific
MER58B_63337106_63337387_+	70398	5.35522e-08	tissue_specific
MER58B_74693888_74694044_-	-26438	3.52535e-05	tissue_specific
MER58C_54061176_54061287_-	-11782	7.10357e-06	tissue_specific
MER5A_104547759_104547916_-	-4466	1.57682e-07	tissue_specific
MER5A_120198829_120198894_+	-9425	8.89921e-08	tissue_specific
MER5A_13148385_13148521_+	-855989	4.9889e-06	tissue_specific
MER5A_149601617_149601777_+	-38979	2.29077e-05	tissue_specific
MER5A_43658148_43658327_-	-824530	1.1505e-05	tissue_specific
MER5A_70835688_70835823_-	-32111	6.77006e-06	tissue_specific
MER5A_89903559_89903667_-	18686	3.46421e-06	tissue_specific
MER5A_96088270_96088378_+	-14086	4.5315e-07	tissue_specific
MER5A1_38688208_38688274_+	933158	1.1344e-06	tissue_specific
MER5A1_45164738_45164816_-	83052	8.26325e-07	tissue_specific
MER5A1_76043441_76043535_-	-366	3.91231e-08	tissue_specific
MER5B_105221287_105221368_+	2407	6.82275e-08	tissue_specific
MER5B_11729905_11730021_+	49183	1.31527e-22	tissue_specific
MER5B_128191444_128191564_+	-17149	3.51308e-07	tissue_specific
MER5B_129868329_129868431_-	-10955	1.15261e-06	tissue_specific
MER5B_76043201_76043365_-	-536	1.48904e-06	tissue_specific
MER63A_11712549_11712761_+	66539	2.40614e-12	tissue_specific
MER63A_14658379_14658540_-	-134111	2.39069e-05	tissue_specific
MER63A_223944100_223944288_+	763506	3.29553e-06	tissue_specific
MER63A_31276718_31276863_-	-937	1.02138e-06	tissue_specific
MER63B_73506627_73507003_-	345275	1.8129e-05	tissue_specific
MER65-int_230688616_230690941_-	-31030	2.52193e-08	tissue_specific
MER66B_38628650_38629123_-	-19352	5.90012e-10	tissue_specific
MER67B_82194254_82194687_-	-463313	1.6749e-07	tissue_specific
MER67C_108082579_108083265_-	63515	8.59041e-08	tissue_specific
MER67C_738428_738885_+	17678	5.15772e-06	tissue_specific
MER68_5044110_5044621_-	-25549	1.98106e-13	tissue_specific
MER68_5044110_5044621_-	48172	2.89681e-06	tissue_specific
MER70-int_44561957_44564243_-	-18860	5.86526e-07	tissue_specific
MER73_9535677_9536182_+	595368	6.16295e-06	tissue_specific
MER74B_38849187_38849698_-	351452	1.14397e-06	tissue_specific
MER77_117838799_117839300_+	-4750	6.20779e-12	tissue_specific
MER77B_72145310_72145804_-	-78095	2.35486e-06	tissue_specific
MER83_57958098_57958516_-	-31409	8.76162e-06	tissue_specific
MER83B-int_65455854_65456194_-	-114211	5.60851e-06	tissue_specific
MER89-int_66181926_66182797_-	-103398	7.2579e-06	tissue_specific
MER90_19883153_19883312_-	1306	8.7566e-06	tissue_specific
MER90a_140023105_140023308_-	332570	6.45966e-06	tissue_specific
MER91B_90262983_90263164_+	945714	2.52885e-06	tissue_specific
MER92B_34693168_34693318_-	70790	4.89099e-06	tissue_specific
MER94_15305726_15305841_+	-14368	2.61282e-07	tissue_specific
MER94B_167059135_167059242_+	760800	2.21489e-06	tissue_specific
MER95_147198895_147199304_-	-19509	1.83151e-06	tissue_specific
MER9a2_9849693_9850205_+	-509871	2.32125e-06	tissue_specific
MIR_102030620_102030853_+	-25601	8.78216e-06	tissue_specific
MIR_102137960_102138166_-	42154	3.56053e-07	tissue_specific
MIR_102741325_102741532_-	-660352	1.89835e-05	tissue_specific
MIR_104581142_104581244_-	32640	3.98025e-06	tissue_specific
MIR_104852128_104852307_-	-586444	3.39577e-05	tissue_specific
MIR_104953442_104953680_+	223472	1.3724e-05	tissue_specific
MIR_105629288_105629484_-	779697	8.81972e-06	tissue_specific
MIR_106391822_106392080_-	343517	1.48143e-06	tissue_specific
MIR_108464456_108464639_+	-313184	1.75932e-05	tissue_specific
MIR_108911995_108912160_+	20441	2.1498e-09	tissue_specific
MIR_111172296_111172537_+	994	8.97393e-18	tissue_specific
MIR_111718131_111718377_+	-433933	2.10306e-07	tissue_specific
MIR_114169694_114169923_+	-23191	3.27024e-06	tissue_specific
MIR_114450327_114450533_-	69085	5.99713e-12	tissue_specific
MIR_117030837_117031004_+	266673	1.02877e-05	tissue_specific
MIR_11724855_11725087_+	54233	4.65665e-16	tissue_specific
MIR_128425931_128426059_+	-303272	6.56597e-06	tissue_specific
MIR_133671563_133671761_-	-19414	3.30511e-10	tissue_specific
MIR_160215305_160215530_+	674926	3.31164e-06	tissue_specific
MIR_166606806_166606952_+	-734813	5.46496e-06	tissue_specific
MIR_173134276_173134481_+	-15972	2.05358e-07	tissue_specific
MIR_183195452_183195703_-	32388	3.42381e-06	tissue_specific
MIR_21032806_21032861_-	45995	6.02212e-10	tissue_specific
MIR_22204840_22205003_-	-583280	1.94269e-05	tissue_specific
MIR_2420601_2420749_+	15927	4.32795e-06	tissue_specific
MIR_25087347_25087554_+	25658	2.76112e-07	tissue_specific
MIR_29799056_29799231_-	40438	5.36812e-06	tissue_specific
MIR_33743492_33743677_+	-8021	9.03857e-07	tissue_specific
MIR_34121717_34121906_-	14741	1.46677e-05	tissue_specific
MIR_3792981_3793123_+	-4502	4.17053e-12	tissue_specific
MIR_38417989_38418189_+	-41192	3.58438e-06	tissue_specific
MIR_38505750_38505972_+	219	1.22617e-07	tissue_specific
MIR_40436811_40437046_-	-1283	3.40507e-06	tissue_specific
MIR_40975885_40976041_+	-61761	1.51627e-12	tissue_specific
MIR_44054859_44055109_-	583927	4.15758e-06	tissue_specific
MIR_46601644_46601847_+	-260801	1.32759e-05	tissue_specific
MIR_47853168_47853316_+	-193441	4.88012e-06	tissue_specific
MIR_52516437_52516579_+	-331677	4.15036e-05	tissue_specific
MIR_52679767_52679908_+	6636	2.47322e-07	tissue_specific
MIR_5327896_5328100_+	647947	1.2027e-05	tissue_specific
MIR_58811463_58811585_-	9801	2.77163e-05	tissue_specific
MIR_60270733_60270868_+	-16130	1.32313e-14	tissue_specific
MIR_60777999_60778074_+	-230395	2.73079e-05	tissue_specific
MIR_6312224_6312355_+	80664	2.84681e-08	tissue_specific
MIR_658393_658621_+	-587	6.76697e-08	tissue_specific
MIR_7059901_7060167_+	753006	1.56366e-05	tissue_specific
MIR_72492502_72492705_+	826	4.41608e-18	tissue_specific
MIR_74493709_74493871_-	178694	4.41401e-06	tissue_specific
MIR_76043888_76044115_-	-5219	8.78206e-08	tissue_specific
MIR_80701510_80701711_-	16051	1.3438e-05	tissue_specific
MIR_84203772_84204013_-	62627	4.95501e-06	tissue_specific
MIR_86382545_86382712_+	319019	1.80271e-05	tissue_specific
MIR_87033811_87034016_+	3135	2.37576e-06	tissue_specific
MIR_894563_894806_-	-477711	3.55431e-06	tissue_specific
MIR_93400971_93401066_-	9689	3.10236e-06	tissue_specific
MIR_97468247_97468437_+	-4718	4.33126e-05	tissue_specific
MIR_97641728_97641940_-	260155	2.49557e-06	tissue_specific
MIR_98636370_98636578_-	86314	3.19998e-07	tissue_specific
MIR1_Amn_114449515_114449575_+	2635	3.27672e-06	tissue_specific
MIR1_Amn_120196552_120196619_-	6899	1.72948e-07	tissue_specific
MIR1_Amn_148808716_148808791_+	971322	2.40616e-06	tissue_specific
MIR1_Amn_32097683_32097742_-	731520	9.42626e-06	tissue_specific
MIR1_Amn_94853907_94853992_-	-400324	1.73859e-06	tissue_specific
MIR3_104868502_104868577_-	448235	1.63063e-05	tissue_specific
MIR3_105970021_105970183_+	-307109	1.9731e-06	tissue_specific
MIR3_11712762_11712848_+	66326	2.75643e-09	tissue_specific
MIR3_117180170_117180346_-	-83737	6.7021e-08	tissue_specific
MIR3_136232149_136232293_+	242428	3.41153e-06	tissue_specific
MIR3_136443188_136443272_-	-14047	1.05968e-07	tissue_specific
MIR3_139645065_139645179_-	867764	3.83964e-06	tissue_specific
MIR3_149561999_149562149_+	-416190	5.03049e-06	tissue_specific
MIR3_149576230_149576360_+	38304	1.17948e-05	tissue_specific
MIR3_16438890_16438923_-	262	1.22017e-06	tissue_specific
MIR3_164866738_164866877_+	3251	9.5378e-08	tissue_specific
MIR3_179054350_179054530_-	-118694	7.76784e-06	tissue_specific
MIR3_195545172_195545362_-	-8074	7.1267e-09	tissue_specific
MIR3_203153452_203153547_+	2628	2.71193e-06	tissue_specific
MIR3_21033342_21033449_-	46583	6.27258e-09	tissue_specific
MIR3_221911958_221912102_-	-249887	7.88406e-07	tissue_specific
MIR3_223815433_223815580_-	3336	5.37128e-06	tissue_specific
MIR3_25255824_25256004_-	-148334	8.41128e-07	tissue_specific
MIR3_32020996_32021049_+	986378	4.34183e-06	tissue_specific
MIR3_35514191_35514323_+	-63887	9.74326e-06	tissue_specific
MIR3_36715789_36715828_+	795665	5.56694e-06	tissue_specific
MIR3_38138028_38138158_+	-912273	7.12063e-06	tissue_specific
MIR3_41032144_41032239_-	120408	1.33963e-06	tissue_specific
MIR3_41961067_41961193_-	-5984	6.22015e-09	tissue_specific
MIR3_60049923_60050019_+	5623	1.95724e-07	tissue_specific
MIR3_6294446_6294550_+	-9813	1.96619e-08	tissue_specific
MIR3_6927552_6927612_-	-24125	2.37135e-06	tissue_specific
MIR3_72463306_72463385_-	-371630	2.51792e-06	tissue_specific
MIR3_78701268_78701389_-	-5979	6.20754e-06	tissue_specific
MIRb_100982415_100982651_+	28289	1.25979e-06	tissue_specific
MIRb_103567703_103567872_-	-45320	8.40735e-06	tissue_specific
MIRb_105802926_105803092_+	66989	6.95485e-10	tissue_specific
MIRb_114449613_114449706_-	125598	7.94968e-06	tissue_specific
MIRb_114551734_114551900_-	22061	1.48021e-06	tissue_specific
MIRb_120200423_120200542_+	-5241	1.15197e-06	tissue_specific
MIRb_12240484_12240725_-	-9651	2.23903e-07	tissue_specific
MIRb_126162106_126162239_+	299865	9.2596e-06	tissue_specific
MIRb_127116038_127116177_+	-137080	4.66537e-06	tissue_specific
MIRb_127119288_127119369_-	140411	9.62394e-06	tissue_specific
MIRb_139646517_139646667_-	-309785	1.51288e-05	tissue_specific
MIRb_140050502_140050679_+	42	4.84479e-10	tissue_specific
MIRb_149575027_149575239_-	-6830	2.50471e-06	tissue_specific
MIRb_156615429_156615661_-	-21838	1.19697e-10	tissue_specific
MIRb_158153296_158153517_-	261604	2.14287e-06	tissue_specific
MIRb_160397137_160397392_-	218837	7.7764e-09	tissue_specific
MIRb_16479475_16479655_+	32994	9.14875e-08	tissue_specific
MIRb_16977654_16977791_+	-182453	2.32854e-06	tissue_specific
MIRb_16978166_16978404_+	-191530	1.48475e-06	tissue_specific
MIRb_17416683_17416858_-	-2166	1.46496e-06	tissue_specific
MIRb_175424534_175424681_+	4679	2.71656e-07	tissue_specific
MIRb_191367543_191367714_-	-69847	5.52229e-07	tissue_specific
MIRb_195343801_195343994_-	8729	1.7512e-10	tissue_specific
MIRb_195957962_195958150_-	16070	2.40534e-06	tissue_specific
MIRb_196691739_196691860_-	100	5.06779e-06	tissue_specific
MIRb_196693050_196693226_+	65	9.65769e-06	tissue_specific
MIRb_196695158_196695275_-	2160	7.63308e-07	tissue_specific
MIRb_203153071_203153277_+	3009	2.20457e-06	tissue_specific
MIRb_20415388_20415606_-	-335836	1.23334e-05	tissue_specific
MIRb_223810960_223811216_-	630263	1.10587e-06	tissue_specific
MIRb_224545798_224546004_+	-111951	1.36669e-05	tissue_specific
MIRb_23788768_23788927_+	-67807	1.39223e-09	tissue_specific
MIRb_2727553_2727815_+	48754	1.78267e-06	tissue_specific
MIRb_2915243_2915469_-	-25490	4.49147e-06	tissue_specific
MIRb_30117169_30117407_+	1468	1.38147e-06	tissue_specific
MIRb_3084192_3084281_-	-26433	5.80789e-06	tissue_specific
MIRb_31856686_31856876_+	7681	6.23479e-06	tissue_specific
MIRb_33245771_33245955_-	11916	3.08867e-11	tissue_specific
MIRb_33577085_33577230_-	603063	3.8018e-05	tissue_specific
MIRb_34119796_34119962_-	21936	1.13472e-05	tissue_specific
MIRb_36197518_36197721_-	71071	9.24974e-06	tissue_specific
MIRb_36579230_36579367_+	90467	1.98751e-06	tissue_specific
MIRb_36657992_36658145_+	-692915	1.00662e-05	tissue_specific
MIRb_37326095_37326347_-	-464156	7.24759e-07	tissue_specific
MIRb_37940801_37940948_+	-21335	3.1727e-06	tissue_specific
MIRb_38629425_38629566_+	8826	3.30276e-07	tissue_specific
MIRb_39798481_39798684_+	-257960	1.06406e-06	tissue_specific
MIRb_40189908_40190041_+	105133	1.75286e-08	tissue_specific
MIRb_40688170_40688268_+	-130544	3.97351e-05	tissue_specific
MIRb_41024336_41024509_-	101664	1.80923e-10	tissue_specific
MIRb_42737766_42737953_+	-19347	1.46321e-05	tissue_specific
MIRb_42823906_42824015_+	636946	9.50522e-06	tissue_specific
MIRb_45122924_45123097_-	6120	2.80678e-06	tissue_specific
MIRb_47221109_47221229_+	-198920	8.08344e-06	tissue_specific
MIRb_50785416_50785668_+	-510455	1.44757e-05	tissue_specific
MIRb_54945832_54945944_-	654923	3.09501e-06	tissue_specific
MIRb_58650203_58650418_-	-848215	1.02882e-05	tissue_specific
MIRb_61275152_61275365_-	-9374	1.08486e-09	tissue_specific
MIRb_6725422_6725621_+	-104171	4.6809e-07	tissue_specific
MIRb_6937916_6937978_-	-13291	2.73735e-09	tissue_specific
MIRb_7058591_7058794_+	730098	1.00482e-05	tissue_specific
MIRb_72476520_72476733_+	-59787	3.09827e-05	tissue_specific
MIRb_75482923_75483082_-	-11705	5.71895e-06	tissue_specific
MIRb_76043685_76043863_+	2419	2.95582e-08	tissue_specific
MIRb_85181288_85181392_+	86621	2.7129e-06	tissue_specific
MIRb_86241372_86241436_+	13707	1.54863e-07	tissue_specific
MIRb_86353740_86353984_-	4704	1.70086e-08	tissue_specific
MIRb_88259989_88260165_-	-105665	1.46319e-07	tissue_specific
MIRb_89483117_89483256_-	6375	3.80859e-07	tissue_specific
MIRb_90745776_90745935_+	762569	1.85944e-07	tissue_specific
MIRb_94854414_94854503_+	-1991	5.01184e-06	tissue_specific
MIRb_97882106_97882295_-	7602	4.94006e-06	tissue_specific
MIRb_99856267_99856437_-	19483	5.46052e-06	tissue_specific
MIRc_100169675_100169869_-	-24436	1.462e-10	tissue_specific
MIRc_104576741_104576783_-	13765	1.57879e-08	tissue_specific
MIRc_10468181_10468311_+	-468814	3.7347e-06	tissue_specific
MIRc_107834642_107834837_+	546605	2.9179e-05	tissue_specific
MIRc_114449164_114449243_-	430186	9.79237e-06	tissue_specific
MIRc_11733183_11733370_+	45905	9.24404e-22	tissue_specific
MIRc_118135609_118135788_-	-10411	1.19553e-07	tissue_specific
MIRc_118507573_118507764_-	-766403	6.27315e-06	tissue_specific
MIRc_119029022_119029117_+	-3461	1.2535e-07	tissue_specific
MIRc_120198655_120198843_-	-105021	1.56679e-07	tissue_specific
MIRc_122167850_122167952_+	821076	6.28235e-07	tissue_specific
MIRc_124707338_124707563_+	592916	5.59435e-07	tissue_specific
MIRc_126377426_126377619_+	-568281	2.83987e-05	tissue_specific
MIRc_1286738_1286867_+	138803	7.68968e-06	tissue_specific
MIRc_130925563_130925627_-	-51893	1.98198e-07	tissue_specific
MIRc_150103567_150103769_+	-992722	2.70352e-06	tissue_specific
MIRc_15729641_15729782_-	-849291	2.48141e-05	tissue_specific
MIRc_167012831_167013003_+	7491	7.07149e-09	tissue_specific
MIRc_17937410_17937500_-	64433	1.84333e-07	tissue_specific
MIRc_187539184_187539309_-	-77337	1.22831e-06	tissue_specific
MIRc_245129056_245129236_-	3226	7.9345e-12	tissue_specific
MIRc_26113724_26113870_+	-35850	1.3774e-05	tissue_specific
MIRc_29195969_29196223_-	-597831	2.41019e-07	tissue_specific
MIRc_32670032_32670089_+	-69784	8.05713e-06	tissue_specific
MIRc_33240407_33240525_+	-8876	7.14447e-08	tissue_specific
MIRc_33284784_33285006_-	-27302	4.44558e-06	tissue_specific
MIRc_34099931_34100106_-	20041	1.6349e-07	tissue_specific
MIRc_34113798_34113990_-	6825	2.03961e-09	tissue_specific
MIRc_35658741_35658812_-	-445448	1.4098e-06	tissue_specific
MIRc_37959267_37959400_+	716471	1.60848e-05	tissue_specific
MIRc_40192712_40192939_+	102329	5.35781e-08	tissue_specific
MIRc_40976833_40976938_+	-24091	1.55109e-24	tissue_specific
MIRc_43804893_43805085_+	-1481	1.928e-09	tissue_specific
MIRc_46283452_46283572_+	-104428	1.82141e-07	tissue_specific
MIRc_74971599_74971692_-	-972037	6.45052e-06	tissue_specific
MIRc_74971599_74971692_-	-3970	2.05065e-07	tissue_specific
MIRc_74973632_74973856_-	-969873	5.99606e-06	tissue_specific
MIRc_76042529_76042692_-	-887	7.75749e-09	tissue_specific
MIRc_77936722_77936948_+	-11179	9.31231e-06	tissue_specific
MLT-int_44534982_44535161_+	538168	1.14428e-06	tissue_specific
MLT1A_110743359_110743731_+	-6749	4.6927e-06	tissue_specific
MLT1A_193554624_193554993_-	-12436	2.76408e-07	tissue_specific
MLT1A_220930809_220931162_-	185515	8.34014e-06	tissue_specific
MLT1A_6930858_6931141_+	20411	2.93017e-06	tissue_specific
MLT1A0_113673963_113674303_+	5535	9.25863e-08	tissue_specific
MLT1A0_15979555_15979879_+	158610	1.5796e-05	tissue_specific
MLT1A1_860625_860972_-	385617	2.94921e-06	tissue_specific
MLT1A1-int_129718595_129720044_-	178083	5.21817e-06	tissue_specific
MLT1A1-int_18224140_18224649_-	-17842	5.88004e-06	tissue_specific
MLT1B_17484615_17485009_-	776831	1.37096e-06	tissue_specific
MLT1B_242131755_242132073_-	62452	2.35383e-07	tissue_specific
MLT1B_242935373_242935703_-	65137	1.90313e-09	tissue_specific
MLT1B_3109858_3110197_+	540451	2.92647e-06	tissue_specific
MLT1B_37564813_37565249_-	8031	5.65816e-07	tissue_specific
MLT1B_38628107_38628364_+	10144	2.81036e-11	tissue_specific
MLT1B_40971128_40971262_+	-57004	2.18051e-13	tissue_specific
MLT1B_73852102_73852487_-	-173169	1.00423e-05	tissue_specific
MLT1B_74911303_74911709_-	-583287	1.18098e-05	tissue_specific
MLT1B_91002052_91002406_-	-10870	1.34278e-07	tissue_specific
MLT1B_9633850_9634248_-	-453448	8.61075e-06	tissue_specific
MLT1B-int_129704736_129705730_+	10766	2.24375e-06	tissue_specific
MLT1B-int_143657591_143658573_-	29260	3.22092e-09	tissue_specific
MLT1C_16894845_16894951_-	635	5.15621e-07	tissue_specific
MLT1C_242829880_242830369_-	42282	2.22149e-12	tissue_specific
MLT1C_41023148_41023570_-	67357	1.71065e-12	tissue_specific
MLT1C2_124786385_124786807_-	-256612	7.76776e-06	tissue_specific
MLT1C2_23721755_23722204_+	-6571	8.42085e-06	tissue_specific
MLT1C2_242762511_242762874_+	-3684	5.93842e-08	tissue_specific
MLT1C2_25105188_25105662_+	-3881	1.49313e-13	tissue_specific
MLT1C2_25761003_25761431_-	62713	1.90105e-06	tissue_specific
MLT1C2_46947442_46947702_-	-348639	1.06388e-05	tissue_specific
MLT1C2_54985049_54985487_+	147039	9.97025e-06	tissue_specific
MLT1C2_58170667_58171078_-	44855	8.22373e-09	tissue_specific
MLT1C2_6942595_6942969_+	8789	1.19656e-08	tissue_specific
MLT1C2_75490159_75490361_-	-679410	2.83528e-06	tissue_specific
MLT1C2_89651413_89651798_-	-14004	4.36128e-11	tissue_specific
MLT1D_187618276_187618723_-	10406	9.08294e-07	tissue_specific
MLT1D_77713591_77713734_+	117578	3.21634e-07	tissue_specific
MLT1D_77714157_77714479_+	6142	5.81532e-07	tissue_specific
MLT1D_90996744_90997193_+	29518	1.46992e-07	tissue_specific
MLT1D_97970691_97971156_-	166801	3.74668e-07	tissue_specific
MLT1E_63407258_63407860_-	-222960	8.31245e-10	tissue_specific
MLT1E1A_36553072_36553556_+	194039	1.58806e-05	tissue_specific
MLT1E1A_51267147_51267416_-	12348	6.65747e-07	tissue_specific
MLT1E2_100132672_100133279_+	3510	1.37809e-06	tissue_specific
MLT1E2_130592111_130592664_-	129318	2.37078e-05	tissue_specific
MLT1E2_37065077_37065561_+	-581135	8.69116e-07	tissue_specific
MLT1F_105509372_105509809_+	-283929	2.23177e-06	tissue_specific
MLT1F_202024430_202024809_-	-358191	1.93739e-05	tissue_specific
MLT1F_75444604_75445099_-	-125998	1.87152e-07	tissue_specific
MLT1G_187616077_187616538_+	569	1.99118e-07	tissue_specific
MLT1G1_41103323_41104196_+	-202528	5.05363e-10	tissue_specific
MLT1H_118887767_118888229_+	39188	1.33661e-08	tissue_specific
MLT1H_16002296_16002825_+	25561	1.68467e-13	tissue_specific
MLT1H_223491858_223492346_+	-131665	2.32983e-05	tissue_specific
MLT1H_75558982_75559128_-	-12255	1.30623e-07	tissue_specific
MLT1H2_50670967_50671344_+	-633163	2.28106e-05	tissue_specific
MLT1H2_8544939_8545350_-	-6663	1.84704e-19	tissue_specific
MLT1I_70027942_70028262_+	60590	1.12116e-06	tissue_specific
MLT1J_103181415_103181769_+	6197	4.84436e-06	tissue_specific
MLT1J_14987965_14988375_-	-594868	7.85955e-06	tissue_specific
MLT1J_29747404_29747746_-	-1178	3.8575e-21	tissue_specific
MLT1J_37594822_37595354_-	-4399	1.13759e-06	tissue_specific
MLT1J_42436546_42437007_+	-7822	4.54063e-08	tissue_specific
MLT1J_98537402_98537790_-	8656	8.19151e-06	tissue_specific
MLT1J-int_104743977_104744190_+	-52009	1.058e-14	tissue_specific
MLT1J-int_12693319_12693718_+	-89437	9.17203e-09	tissue_specific
MLT1J1_118403472_118403893_+	-534188	7.99789e-06	tissue_specific
MLT1J1_128197795_128198180_-	-6036	3.44956e-09	tissue_specific
MLT1J1_167018957_167019356_+	40876	9.49839e-14	tissue_specific
MLT1J2_202015252_202015609_-	-655772	1.53759e-06	tissue_specific
MLT1J2_33836712_33837055_+	55660	8.21201e-07	tissue_specific
MLT1J2_72494866_72495271_-	6588	1.34857e-11	tissue_specific
MLT1J2_89052912_89053311_+	869709	1.32962e-05	tissue_specific
MLT1J2-int_47185320_47186620_+	-75015	2.59681e-05	tissue_specific
MLT1K_19508829_19509040_-	530344	1.27268e-05	tissue_specific
MLT1K_44813426_44813497_-	130773	9.92947e-12	tissue_specific
MLT1K_79694311_79694676_+	-482	5.51019e-08	tissue_specific
MLT1L_114964361_114964767_-	-69590	1.05831e-05	tissue_specific
MLT1L_128735704_128736025_-	354365	3.09832e-07	tissue_specific
MLT1L_21025593_21025791_-	-660	2.19061e-06	tissue_specific
MLT1L_3608335_3608449_+	-408797	4.38074e-06	tissue_specific
MLT1L_43027108_43027333_-	4512	1.05253e-07	tissue_specific
MLT1L_66945992_66946433_+	-1326	1.38968e-06	tissue_specific
MLT1M_120237527_120237821_-	1822	1.50566e-05	tissue_specific
MLT1N2_44552169_44552482_+	-225024	1.43725e-05	tissue_specific
MLT1O_195472736_195472949_+	5055	1.10591e-05	tissue_specific
MLT2A2_108460739_108461256_-	-20474	7.75718e-08	tissue_specific
MLT2A2_23722748_23723301_+	-9096	2.17393e-06	tissue_specific
MLT2B1_129006759_129007299_-	1715	2.44944e-08	tissue_specific
MLT2B1_158754260_158754705_+	-97451	1.23548e-07	tissue_specific
MLT2B3_56552269_56552780_-	-8020	1.64785e-05	tissue_specific
MLT2B5_156404325_156404990_-	613285	1.03957e-05	tissue_specific
MLT2C1_122461377_122461740_+	213715	1.08794e-05	tissue_specific
MSTA_29743680_29743915_-	-5009	4.62863e-18	tissue_specific
MSTA_29744513_29744714_-	-4210	2.92237e-20	tissue_specific
MSTA_36014435_36014817_+	-61117	9.10329e-08	tissue_specific
MSTA_97972827_97973156_+	-168132	2.40906e-07	tissue_specific
MSTA-int_15273665_15275330_-	-95569	7.81818e-06	tissue_specific
MSTB_114449707_114450113_-	-56788	7.30854e-06	tissue_specific
MSTB_114449707_114450113_-	72806	3.07356e-07	tissue_specific
MSTB_130545533_130545936_+	13430	1.10514e-15	tissue_specific
MSTB_137147061_137147475_+	-14804	5.60121e-06	tissue_specific
MSTB_38488708_38488888_+	-471504	1.86042e-05	tissue_specific
MSTB-int_128334455_128336528_+	-1339	1.44159e-11	tissue_specific
MSTB-int_131690202_131692103_+	802889	6.32128e-07	tissue_specific
MSTB-int_194035359_194037779_-	3281	4.041e-12	tissue_specific
MSTB2_11726490_11726892_+	52598	1.72681e-15	tissue_specific
MSTB2_65523523_65523960_-	-18830	6.84977e-06	tissue_specific
MSTC_40388858_40389322_-	660776	3.52803e-06	tissue_specific
MSTD_15973870_15974235_-	-190092	7.5521e-11	tissue_specific
MSTD-int_149525487_149527866_+	-8718	1.2636e-05	tissue_specific
OldhAT1_114533964_114534050_+	-14673	4.17019e-07	tissue_specific
Penelope1_Vert_76475111_76475204_+	-200038	8.73889e-06	tissue_specific
Plat_L3_130595113_130595275_-	-385163	3.79574e-06	tissue_specific
PRIMA4_LTR_41015860_41016444_-	106738	1.03293e-08	tissue_specific
PRIMA4-int_490801_491211_-	-533141	2.80214e-05	tissue_specific
Ricksha_0_187013697_187014559_+	-32229	4.09483e-07	tissue_specific
SVA_A_15306574_15309320_-	-42933	9.86234e-07	tissue_specific
SVA_A_80411077_80412333_-	503	2.46018e-06	tissue_specific
SVA_B_124605461_124606930_+	-92634	1.29471e-05	tissue_specific
SVA_B_30465937_30467110_-	-63135	1.96317e-06	tissue_specific
SVA_B_32792761_32794408_+	-3987	2.04861e-13	tissue_specific
SVA_B_61503423_61504883_+	-24604	1.03376e-06	tissue_specific
SVA_C_195970413_195971983_+	-71558	1.18046e-05	tissue_specific
SVA_C_34622799_34624603_+	-428267	1.69773e-06	tissue_specific
SVA_D_140130760_140132206_+	2970	1.30852e-06	tissue_specific
SVA_E_44198626_44199328_+	1060	2.22391e-10	tissue_specific
SVA_F_21797095_21798348_+	-15121	8.65482e-13	tissue_specific
THE1A-int_149557551_149559802_-	-46298	1.85281e-06	tissue_specific
THE1B_128194662_128195016_-	17718	5.31919e-09	tissue_specific
THE1B_175451598_175451986_-	6309	1.19804e-06	tissue_specific
THE1B_31032724_31033088_+	862637	1.78862e-06	tissue_specific
THE1B_32801512_32801856_+	51707	1.4601e-06	tissue_specific
THE1B_42735180_42735533_-	19600	1.69781e-06	tissue_specific
THE1B_60272532_60272892_-	13779	6.48142e-09	tissue_specific
THE1B_60272532_60272892_-	18542	2.93476e-05	tissue_specific
[truncated: 587 more rows]

## Sheet: Figure 3b
Figure 3b
	Tumor	Normal
Unique to cell type	376	1685
Shared	524	524

## Sheet: Figure 3c
Figure 3c
phe_id	normal_te_slope	tumor_te_slope	eQTL_type
Tigger3b_49919656_49920738_-	0.529814	0.440722	shared
AluSq2_50660503_50660786_+	0.84074	0.865029	shared
AluSg_50660794_50661085_+	0.706896	0.689593	shared
HERV17-int_55597080_55604574_-	1.19289	0.980224	shared
L1PA7_59417751_59423596_-	-0.595675	-0.40207	shared
MER67C_5241882_5242358_+	0.811552	0.517125	shared
LTR8B_11897911_11898048_+	-0.734769	-0.73788	shared
AluY_11900626_11900939_+	-0.840315	-0.838007	shared
AluY_11903524_11903834_+	-0.747557	-0.714254	shared
MER50B_11903835_11904053_+	-0.749342	-0.687442	shared
ENSG00000215472	-0.702483	-0.598555	shared
LTR13A_1000925_1001874_-	-0.976215	-0.73564	shared
HAL1_1066336_1066756_-	0.480587	0.390506	shared
MIRb_1166798_1166974_-	1.5039	1.39368	shared
AluSg_1604827_1605118_+	-1.74621	-1.48303	shared
ENSG00000215790	0.651627	0.553305	shared
L1MB5_7834453_7835398_-	-0.35715	-0.423887	shared
L2d2_16778896_16779100_-	0.569465	0.590508	shared
MIRc_16948744_16948856_+	0.493506	0.455308	shared
AluSx_16959129_16959431_-	0.731151	0.564072	shared
MER41E_17220908_17221457_-	-0.40328	-0.547873	shared
ENSG00000179023	0.919246	0.605678	shared
AluSc_289463_289717_+	-0.854168	-0.665909	shared
HERV3-int_566440_567724_-	-1.14237	-0.986688	shared
MIRb_869838_869995_+	1.28107	1.21665	shared
MER77_870003_870138_+	1.30882	1.23733	shared
AluSx_870280_870583_+	1.32914	1.31368	shared
AluYm1_898105_898426_+	-0.532373	-0.586014	shared
MIRc_899008_899110_-	-0.613305	-0.541187	shared
ENSG00000065268	-0.836479	-0.775769	shared
AluSx_1050128_1050440_+	-0.451221	-0.469736	shared
THE1B_1085090_1085419_-	-1.02035	-0.662498	shared
AluSx4_1367925_1368220_-	-0.431234	-0.448478	shared
ENSG00000178297	0.46789	0.43502	shared
AluY_4716368_4716677_+	-0.682129	-0.694885	shared
MIRb_234461_234564_-	1.11497	1.0409	shared
AluSq_234876_235174_-	1.06979	0.994453	shared
L1MA4_237579_237831_+	0.987471	1.00565	shared
ENSG00000178295	-0.627717	-0.38818	shared
ENSG00000118961	-1.13506	-0.613437	shared
ENSG00000115138	1.18499	1.02461	shared
MLT1L_6047639_6047885_-	0.752806	0.508806	shared
AluSx3_6048134_6048434_+	0.753934	0.506954	shared
AluSz6_6063295_6063605_-	0.513216	0.44491	shared
L2c_10642052_10642746_-	0.834725	0.813297	shared
L1MC5_40787279_40788960_-	-0.726184	-0.811468	shared
L1MB7_42853014_42853585_+	0.866489	0.632265	shared
MLT1E3_43856948_43857521_-	0.888572	0.740495	shared
ENSG00000160194	-1.58359	-1.25988	shared
AluSx_46290174_46290467_+	0.653434	0.46178	shared
MER65D_46698301_46698819_-	0.714563	0.694243	shared
LTR13_47644930_47645943_+	0.507965	0.530703	shared
L1ME3A_48085341_48086147_-	-0.49591	-0.437555	shared
AluSc8_22674449_22674740_-	-0.555336	-0.475267	shared
ENSG00000100053	-0.865246	-0.39465	shared
ENSG00000260065	1.01846	0.78187	shared
ENSG00000144455	-0.896067	-0.450524	shared
ENSG00000134077	-0.700766	-0.654714	shared
Charlie1_9430006_9430477_-	-0.849498	-0.866292	shared
AluSg7_9973189_9973488_-	-1.10166	-0.893023	shared
L2c_14720406_14720803_+	-0.927816	-0.671617	shared
HSMAR1_14986580_14987797_-	-0.7631	-0.650727	shared
ENSG00000072832	-0.668441	-0.532133	shared
MLT1H_9051846_9052242_-	-0.882533	-0.716609	shared
L1PA4_9619233_9620946_+	0.66137	0.574645	shared
MIRb_10103784_10103941_-	-0.604333	-0.578711	shared
MIR_20733889_20734133_+	0.641704	0.546543	shared
MIR_25392936_25393159_-	-0.797236	-0.646872	shared
MIRb_37594252_37594462_+	0.920964	0.491064	shared
MER50_1349208_1349697_-	-0.566812	-0.422095	shared
MLT2B4_1617328_1618021_+	0.647587	0.662763	shared
MIR3_14748915_14749070_+	-0.708377	-0.635954	shared
L1PA5_33436903_33437574_+	-0.917494	-0.945547	shared
L2d2_33440097_33440209_-	-1.00075	-0.880517	shared
MER112_52190758_52191002_-	1.21978	1.06393	shared
ENSG00000272463	0.999771	0.723854	shared
ENSG00000145949	0.870778	0.577333	shared
AluSx_2851553_2851866_-	-0.387264	-0.602057	shared
LTR12C_2869335_2870871_-	-0.525837	-0.521653	shared
ENSG00000230438	-0.446563	-0.8951	shared
ENSG00000214113	0.651655	0.90295	shared
L2c_13572373_13572545_-	0.882093	0.814186	shared
LTR75_1_13572978_13573475_-	1.0113	0.806363	shared
LTR1D1_16155786_16156582_-	-0.866215	-1.11098	shared
ENSG00000197914	-1.03176	-0.906052	shared
HERVK9-int_29843427_29849606_-	-1.27603	-1.10543	shared
Charlie9_29849948_29850433_+	-0.877958	-0.691703	shared
L1MB3_29940743_29941337_+	0.986949	0.843125	shared
HAL1_942127_942467_+	1.03658	0.832951	shared
HAL1_942490_942580_+	0.803884	0.789329	shared
L1MB7_970948_971380_+	-0.781226	-0.647482	shared
MLT1C2_1483110_1483503_+	1.46847	1.33553	shared
ENSG00000164880	-0.963082	-0.553621	shared
MER4-int_7144536_7146575_+	-0.943489	-0.573046	shared
MER4-int_7146825_7150281_+	-0.901533	-0.497339	shared
L2c_7275746_7275929_+	1.19383	1.23409	shared
AluSx3_7276150_7276453_-	1.23613	1.13925	shared
MER5C_7276690_7276876_+	1.04553	1.11847	shared
Charlie10b_7276913_7277183_-	1.21299	1.21571	shared
MER5A1_7277506_7277642_-	1.02563	1.12702	shared
HERVL-int_7761390_7767655_+	-1.65437	-1.47324	shared
LTR26B_7836182_7836609_+	0.794684	0.662158	shared
Charlie1_1096844_1097631_-	-0.507102	-0.507278	shared
L1PA4_1267357_1273495_-	0.926732	0.985135	shared
ENSG00000185736	0.818155	0.848283	shared
MLT1J1_5937493_5937897_-	-0.519274	-0.469968	shared
MIRb_6626786_6627029_-	0.806616	0.650995	shared
UCON105_11798436_11798598_-	0.762499	0.803629	shared
ENSG00000120586	0.738419	0.464043	shared
LTR12__18875178_18875944_-	0.937326	0.817072	shared
ENSG00000150076	-0.930492	-0.660004	shared
ENSG00000273038	0.702102	0.502234	shared
L1PA5_38661590_38665988_-	1.13874	0.97784	shared
MER20_582782_582971_+	0.861086	0.693748	shared
L1ME3B_583187_583492_+	0.873899	0.773484	shared
L2d2_584578_584616_+	0.693724	0.615821	shared
MER94_12815066_12815178_-	0.824363	0.664672	shared
MIR_23239_23453_-	0.671438	0.511501	shared
ENSG00000106688	1.05127	0.534921	shared
AluSz_4728289_4728591_+	-0.715	-0.830036	shared
AluSq2_6719569_6719875_-	-0.545631	-0.520183	shared
AluSp_6720375_6720691_-	-0.594713	-0.532081	shared
HERVL40-int_6724130_6724498_+	0.689333	0.594189	shared
MLT1D_6724835_6725156_-	0.709909	0.65245	shared
Tigger1_8321807_8324107_+	-0.731773	-0.485884	shared
ENSG00000225706	1.22814	0.669624	shared
ENSG00000137070	1.34714	0.855731	shared
AluSx_35087190_35087491_-	-0.444024	-0.486773	shared
AluJr_35087569_35087854_+	-0.469772	-0.528363	shared
MIR_110305260_110305460_-	-0.721612	-0.793984	shared
MIRb_111680565_111680676_+	0.761743	0.792664	shared
ENSG00000007341	0.870365	0.728854	shared
MLT2B3_119573046_119573592_+	1.08274	1.08485	shared
L1ME3A_144595353_144595810_-	-0.435911	-0.601371	shared
AluJr_145004877_145004999_+	0.349214	0.411275	shared
AluSz6_151843519_151843830_+	0.80421	0.68392	shared
L2b_114000402_114000956_+	-0.680819	-0.515385	shared
MER5A_114008005_114008189_-	-0.478135	-0.436698	shared
LTR12C_114461446_114462547_-	0.770386	0.527657	shared
L1PA13_114703224_114704358_-	-0.489261	-0.493362	shared
MER41B_120015424_120016044_-	0.9176	0.918841	shared
ENSG00000144230	1.60552	1.21342	shared
AluJb_128406195_128406519_+	1.13766	0.755695	shared
L2_128410851_128411291_-	1.35499	1.18811	shared
MIR_128603372_128603541_-	-0.544868	-0.518758	shared
L2a_132486027_132486087_-	0.723736	0.576694	shared
AluY_133405046_133405203_-	-0.92274	-0.795102	shared
L1MC5a_160094987_160095424_-	-0.476893	-0.599575	shared
MER3_160663735_160663924_-	0.74628	0.629954	shared
X1_DNA_160664120_160664204_-	0.757809	0.626234	shared
ENSG00000126246	0.953638	0.803501	shared
ENSG00000161265	1.22009	1.04617	shared
ENSG00000099338	1.2882	1.29887	shared
ENSG00000197782	1.26287	1.12531	shared
ENSG00000007129	0.696444	0.593736	shared
LTR16C_122275415_122275668_-	-0.488113	-0.590833	shared
ERV3-16A3_LTR_122276277_122276629_+	-0.809591	-0.665028	shared
L1MC4_122442433_122443139_-	0.609222	0.623909	shared
ENSG00000114544	0.731915	0.39029	shared
L2c_127435203_127435275_+	0.529068	0.429817	shared
MIRb_127438193_127438381_+	0.714975	0.482545	shared
ENSG00000146833	1.18154	0.780223	shared
ENSG00000214309	1.30967	1.0335	shared
ENSG00000121716	1.34048	1.2274	shared
AluJb_99947898_99948210_-	1.20079	1.012	shared
MIRb_66041755_66041966_-	0.475724	0.417954	shared
Tigger2_67098135_67098854_+	0.70058	0.620224	shared
ENSG00000172508	1.8053	1.33193	shared
HERV9NC-int_67386324_67394513_+	-0.808922	-0.432908	shared
AluY_41284769_41285088_-	-0.735592	-0.793911	shared
HERVK13-int_41410315_41423130_-	1.39974	1.01432	shared
MER21C_43581522_43582139_+	0.878595	0.861745	shared
ENSG00000176681	1.07063	0.646241	shared
ENSG00000178852	0.738675	0.637999	shared
Tigger2_45494321_45495760_-	0.658213	0.546589	shared
MIR_46027504_46027743_+	-0.497262	-0.522389	shared
L3_46749676_46749812_-	0.492205	0.504384	shared
AluJr_46752216_46752514_+	0.577686	0.518731	shared
THE1D_46752882_46753253_-	0.722345	0.561021	shared
L2a_46756721_46756817_+	0.969221	0.762092	shared
ENSG00000263004	-0.547579	-0.482191	shared
MIRb_55192373_55192502_-	0.720225	0.507449	shared
L2b_61572775_61572879_+	0.389335	0.460798	shared
MLT1F_68828744_68829229_+	0.552058	0.462641	shared
L2a_104179823_104180383_-	0.878684	0.828321	shared
L1ME3G_104347816_104348055_+	0.723807	0.670177	shared
AluSz6_104348811_104349111_+	0.48213	0.668143	shared
CR1_Mam_239870_240101_-	-0.727749	-0.647506	shared
MIR1_Amn_3126533_3126573_+	-0.715627	-0.627556	shared
MIR_44117213_44117400_+	0.680932	0.75653	shared
L1MD1_46120275_46122400_-	0.751384	0.71508	shared
ENSG00000180113	0.577936	0.603651	shared
ENSG00000146085	1.00478	0.739693	shared
L1ME1_90034442_90035491_-	0.643733	0.432463	shared
L1MD2_39522036_39522945_+	-0.504499	-0.430803	shared
L2c_40013436_40014186_-	-1.07525	-0.964804	shared
L2d2_41152349_41152623_+	-0.657918	-0.610883	shared
MIRc_41503752_41503916_+	-0.428784	-0.431491	shared
L2c_43243883_43244143_-	0.45571	0.396829	shared
MIR_46770357_46770551_-	0.910305	0.774971	shared
MER74B_46773826_46774223_-	1.04843	0.948448	shared
L1M4_55192616_55193242_+	1.76796	1.63974	shared
L1M5_173763700_173764874_+	0.627422	0.618106	shared
AluJb_207108205_207108366_-	-1.0034	-0.660305	shared
AluJb_58750996_58751310_+	0.570556	0.615195	shared
L1M5_70024596_70025051_+	1.03272	1.07273	shared
MER113_70025559_70025697_-	0.969108	0.871119	shared
AluSz6_70281016_70281167_+	-0.694508	-0.421648	shared
AluJb_99118869_99119163_+	1.16203	1.3456	shared
AluJr_100665269_100665573_+	-0.545923	-0.62969	shared
AluJr_116035927_116036126_+	1.11052	0.922365	shared
AluSz_134224920_134225212_-	1.16656	0.975983	shared
ENSG00000081791	-0.83097	-0.466854	shared
ENSG00000176049	0.63366	0.402054	shared
AluSx_149016861_149017141_-	-1.12666	-0.889839	shared
MIRb_149017459_149017566_+	-1.08268	-0.880841	shared
MIRb_149020497_149020739_+	-1.09185	-0.882727	shared
MER5B_88260854_88261029_+	-0.770224	-0.721626	shared
L2a_95581349_95581855_+	-0.588167	-0.409669	shared
ENSG00000198099	-0.94094	-0.388967	shared
L1MB8_106581971_106582631_-	0.852643	0.894911	shared
L1MC5a_106583015_106583826_-	0.874403	0.936385	shared
ENSG00000182771	0.769307	0.566134	shared
ENSG00000173239	-1.09584	-0.800969	shared
MIRb_90579721_90579896_-	-0.787247	-0.774861	shared
L1MC4_90651117_90651445_+	-0.534147	-0.585052	shared
ENSG00000148690	1.04422	0.588686	shared
MIRb_100154645_100154866_+	0.73966	0.638899	shared
L1MA4_102032201_102033150_+	1.19778	1.39166	shared
ENSG00000156398	-0.901498	-0.582904	shared
MIR_43032790_43033051_-	-0.524995	-0.399354	shared
MIR3_43033951_43034116_-	-0.504772	-0.377191	shared
MER20B_44988644_44989171_+	0.641952	0.472671	shared
L1MC4a_45135933_45136253_+	0.920583	0.651945	shared
MER20B_45137228_45137917_+	0.923544	0.755225	shared
LTR16D2_45137921_45138455_-	0.938546	0.717674	shared
MLT1E_79859582_79860185_+	0.380017	0.456276	shared
AluSz6_95874175_95874469_-	-0.369914	-0.379666	shared
L1MC4_95876199_95876438_+	-0.517563	-0.376881	shared
L1MB7_95887097_95887878_+	0.781023	0.637111	shared
AluSz6_109500396_109500688_-	-0.672279	-0.552626	shared
AluSg_864861_865169_+	1.35904	1.26537	shared
ENSG00000111254	0.951884	0.502444	shared
L1M4b_4844315_4845261_+	1.06825	0.667326	shared
MER104_6441807_6441966_-	0.455308	0.51824	shared
ENSG00000139190	-1.01443	-0.757367	shared
MIR3_6979015_6979147_-	1.23718	0.89613	shared
ENSG00000111671	1.0973	0.633056	shared
AluSx_7075906_7076210_-	-0.792372	-0.722282	shared
HERVE-int_9559901_9560502_+	-0.386386	-0.478072	shared
AluSq2_10782704_10783010_+	1.53815	1.39215	shared
L1M2_10783172_10783386_+	1.65899	1.30442	shared
L1PBa1_11094175_11095832_-	-0.47877	-0.415471	shared
ENSG00000247157	-0.949394	-0.766555	shared
AluSx4_12231737_12232027_-	0.843985	0.678073	shared
AluSz_201723136_201723445_+	-0.664142	-0.736438	shared
AluSx_201995962_201996258_-	0.67607	0.66594	shared
L1PA11_215828670_215831137_+	0.683233	0.634627	shared
MLT1A1_216212573_216212937_-	-0.86779	-0.876139	shared
ENSG00000204792	1.21545	1.10526	shared
ENSG00000115364	-0.82176	-0.522563	shared
AluSz_85538987_85539318_+	0.664554	0.406987	shared
Tigger3b_85539667_85539978_-	0.533325	0.453318	shared
MER68_85614874_85615261_-	-0.618154	-0.465666	shared
ENSG00000105607	0.690212	0.42667	shared
AluSx1_13870442_13870611_-	0.559385	0.482709	shared
AluSx3_15762177_15762456_-	-0.680351	-0.571768	shared
AluSx4_17926042_17926347_+	-1.14968	-1.01313	shared
AluJo_18359962_18360077_-	-0.62544	-0.666095	shared
ENSG00000180279	0.501756	0.604707	shared
ENSG00000254521	-0.931996	-1.05745	shared
L2a_53394635_53395031_-	-0.600543	-0.495234	shared
ENSG00000182986	-0.928082	-0.414072	shared
L2_53424382_53424635_-	0.881278	0.83619	shared
AluSp_53424939_53425212_+	0.715007	0.585842	shared
HERVH-int_175545273_175554009_+	0.674082	0.700448	shared
ENSG00000164080	0.713889	0.534699	shared
L2d2_51999190_51999507_+	-0.629487	-0.485499	shared
MIR1_Amn_52000008_52000128_-	-0.615958	-0.498942	shared
AluJr_53900144_53900426_+	-0.919591	-0.875254	shared
AluSx1_128301182_128301461_-	-0.650035	-0.485851	shared
L1PA15-16_133777699_133780984_+	0.908689	0.84801	shared
MER4D1_133798491_133799390_+	1.13394	1.04573	shared
ENSG00000155530	-0.877322	-0.641567	shared
ENSG00000243317	-1.29731	-0.994681	shared
AluSz6_135360671_135360960_-	-0.532635	-0.594451	shared
ENSG00000106603	-0.826832	-0.460464	shared
L2b_93800198_93800346_-	0.807476	0.755303	shared
L1MC4a_94206762_94207377_+	1.12218	1.07499	shared
ENSG00000149231	1.42328	1.11992	shared
ENSG00000110660	-0.646173	-0.485466	shared
L2c_117260124_117260512_-	0.736061	0.683349	shared
MIRc_36478166_36478249_+	-0.652744	-0.456942	shared
AluY_36478875_36479185_+	-0.881503	-0.656269	shared
MIR_36481069_36481275_+	-0.829852	-0.669327	shared
L2b_36481750_36481934_+	-0.813565	-0.648116	shared
MIRb_36482648_36482888_+	-0.578937	-0.591474	shared
AluSq2_36482891_36483187_+	-0.805288	-0.716956	shared
ENSG00000149084	-1.29571	-0.674974	shared
ENSG00000110455	1.61006	1.43858	shared
THE1B_44098288_44098651_-	1.10968	1.03111	shared
THE1B_44098288_44098651_-	0.513429	0.483144	shared
ENSG00000110042	-1.1316	-0.607028	shared
L1ME4b_25011094_25011814_+	-0.936556	-0.734618	shared
AluJb_25013319_25013480_+	-0.781105	-0.678512	shared
HERVE-int_41449180_41454961_-	-0.897611	-0.50142	shared
AluY_43548512_43548810_+	1.07909	1.14337	shared
MER91A_43549745_43549887_-	1.09563	1.11053	shared
L2c_43683222_43683307_+	-0.747237	-0.54955	shared
ENSG00000151773	0.914942	0.547757	shared
HERVIP10FH-int_80208210_80210547_-	-1.01553	-0.799405	shared
ENSG00000184227	-0.801712	-0.698122	shared
ENSG00000187105	-0.797108	-0.605571	shared
MER11A_74028890_74029965_+	0.5713	0.46245	shared
L2_78174805_78175181_-	0.545199	0.480874	shared
HERVH-int_92509322_92516165_-	0.627405	0.729295	shared
ENSG00000119632	-1.2899	-0.704366	shared
L2c_100839219_100839518_+	-1.06464	-1.06097	shared
L2a_103922459_103922801_+	1.07085	0.983902	shared
ENSG00000140104	0.942252	0.61776	shared
L1MC_105547666_105547872_-	-0.708654	-0.817545	shared
AluJb_67526280_67526484_+	-0.697209	-0.655882	shared
AluSq2_73223399_73223735_-	-0.860073	-0.657637	shared
AluJb_73223739_73224035_-	-0.971644	-0.890316	shared
MER50_74785245_74785807_-	-1.20635	-1.04544	shared
MIRb_75491596_75491769_-	0.617665	0.505864	shared
ENSG00000214087	-1.4594	-1.22744	shared
ENSG00000167363	-0.757597	-0.480614	shared
MLT1C2_30866404_30866847_-	0.468489	0.476053	shared
AluSg_35898684_35898995_-	-0.733673	-0.756183	shared
ENSG00000056661	1.34288	0.855625	shared
AluSx_38602586_38602896_+	0.407835	0.475308	shared
CR1_Mam_38607518_38607695_-	0.453964	0.560714	shared
MIRb_39929311_39929391_-	0.408334	0.482298	shared
LTR34_27121847_27122304_-	1.48974	1.0309	shared
L2_27151066_27151805_+	-0.611917	-0.592846	shared
AluJr4_29430857_29431161_-	0.578845	0.462587	shared
PRIMA4_LTR_46878250_46878880_+	-0.55761	-0.625094	shared
MLT1D_47652706_47653160_-	0.555236	0.561699	shared
ENSG00000111077	0.40475	0.419413	shared
ENSG00000139433	-0.553566	-0.444551	shared
AluJb_113721158_113721450_+	1.38222	1.06595	shared
MIRb_114256374_114256538_-	-0.854322	-0.70527	shared
L2b_114258342_114258415_-	-0.680892	-0.453178	shared
MIRb_114258823_114259002_-	-0.876191	-0.673353	shared
MIRc_118507573_118507764_-	0.7314	0.633083	shared
ENSG00000089220	-0.81208	-0.837752	shared
ENSG00000183273	-1.02798	-0.515264	shared
ENSG00000150977	0.903007	0.561442	shared
AluSz_125621719_125622027_-	0.538404	0.681189	shared
MIR3_125623953_125624072_+	0.498701	0.631864	shared
THE1B-int_127468300_127470620_-	0.663654	0.706249	shared
MLT1E3_127604056_127604371_+	0.848918	0.830456	shared
MIRc_127604848_127604990_+	0.808947	0.800736	shared
L1M5_127605550_127605920_-	0.787827	0.701302	shared
AluJr_127631440_127631575_+	0.835167	0.786525	shared
L2_127631990_127632185_+	0.976856	0.888918	shared
MER51-int_127642643_127645777_-	0.525158	0.4392	shared
ENSG00000185684	-1.02089	-0.845024	shared
AluSx1_30708634_30708863_-	1.18013	1.06032	shared
MamSINE1_31091276_31091412_+	0.72355	0.492261	shared
AluJr_31138666_31138963_-	0.860143	0.893105	shared
MIRb_32633425_32633604_+	-0.572324	-0.741503	shared
L1ME5_32783207_32783487_+	1.11594	1.26353	shared
MSTD_32870969_32871288_+	-0.651678	-0.429913	shared
MER44A_32871323_32871623_-	-0.736088	-0.505665	shared
L1PA5_33044694_33045278_-	-0.50052	-0.48629	shared
L2c_35451752_35452031_+	0.412062	0.479892	shared
ENSG00000112139	-1.11565	-0.898246	shared
ENSG00000183826	0.449973	0.488947	shared
L1MA5A_41959204_41959888_-	1.18357	1.15502	shared
Tigger1_122771187_122772619_+	0.916917	0.90127	shared
L2a_130374967_130376089_-	-1.30154	-1.14123	shared
FRAM_135623126_135623293_-	-0.983513	-0.787574	shared
ENSG00000135541	-0.789629	-0.542778	shared
ENSG00000016402	-1.155	-0.687046	shared
AluJo_160865136_160865414_+	-0.467063	-0.599939	shared
THE1C_160867369_160867719_-	-0.553048	-0.673153	shared
MIRb_23708017_23708232_+	-0.79412	-0.573926	shared
MIRb_23708437_23708542_-	-0.761447	-0.528736	shared
MER91A_23708979_23709156_+	-0.800417	-0.559114	shared
MIRb_23709159_23709354_-	-0.83083	-0.60167	shared
THE1B-int_25589806_25591716_-	-0.71838	-0.474293	shared
ENSG00000158022	0.7633	0.55289	shared
ENSG00000175087	0.584556	0.515939	shared
L2a_36792131_36792685_-	0.549879	0.390135	shared
ENSG00000198837	0.856109	0.873411	shared
AluSq2_154944444_154944734_+	0.915476	1.05542	shared
MER20_155289769_155289991_+	0.695467	0.865609	shared
MIR_156036109_156036220_-	0.959566	0.958736	shared
AluSz_156036448_156036739_+	0.968512	0.857522	shared
MIR1_Amn_159833843_159833973_-	0.743563	0.675839	shared
L2_159835101_159835212_-	0.913532	0.707674	shared
L3_160963290_160963525_-	-0.579793	-0.547739	shared
SVA_D_161392049_161394106_+	-0.694381	-0.505446	shared
MER34B-int_161566844_161567497_+	-0.470167	-0.486622	shared
ENSG00000143198	-0.730993	-0.524439	shared
ENSG00000143149	-0.909599	-0.514657	shared
L1PA10_168427218_168431220_-	0.80112	0.629481	shared
AluSz_20784985_20785268_+	-0.595222	-0.588082	shared
L2c_20895643_20895931_+	-0.591072	-0.652787	shared
SVA_B_20911352_20911975_+	-0.747565	-0.608479	shared
ENSG00000165801	0.424942	0.467266	shared
L2d_21541055_21541118_-	-0.569897	-0.515301	shared
ENSG00000139899	0.971563	0.955934	shared
L1MC2_36174215_36175815_-	1.37575	0.930914	shared
L2d2_39512716_39513417_-	0.620931	0.530947	shared
MER5A_50585966_50586153_+	0.798306	0.748122	shared
L3_54892403_54892802_+	1.19666	1.02557	shared
ENSG00000162594	-0.636368	-0.466343	shared
L2c_76265028_76265424_-	0.731329	0.544725	shared
ENSG00000122481	-0.688623	-0.492317	shared
LTR12C_106172759_106174422_-	0.897604	0.567685	shared
L1PA3_108704419_108710431_-	0.561831	0.394297	shared
AluSz_109758317_109758625_-	-1.10552	-0.732985	shared
AluJb_109759250_109759542_-	-1.15542	-0.944808	shared
L2_109759558_109759706_+	-0.84833	-0.663797	shared
ENSG00000134202	0.961656	0.696287	shared
AluJb_209973821_209974129_+	0.427536	0.462351	shared
AluSg_214499304_214499599_+	-0.666715	-0.64552	shared
MIRc_214500389_214500470_-	-0.619287	-0.624575	shared
L1ME3B_222740820_222741867_+	0.59263	0.537867	shared
AluSx1_223719184_223719463_-	0.956409	0.643887	shared
FAM_223719629_223719771_+	0.989349	0.658281	shared
MamRTE1_223719833_223719949_+	0.894681	0.61651	shared
MIRb_223719967_223720189_-	0.942814	0.64076	shared
AluSz6_223720296_223720576_-	1.00703	0.68482	shared
L1MB8_223720661_223721004_+	1.01698	0.685945	shared
MamRTE1_223721544_223721646_+	0.993309	0.702688	shared
MLT1A0_223721773_223722134_+	0.987792	0.684527	shared
MER117_223722170_223722255_+	0.783547	0.575721	shared
MIRc_223722350_223722480_+	0.918243	0.634022	shared
L1ME3G_231464019_231464862_+	0.52773	0.590434	shared
MER2_231464990_231465309_+	0.565656	0.510427	shared
ENSG00000135778	-1.00222	-0.860503	shared
L1MB2_247359891_247360495_+	1.11273	1.18941	shared
AluSz_247364404_247364703_-	-0.547032	-0.409221	shared
Charlie1a_49836964_49837904_+	0.5935	0.654793	shared
LTR12E_50251902_50252970_-	-0.497167	-0.6426	shared
MER21-int_50528488_50530153_-	-0.786628	-0.670353	shared
MLT1E2_51288943_51289548_-	-0.434049	-0.429551	shared
THE1A-int_52589609_52591897_+	0.977153	0.772374	shared
ENSG00000169062	0.865542	0.567097	shared
ENSG00000103168	-0.807003	-0.484147	shared
L2b_84494470_84494661_-	-0.865033	-0.667534	shared
AluJb_84510507_84510800_-	-0.450545	-0.565024	shared
Charlie4a_85951500_85951754_+	0.888983	0.483123	shared
ENSG00000270058	-0.462831	-0.408404	shared
ENSG00000103248	-1.59527	-1.00399	shared
ENSG00000205047	0.49522	0.519141	shared
L1MB7_87773248_87773611_+	0.816857	0.821957	shared
ENSG00000104731	-0.722483	-0.472866	shared
AluSx_89609750_89610045_-	-0.541252	-0.447077	shared
AluSz_90108355_90108643_-	0.743251	0.790898	shared
ENSG00000166847	1.42958	1.0597	shared
MER68-int_23684912_23686057_+	0.969194	0.654674	shared
MLT1B_23686059_23686439_-	0.668937	0.524453	shared
AluJr_30116510_30116793_+	-0.917013	-0.679267	shared
AluJr_30118416_30118725_-	-0.927277	-0.885679	shared
AluSz_30294555_30294866_-	-0.778062	-0.693056	shared
AluSq2_30562271_30562553_-	0.710754	0.667601	shared
ENSG00000169951	1.39048	0.828805	shared
ENSG00000148341	-0.957688	-0.435948	shared
L1MEc_139534691_139535512_-	-0.625866	-0.817099	shared
LTR5B_139690985_139691882_+	0.963211	0.643313	shared
Ricksha_0_140321549_140321969_-	0.941357	0.689388	shared
L2b_77683130_77683725_+	-0.857047	-0.836732	shared
ENSG00000106733	-1.05348	-0.845332	shared
L2b_97367931_97367989_-	-1.25379	-1.34332	shared
AluSx1_97371201_97371496_+	-1.59092	-1.36193	shared
L1MB7_97788484_97789132_-	1.00281	0.882766	shared
ENSG00000172058	-0.433274	-0.457617	shared
LTR87_70330213_70330756_-	-0.667198	-0.545436	shared
ENSG00000157111	0.748716	0.637852	shared
MIRb_72426727_72426942_-	0.475842	0.560517	shared
ENSG00000132842	-0.811231	-0.442031	shared
ENSG00000152409	0.57188	0.474506	shared
MER21B_79455286_79456112_+	1.22787	1.12689	shared
L1PB4_79456384_79458195_-	1.30037	1.16222	shared
L1PB4_79458978_79460198_-	1.20441	1.11039	shared
L1MA2_79461788_79462115_-	1.01667	0.816261	shared
LTR86A1_96118242_96118497_+	-0.576324	-0.536281	shared
ENSG00000164307	-0.739283	-0.448815	shared
L1MC4a_150651655_150652324_+	0.993766	0.794395	shared
L1ME4c_172354359_172354565_-	0.401095	0.423431	shared
L1MB3_174883388_174883693_+	-0.618597	-0.439296	shared
ENSG00000100124	1.67201	1.28562	shared
MIR_38505750_38505972_+	0.999781	0.798016	shared
MIR_38505750_38505972_+	0.406727	0.498548	shared
L1M2c_38767606_38771715_-	-0.74908	-0.517384	shared
AluSz_43530357_43530602_-	-0.504147	-0.49855	shared
ENSG00000241484	-1.08242	-0.883087	shared
AluJr_45247423_45247732_+	-0.813202	-0.755492	shared
AluSx1_45247789_45248097_+	-0.590771	-0.541839	shared
MER34A1_45248182_45248407_-	-0.770601	-0.84828	shared
MER34B-int_45248982_45249625_-	-1.04074	-0.843324	shared
MIRc_45253641_45253744_+	-0.737186	-0.906671	shared
L2b_46690767_46690972_+	0.876443	1.06527	shared
ENSG00000217442	1.22012	0.957958	shared
ENSG00000100288	0.495435	0.439256	shared
ENSG00000100299	-1.48307	-1.13688	shared
ENSG00000176454	0.9091	0.410675	shared
ENSG00000128944	0.975986	0.557234	shared
ENSG00000128928	0.656368	0.464185	shared
MER113_41147081_41147297_-	0.559433	0.75432	shared
AluJb_41147298_41147600_+	0.708448	0.731256	shared
ENSG00000188089	0.986932	0.990098	shared
ENSG00000223572	-1.05888	-1.02899	shared
L1PA12_39139452_39140387_+	0.392007	0.446463	shared
ENSG00000128039	1.43732	1.02323	shared
L1P1_76010405_76011759_-	-0.677601	-0.543971	shared
Tigger1_76014764_76017116_+	-0.658211	-0.516283	shared
ENSG00000109452	-0.855396	-0.531245	shared
MSTB_152318974_152319392_-	0.827223	0.593251	shared
ENSG00000164142	-0.382194	-0.375748	shared
ENSG00000038002	-1.02727	-0.643947	shared
L1MA9_190960185_190962081_+	0.343859	0.363818	shared
ENSG00000188234	0.696727	0.683881	shared
ENSG00000152726	-1.27008	-1.23999	shared
ENSG00000198035	-0.722633	-0.665932	shared
ENSG00000174194	-0.838714	-0.870414	shared
ENSG00000204169	0.376257	0.408164	shared
AluSc_51733561_51733859_-	-0.625864	-0.512397	shared
ENSG00000204147	-1.2039	-0.78688	shared
L1PA5_52520082_52523220_+	0.475016	0.555562	shared
AluSx1_52640755_52641048_-	-0.64541	-0.567977	shared
L1MB4_81479477_81481597_+	-0.908249	-0.759361	shared
L1PA14_81508030_81511978_+	0.893805	0.825624	shared
L2d_81524520_81524745_-	1.30392	1.04899	shared
MIRb_81525744_81525986_-	1.38316	1.18744	shared
MIRb_81924130_81924233_-	-0.449629	-0.439705	shared
AluJr_104936324_104936562_-	0.745675	0.793996	shared
L1MB5_104937548_104937899_-	0.988847	0.738245	shared
L1MD2_124693572_124695387_-	1.034	0.954503	shared
ENSG00000188690	-0.614116	-0.433644	shared
L1MB3_129202936_129203412_-	0.662392	0.633339	shared
AluSp_33803719_33804030_+	1.40081	1.36236	shared
MLT1F_34133338_34133504_-	1.26608	0.992119	shared
AluSz_34214828_34215131_+	-1.19603	-0.933916	shared
AluJb_57571930_57572239_+	-0.858204	-0.729911	shared
LTR37A_61599983_61600129_-	-0.413803	-0.451219	shared
ENSG00000104738	0.555293	0.44078	shared
LTR8B_52860212_52860937_-	-0.751418	-0.645748	shared
ENSG00000215114	-0.929437	-0.442944	shared
MER20_144375492_144375700_-	0.541399	0.574757	shared
L1ME3E_169700204_169700680_+	0.517623	0.544254	shared
MLT1J_170558227_170558681_-	0.57818	0.554513	shared
MLT1E1A_170560600_170561136_+	0.544218	0.579033	shared
MLT1D_170564803_170565247_-	0.660598	0.628503	shared
L1PA12_172311485_172313584_-	1.0234	0.988661	shared
L1MA9_230879802_230881139_+	1.11966	0.971346	shared
ENSG00000124839	-0.685326	-0.546823	shared
ENSG00000178623	-0.718999	-0.509619	shared
AluJo_241561309_241561596_-	-0.676143	-0.662618	shared
MER41D_241561597_241561820_-	-0.623433	-0.682061	shared
MER30_241561846_241562048_-	-0.661029	-0.723444	shared
MIR3_241563892_241564055_+	-0.542621	-0.600889	shared
AluJr_241566884_241567045_-	-0.448749	-0.487804	shared
L1MEd_242685070_242685898_-	-1.10132	-0.877287	shared
L1MEd_242686642_242686823_-	-0.944333	-0.87777	shared
AluJo_242686962_242687276_-	-1.00385	-0.765881	shared
AluSx1_242687535_242687835_-	-1.01027	-0.871825	shared
AluSq2_242695943_242696235_-	1.02736	0.936544	shared
L1MEd_242698355_242698982_-	1.16107	1.02581	shared
AluJb_242712430_242712731_+	1.09032	0.7015	shared
MER49_242739632_242740356_-	0.990019	0.913234	shared
MER49_242740771_242740935_-	0.736925	0.739993	shared
L1MB7_592030_592552_-	0.616538	0.396369	shared
ENSG00000255198	-0.808289	-0.585641	shared
ENSG00000167965	0.666163	0.82254	shared
ENSG00000059122	1.21454	0.931124	shared
L2b_3083327_3083499_-	0.700186	0.644081	shared
ENSG00000103351	1.12604	0.946986	shared
ENSG00000183793	0.819962	0.832072	shared
AluSx1_15821051_15821356_-	-0.656552	-0.519153	shared
ENSG00000091262	0.466921	0.542988	shared
ENSG00000103226	-0.88605	-0.851651	shared
ENSG00000144026	0.740304	0.474389	shared
ENSG00000169629	0.569389	0.668086	shared
ENSG00000237753	-0.878044	-0.888089	shared
L1MEi_43022101_43022457_-	-0.458357	-0.532756	shared
MIR3_55400613_55400775_-	0.596816	0.529506	shared
ENSG00000162994	1.33638	0.773027	shared
AluSx3_55798165_55798456_+	-0.51033	-0.473766	shared
ENSG00000105669	0.383684	0.40335	shared
MLT2B3_31733087_31734017_-	-0.790841	-0.624711	shared
ENSG00000197841	-0.726808	-0.59292	shared
L1M4_36153743_36154175_-	0.639541	0.638454	shared
ENSG00000269051	0.679124	0.486431	shared
AluSx3_53717339_53717635_-	0.6788	0.491729	shared
LTR5B_53923784_53924740_+	0.428622	0.456372	shared
AluY_54953719_54954023_+	-0.592224	-0.578719	shared
AluSx_55826402_55826712_+	-0.725336	-0.553922	shared
AluY_55826848_55827147_+	-0.661099	-0.535603	shared
MER63A_55827470_55827652_-	-0.770611	-0.477709	shared
MER1B_57957466_57957782_+	-0.448445	-0.485723	shared
AluSx_58378732_58378945_-	-0.524786	-0.394658	shared
ENSG00000173480	1.0273	0.578512	shared
AluY_5709640_5709948_+	-0.598219	-0.766434	shared
AluSp_5710094_5710400_-	-0.592741	-0.721306	shared
MIR_5832666_5832815_-	0.809186	0.802486	shared
HERV9NC-int_8444045_8450504_+	-0.485816	-0.386782	shared
ENSG00000188321	-1.51129	-0.958899	shared
L1MC5_44005118_44005272_+	0.80955	0.920652	shared
L1M4_44343081_44344368_-	-0.867247	-0.72364	shared
L1MEf_44345885_44346478_-	-0.695188	-0.555405	shared
Charlie1a_44346754_44347212_+	-0.57778	-0.525343	shared
Charlie1a_44347492_44348423_+	-0.69676	-0.635758	shared
ENSG00000204920	-1.46602	-1.14669	shared
ENSG00000178386	-0.782964	-0.585724	shared
ENSG00000160014	0.852137	0.81085	shared
MamRTE1_129817536_129817612_+	-0.574703	-0.591847	shared
AluSc_141645579_141645872_+	-0.567805	-0.497499	shared
L1ME3G_150302309_150302597_-	-1.54366	-1.52392	shared
FRAM_150302862_150302979_-	-1.44354	-1.473	shared
MLT1A_150303482_150303843_+	-1.52811	-1.49959	shared
ENSG00000169313	-0.720748	-0.390416	shared
LTR37B_191095123_191095292_-	-0.445826	-0.408308	shared
L2c_194369900_194370095_+	1.33199	1.23388	shared
AluSz6_194370636_194370947_-	0.956459	0.928233	shared
MIR_194371052_194371246_+	1.24904	1.04329	shared
MER1B_195414540_195414777_+	0.630631	0.770131	shared
MER3_195418975_195419071_-	0.62465	0.694576	shared
L2c_195420671_195420843_-	0.608118	0.706826	shared
L1PA7_195422754_195423248_-	0.62596	0.601282	shared
L2_195424365_195425795_+	0.639921	0.805839	shared
L2_195424365_195425795_+	0.777438	0.724362	shared
L1MD_195427132_195427335_+	0.451426	0.425248	shared
L1MC5a_195685324_195685599_-	0.733396	0.758188	shared
L1MC5a_195686221_195686609_-	0.474672	0.422994	shared
L1MC5a_195686221_195686609_-	1.01146	0.837765	shared
L1MB3_196475644_196476436_-	-0.529949	-0.60969	shared
MER54A_196697588_196698447_-	-0.607697	-0.492845	shared
AluSg_196699093_196699392_-	-0.544651	-0.463731	shared
AluSx_196706097_196706405_+	0.700095	0.474238	shared
AluSz_196707010_196707280_-	0.50448	0.388464	shared
L1MD_196707310_196707742_+	0.691511	0.495895	shared
L1MDa_197264160_197264735_-	0.835419	0.514017	shared
L1MDa_197264748_197265074_-	0.484274	0.455198	shared
ENSG00000242516	-1.23847	-0.97527	shared
L1M1_75721927_75725156_-	-1.05128	-0.945462	shared
L1PREC2_75728347_75728772_-	-1.15227	-0.953968	shared
L2d2_98295877_98296101_-	0.687315	0.674332	shared
HERVK9-int_38464863_38468747_+	-1.00149	-0.751339	shared
HAL1_45139969_45142158_-	0.630247	0.503249	shared
ENSG00000187624	1.35495	1.1177	shared
L2d_997911_998159_-	-0.652917	-0.496935	shared
MIR1_Amn_2625077_2625222_-	0.806423	0.456955	shared
AluY_7158563_7158858_+	-0.677399	-0.534939	shared
ENSG00000154803	0.873697	0.546585	shared
LTR12C_19556655_19558185_-	-0.736724	-0.502648	shared
L4_A_Mam_21205931_21206066_-	-0.807208	-0.841557	shared
L1ME2_21206780_21207002_-	1.1878	0.968536	shared
L2b_25627096_25627167_-	-0.50653	-0.448817	shared
MLT1D_105562835_105563335_+	-1.04921	-0.952195	shared
AluJo_112100297_112100598_-	0.660364	0.672168	shared
MIR_112105642_112105851_-	-0.802568	-0.678602	shared
L1M6B_143306996_143307193_+	1.30415	1.26848	shared
THE1A-int_143910732_143913080_+	-0.627998	-0.480578	shared
ENSG00000050327	0.826459	0.913425	shared
L1PA6_150504644_150510803_+	-0.470251	-0.539366	shared
L1PB2_150579341_150582271_+	-0.753859	-0.78973	shared
ENSG00000261455	-0.773489	-0.640893	shared
ENSG00000146909	-0.784511	-0.623722	shared
AluSq2_75012574_75012883_+	0.767064	0.751677	shared
ENSG00000127952	-1.36555	-0.969512	shared
L1P1_89989204_89994592_-	-0.490172	-0.509448	shared
L1PB4_24921744_24922693_-	0.459248	0.586074	shared
MER4-int_30607938_30609663_+	-1.18449	-0.794544	shared
HERV4_I-int_30612019_30612752_-	-1.16332	-0.588957	shared
HERV4_I-int_30612904_30613670_-	-1.36161	-1.22383	shared
L1MC5a_38383621_38383912_+	0.90343	0.844333	shared
ENSG00000246067	-0.892995	-0.857457	shared
AluY_118516697_118517002_+	0.756844	0.54596	shared
MIR_120096858_120097018_+	0.926612	0.610991	shared
L2a_129723512_129723628_-	0.657507	0.519796	shared
L3_130757273_130757692_-	1.09939	1.04225	shared
L3_130758075_130759218_-	1.23081	1.17125	shared
L2c_130760010_130760869_+	1.22866	1.10838	shared
AluJb_64596105_64596241_+	0.412628	0.424404	shared
LTR88c_8995387_8995559_-	0.64147	0.783493	shared
AluSz_8995787_8996068_+	0.941131	0.813545	shared
SVA_D_8998936_9000000_+	0.928948	0.755684	shared
ENSG00000188659	1.82025	1.70634	shared
AluSc_82556410_82556701_-	1.53382	1.40583	shared
ENSG00000156232	0.853366	0.396774	shared
AluSx3_90761738_90762057_+	0.523029	0.606384	shared
AluSx1_90775857_90776191_+	1.10731	0.999344	shared
HERVH-int_100980462_100986406_+	-0.788054	-0.57043	shared
L2a_101611890_101612224_-	-0.583269	-0.511167	shared
L1ME4b_101612358_101612690_+	-0.540478	-0.400438	shared
HERVH-int_101612692_101618498_+	-0.658515	-0.495641	shared
HERVH-int_101612692_101618498_+	-0.614602	-0.469315	shared
AluJb_14440562_14440789_-	0.00884229	0.53974	tumor_specific
AluJb_201927549_201927841_+	-0.0375451	-0.416983	tumor_specific
AluJb_30699932_30700214_+	-0.0373091	0.377109	tumor_specific
AluJb_33696001_33696287_+	0.0912963	0.623943	tumor_specific
AluJb_35566406_35566703_-	-0.0161368	0.377336	tumor_specific
AluJb_42714497_42714770_+	-0.0735349	0.72039	tumor_specific
AluJb_55527580_55527880_+	0.0095956	0.520351	tumor_specific
AluJb_69546392_69546553_+	0.0108416	0.427308	tumor_specific
AluJb_69546392_69546553_+	0.182814	-0.702962	tumor_specific
AluJb_81442455_81442728_+	0.0627213	0.476607	tumor_specific
AluJb_89648056_89648352_-	0.0689332	0.420179	tumor_specific
AluJo_16193520_16193824_+	0.000378587	0.397794	tumor_specific
AluJo_170671758_170672064_-	-0.000923958	-0.606215	tumor_specific
AluJo_71162967_71163277_+	0.167676	-0.49678	tumor_specific
AluJr_1458450_1458712_+	-0.0012236	-0.456523	tumor_specific
AluJr_154547626_154547925_+	-0.045715	-0.43372	tumor_specific
AluJr_57064613_57064896_+	0.178754	-0.413855	tumor_specific
AluJr_57282866_57283145_+	-0.0374217	-0.393394	tumor_specific
AluJr_71251124_71251417_-	-0.0847688	0.592441	tumor_specific
AluJr_93600081_93600380_-	0.0539584	0.720653	tumor_specific
AluJr4_60527641_60527803_-	-0.217315	-0.85433	tumor_specific
AluJr4_99814108_99814406_-	0.103018	0.443396	tumor_specific
AluSc_247262656_247262942_-	0.0918852	0.468535	tumor_specific
AluSc_46333049_46333346_-	-0.046327	-0.507601	tumor_specific
AluSc_66150133_66150309_-	-0.0044164	-0.417686	tumor_specific
AluSc8_6512526_6512796_-	0.0347298	-0.572494	tumor_specific
AluSc8_97473085_97473242_+	-0.247407	0.924689	tumor_specific
AluSg_130504061_130504353_+	-0.0798965	-0.494531	tumor_specific
AluSg_62532333_62532628_-	0.0387329	0.428542	tumor_specific
AluSg_71967667_71967969_+	-0.115813	-0.579567	tumor_specific
AluSg_76833426_76833728_+	-0.00238424	-0.486299	tumor_specific
AluSg_77868887_77869136_-	0.0299795	0.43229	tumor_specific
AluSg_89658099_89658405_-	0.214468	0.703915	tumor_specific
AluSg4_114160815_114160994_+	0.134257	0.492838	tumor_specific
AluSg4_89658844_89659149_-	0.209059	0.66378	tumor_specific
AluSg7_43557814_43558114_+	0.045156	0.802619	tumor_specific
AluSp_112637167_112637463_+	0.0749811	0.910165	tumor_specific
AluSp_1413654_1413743_+	-0.0906826	-0.662357	tumor_specific
AluSp_36329297_36329585_+	0.144177	0.523192	tumor_specific
AluSp_44061174_44061481_+	0.083592	-0.430953	tumor_specific
AluSp_44989172_44989486_-	0.163374	0.758356	tumor_specific
AluSp_46827234_46827552_+	0.13102	0.735721	tumor_specific
AluSp_48461846_48462146_+	-0.165186	-0.420974	tumor_specific
AluSp_50410835_50411119_+	-0.1792	-0.479563	tumor_specific
AluSq2_33368682_33368985_-	0.0695702	0.479682	tumor_specific
AluSq2_36577113_36577428_-	0.0528185	0.566143	tumor_specific
AluSq2_55706412_55706719_+	-0.00126671	-0.457498	tumor_specific
AluSq2_89659208_89659524_-	0.162095	0.528718	tumor_specific
AluSx_133136968_133137272_-	0.270268	0.776882	tumor_specific
AluSx_19235246_19235465_-	0.0377495	-0.533418	tumor_specific
AluSx_21192450_21192734_+	0.0845206	-0.518624	tumor_specific
AluSx_27030806_27031105_-	0.139141	-0.860819	tumor_specific
AluSx_41618303_41618611_-	0.078229	0.532646	tumor_specific
AluSx_44810093_44810392_+	0.0504294	0.375357	tumor_specific
AluSx_65191839_65191936_+	0.0924994	0.796138	tumor_specific
AluSx_69243502_69243690_-	-0.0887358	-0.407454	tumor_specific
AluSx_75632417_75632716_-	0.0613376	0.637203	tumor_specific
AluSx_97344801_97345100_-	-0.0608324	-0.497458	tumor_specific
AluSx1_101406813_101407115_-	-0.0185911	-0.439886	tumor_specific
AluSx1_157056089_157056373_+	-0.107414	-0.44621	tumor_specific
AluSx1_15802762_15803028_-	0.139511	0.535765	tumor_specific
AluSx1_194039079_194039369_+	-0.122009	0.627238	tumor_specific
AluSx1_21830479_21830774_-	0.0540261	0.420126	tumor_specific
AluSx1_22113728_22114034_-	0.0173928	0.398521	tumor_specific
AluSx1_29015790_29016096_+	0.0733507	-0.401573	tumor_specific
AluSx1_3432020_3432321_+	-0.0483129	0.389625	tumor_specific
AluSx1_36613932_36614227_-	0.0714556	-0.424029	tumor_specific
AluSx1_57593312_57593626_+	0.0146516	0.421171	tumor_specific
AluSx1_66013503_66013810_+	0.1302	0.481182	tumor_specific
AluSx1_88321275_88321582_-	0.313884	0.857776	tumor_specific
AluSx1_97974316_97974609_+	-0.0166364	-0.443133	tumor_specific
AluSx3_113419877_113420175_+	-0.0125955	-0.477803	tumor_specific
AluSx3_133626059_133626364_-	0.19425	0.67213	tumor_specific
AluSx3_1601576_1601877_-	-0.00933864	-0.591746	tumor_specific
AluSx3_17450545_17450837_-	0.180915	0.46159	tumor_specific
AluSx3_21218470_21218765_-	0.0775186	-0.516237	tumor_specific
AluSx4_155703348_155703653_+	-0.0951222	0.582482	tumor_specific
AluSx4_23551032_23551311_+	-0.0211472	0.384841	tumor_specific
AluSx4_790157_790370_-	-0.0160643	-0.41807	tumor_specific
AluSz_1005293_1005575_-	-0.22348	-0.632342	tumor_specific
AluSz_123121880_123122195_-	0.0310577	-0.699266	tumor_specific
AluSz_128105348_128105630_-	0.234865	-0.540053	tumor_specific
AluSz_19461131_19461427_+	-0.0769214	0.468038	tumor_specific
AluSz_195474455_195474749_+	0.182972	0.912733	tumor_specific
AluSz_33076238_33076547_+	-0.0287049	-0.519685	tumor_specific
AluSz_47796369_47796678_-	-0.166891	-0.769344	tumor_specific
AluSz_481009_481291_-	0.0363955	0.59963	tumor_specific
AluSz_50399681_50399993_-	-0.148058	-0.671996	tumor_specific
AluSz_70146471_70146749_-	0.0295555	-0.403686	tumor_specific
AluSz_85019279_85019585_+	0.0312351	0.445229	tumor_specific
AluSz_90442313_90442616_-	0.0670995	0.424212	tumor_specific
AluSz_97574453_97574733_-	0.177816	0.512294	tumor_specific
AluSz6_33142944_33143248_-	0.102332	-0.448129	tumor_specific
AluSz6_55704315_55704625_+	-0.0322813	0.40646	tumor_specific
AluSz6_56596959_56597133_-	0.177284	-0.714433	tumor_specific
AluY_128192607_128192914_-	0.0239179	0.450098	tumor_specific
AluY_131070531_131070831_+	-0.0246193	-0.699149	tumor_specific
AluY_131903474_131903767_+	-0.104416	0.727801	tumor_specific
AluY_155647845_155648146_-	0.0203598	-0.460781	tumor_specific
AluY_160214660_160214956_+	0.0236865	0.441593	tumor_specific
AluY_21012884_21013188_-	0.0996377	0.510054	tumor_specific
AluY_242708843_242709140_-	0.183452	0.581639	tumor_specific
AluY_44282382_44282690_-	-0.156811	-0.466796	tumor_specific
AluY_79636598_79636889_-	-0.295749	-0.847084	tumor_specific
AluYk2_89659767_89660059_-	-0.0693963	0.62338	tumor_specific
Arthur1B_42839022_42839267_-	0.171006	0.561933	tumor_specific
Charlie15a_74972407_74972609_-	-0.0545894	0.457516	tumor_specific
Charlie1a_46753700_46754253_-	0.0464492	-0.581339	tumor_specific
Charlie20a_69722465_69722675_+	-0.0416963	-0.438018	tumor_specific
Charlie8_128218434_128218539_+	0.00283729	0.483366	tumor_specific
FLAM_A_595133_595249_+	0.147721	0.650975	tumor_specific
FLAM_A_65508064_65508188_+	0.172205	0.481608	tumor_specific
FLAM_A_98286630_98286679_+	0.111901	0.643138	tumor_specific
FLAM_C_34207047_34207185_-	-0.0693354	0.748901	tumor_specific
FRAM_40183772_40183938_-	0.00623367	0.450649	tumor_specific
HAL1_43285438_43286056_-	-0.357526	0.916475	tumor_specific
HERV17-int_83395833_83401206_+	-0.141606	-0.46229	tumor_specific
HERVH-int_44220957_44226688_-	0.0686807	0.85846	tumor_specific
HERVH-int_44386150_44391885_-	-0.13217	-0.515953	tumor_specific
HERVIP10F-int_42500468_42503342_-	-0.0757869	0.391718	tumor_specific
HERVK3-int_46468034_46470757_+	0.156973	0.437692	tumor_specific
HERVK9-int_184730544_184737595_-	-0.143215	0.778325	tumor_specific
HERVL18-int_87070726_87074037_+	0.0719732	0.461954	tumor_specific
HSMAR1_195366987_195368314_-	0.05056	-0.489937	tumor_specific
L1M2_54728070_54728854_+	0.191498	-0.669989	tumor_specific
L1M3f_3010490_3012436_+	0.179008	0.822741	tumor_specific
L1M4c_5004105_5004371_-	0.281071	0.6828	tumor_specific
L1M5_40885693_40885808_-	-0.137852	0.531811	tumor_specific
L1M5_78637173_78637788_-	0.0776815	0.521713	tumor_specific
L1M6_36652677_36653204_-	0.0727651	0.464581	tumor_specific
L1MA2_67869001_67869991_-	0.145744	0.845208	tumor_specific
L1MA4_195352396_195352802_-	-0.00183413	0.549848	tumor_specific
L1MA4_35282205_35282966_-	0.125736	-0.672796	tumor_specific
L1MA4A_14563377_14564252_+	0.0490572	-0.35795	tumor_specific
L1MA7_15801009_15801516_-	-0.0180999	0.45865	tumor_specific
L1MA9_215294_216012_-	-0.136922	-0.436443	tumor_specific
L1MA9_216023_217000_-	-0.0836556	-0.409658	tumor_specific
L1MB4_89659525_89659632_-	0.130821	0.543299	tumor_specific
L1MB5_208469316_208470220_-	-0.126026	-0.58705	tumor_specific
L1MB5_75442988_75443195_-	-0.096766	0.604809	tumor_specific
L1MB7_67060106_67060968_-	-0.0730113	-0.845878	tumor_specific
L1MB7_84258904_84259626_+	-0.0790699	-0.652891	tumor_specific
L1MB8_114870966_114871941_+	-0.0762889	0.452666	tumor_specific
L1MC_48510868_48511185_-	0.0148243	-0.373851	tumor_specific
L1MC1_21062894_21065213_-	0.0322468	0.472007	tumor_specific
L1MC1_21066997_21068704_-	-0.0597543	0.456315	tumor_specific
L1MC4_24660947_24661749_-	0.00567004	-0.558212	tumor_specific
L1MC4_89660060_89660288_-	0.0335132	0.541722	tumor_specific
L1MC5a_191379771_191380334_+	-0.269516	0.689121	tumor_specific
L1MC5a_263745_264168_+	0.0940588	0.941746	tumor_specific
L1MCa_45245448_45245777_-	-0.0235702	-0.601499	tumor_specific
L1MD_89465865_89466972_-	0.0528955	-0.433678	tumor_specific
L1MD2_2439820_2440754_+	0.0949395	0.57306	tumor_specific
L1MD2_61910016_61911110_-	-0.0704485	0.489017	tumor_specific
L1MD3_104343011_104343137_+	-0.13199	0.593468	tumor_specific
L1MD3_223434266_223435028_-	0.0768432	0.424302	tumor_specific
L1ME1_40560255_40560742_-	0.0682889	0.461578	tumor_specific
L1ME1_88215421_88217379_+	-0.0797747	-0.7054	tumor_specific
L1ME1_90991260_90991746_-	-0.021935	-0.454559	tumor_specific
L1ME2_52450867_52451097_-	0.111756	-0.545922	tumor_specific
L1ME3_123669069_123669648_+	0.0901783	-0.401563	tumor_specific
L1ME3_21932310_21933061_-	0.18208	0.54943	tumor_specific
L1ME3_40190848_40191237_-	0.0783192	0.536997	tumor_specific
L1ME3A_100060206_100061676_+	0.0774904	0.416788	tumor_specific
L1ME3A_116245466_116245936_-	0.142003	0.688301	tumor_specific
L1ME3Cz_17735380_17736386_-	-0.0451037	0.639332	tumor_specific
L1ME3G_19145227_19146037_+	-0.0611682	0.509188	tumor_specific
L1ME3G_45926310_45926964_+	-0.222501	-0.608941	tumor_specific
L1ME4a_23419628_23420090_+	-0.0114003	-0.406898	tumor_specific
L1ME4a_45930249_45930428_+	-0.0436765	-0.54351	tumor_specific
L1ME4a_51104698_51106194_+	0.0905683	0.523994	tumor_specific
L1ME4c_124641242_124641347_-	-0.00911162	-0.439322	tumor_specific
L1MEc_151059642_151060801_+	0.107874	0.447562	tumor_specific
L1MEc_46743901_46744618_-	-0.0834495	-0.565366	tumor_specific
L1MEc_66923293_66924696_-	0.15694	0.449575	tumor_specific
L1MEc_833679_835192_-	0.0565414	-0.412494	tumor_specific
L1MEd_41519463_41519984_-	0.10132	0.619901	tumor_specific
L1MEg_195353946_195354109_-	0.0574082	0.451666	tumor_specific
L1MEg_195354262_195354537_-	0.0920743	0.481054	tumor_specific
L1MEj_60166518_60166961_+	-0.129765	-0.417836	tumor_specific
L1P3_187552562_187553542_-	-0.168553	-0.554521	tumor_specific
L1PA10_118414454_118415474_+	-0.0495449	0.440053	tumor_specific
L1PA15_11107376_11111174_+	0.181068	0.595124	tumor_specific
L1PA15_76426393_76426642_+	0.0653636	-0.481317	tumor_specific
L1PA17_45930711_45932518_-	-0.0492956	-0.543138	tumor_specific
L1PA3_108902109_108908135_-	0.0302003	-0.667066	tumor_specific
L1PA3_55963465_55969528_-	-0.205538	-0.692088	tumor_specific
L1PA3_95756910_95762936_-	0.245139	-0.391013	tumor_specific
L1PA3_97833156_97839543_-	-0.137248	-0.490428	tumor_specific
L1PA4_112242417_112244896_-	0.183267	0.557259	tumor_specific
L1PA4_159639_165778_-	0.806175	-0.612311	tumor_specific
L1PA4_97956526_97962703_-	-0.059709	-0.440752	tumor_specific
L1PA5_100015102_100021143_-	-0.184369	-0.472003	tumor_specific
L1PA5_122474371_122480497_+	-0.0368682	-0.47287	tumor_specific
L1PA5_36698257_36701626_+	-0.1075	-0.871655	tumor_specific
L1PA7_120121932_120124588_+	-0.0650287	-0.494675	tumor_specific
L1PA7_21104820_21110176_+	0.130113	0.455481	tumor_specific
L1PB_63976829_63978963_+	-0.0285773	-0.466173	tumor_specific
L1PB1_157892633_157892936_-	-0.0117497	0.495001	tumor_specific
L1PB1_191357381_191361788_+	-0.016652	0.411165	tumor_specific
L1PB4_66922213_66922830_-	0.0367986	0.412062	tumor_specific
L1PBa_15798256_15799159_+	0.0793285	0.414956	tumor_specific
L2_10500765_10501086_-	-0.116456	-0.40388	tumor_specific
L2_109612949_109613698_-	-0.219792	1.03968	tumor_specific
L2_111964995_111965622_+	-0.139803	-0.526982	tumor_specific
L2_127631990_127632185_+	0.159143	-0.748657	tumor_specific
L2_187540705_187541025_-	-0.0553956	-0.426939	tumor_specific
L2_31899382_31899809_-	-0.1062	0.41234	tumor_specific
L2_33765533_33765880_+	-0.042571	-0.422579	tumor_specific
L2_39118330_39118502_+	0.161785	-0.503034	tumor_specific
L2_87353596_87353753_-	0.123249	0.433238	tumor_specific
L2a_128216927_128217042_+	0.0904526	0.517523	tumor_specific
L2a_187547651_187548427_+	-0.0974259	-0.563324	tumor_specific
L2a_27820732_27820835_-	-0.278716	0.518859	tumor_specific
L2a_30680320_30680740_+	0.0301726	-0.627763	tumor_specific
L2a_36579019_36579203_+	0.143605	0.59676	tumor_specific
L2a_4622773_4623090_-	-0.0297019	-0.460459	tumor_specific
L2a_47658691_47660321_-	-0.0312484	-0.401131	tumor_specific
L2a_53090550_53090886_+	-0.195688	-0.782608	tumor_specific
L2a_53591105_53591646_-	0.0580972	0.445859	tumor_specific
L2a_56439491_56439734_+	-0.0622123	0.751235	tumor_specific
L2a_68508200_68508678_+	0.0265009	-0.488595	tumor_specific
L2a_85618691_85618884_-	0.00989795	-0.439803	tumor_specific
L2b_117181618_117181999_-	0.0113895	-0.407794	tumor_specific
L2b_128218735_128218950_-	0.0987785	0.498896	tumor_specific
L2b_3788375_3788422_-	0.123924	0.521497	tumor_specific
L2b_38529680_38529849_-	0.182323	-0.813595	tumor_specific
L2b_60224061_60224769_-	-0.0207429	0.683437	tumor_specific
L2b_75642571_75642894_-	-0.0343477	-0.434277	tumor_specific
L2b_78293605_78293710_+	0.0792921	0.411563	tumor_specific
L2b_95210000_95210576_-	-0.00451866	0.438753	tumor_specific
L2c_102720438_102720722_+	-0.109511	0.410604	tumor_specific
L2c_116308666_116308770_+	-0.0163636	-0.477038	tumor_specific
L2c_128326994_128327344_+	0.00931901	-0.471406	tumor_specific
L2c_138619365_138619414_-	-0.085251	0.702886	tumor_specific
L2c_168043712_168044075_-	-0.0219261	0.607022	tumor_specific
L2c_31656895_31657019_-	0.116865	-0.494956	tumor_specific
L2c_32114816_32115262_-	-0.104544	-0.445231	tumor_specific
L2c_377899_378022_-	-0.122244	-0.436733	tumor_specific
L2d_88443676_88443881_-	0.128593	-0.441323	tumor_specific
L2d2_142144282_142144395_-	-0.149156	0.556103	tumor_specific
L2d2_21012653_21012855_+	0.0991192	0.531674	tumor_specific
L2d2_35230492_35230599_-	-0.125971	-0.611676	tumor_specific
L3_2439270_2439735_+	-0.0142508	0.50202	tumor_specific
L3_39079713_39079771_+	0.0645914	-0.376902	tumor_specific
L3_76509625_76509718_-	0.130509	0.58237	tumor_specific
L3b_205488590_205488742_-	0.032686	0.387937	tumor_specific
L4_C_Mam_30961785_30962086_-	0.232563	-0.424881	tumor_specific
LOR1-int_58766844_58767598_-	-0.155644	-0.398037	tumor_specific
LTR101_Mam_116430706_116430840_-	-0.0741839	-0.517519	tumor_specific
LTR13__89707148_89708075_-	0.0605412	0.394728	tumor_specific
LTR16_34820122_34820582_+	0.0815039	0.516177	tumor_specific
LTR16_86146665_86147094_-	-0.0785339	0.416842	tumor_specific
LTR28B_45243254_45244108_-	-0.11647	-0.586411	tumor_specific
LTR30_309445_310164_-	0.0240547	0.393328	tumor_specific
LTR33A_194039996_194040433_-	0.183628	0.587577	tumor_specific
LTR39_45928839_45929627_-	-0.150447	-0.602729	tumor_specific
LTR47A_42901922_42902069_-	0.09903	0.719381	tumor_specific
LTR47B2_201804758_201805189_+	0.194662	0.615859	tumor_specific
LTR67B_22114270_22114478_-	0.0377398	0.413158	tumor_specific
LTR79_40712464_40712831_-	0.169813	0.492794	tumor_specific
LTR7C_13529954_13530283_-	0.106221	0.558108	tumor_specific
LTR7C_212603265_212603736_-	-0.182883	-0.55157	tumor_specific
LTR8_7146576_7146824_-	-0.0874076	1.0378	tumor_specific
LTR82B_110916719_110917022_-	-0.0160861	-0.406801	tumor_specific
LTR89_194373202_194373382_+	0.0833372	0.559898	tumor_specific
MamRep137_24952640_24952918_-	-0.0370806	0.872999	tumor_specific
MamTip2b_61033431_61033612_+	0.0984193	0.524059	tumor_specific
MER103C_78292222_78292322_-	0.14466	0.371673	tumor_specific
MER105_46091280_46091408_+	-0.0243441	0.491006	tumor_specific
MER11B_74285293_74286374_+	0.144603	0.465326	tumor_specific
MER11C_145985147_145986214_+	-0.0621484	-0.558016	tumor_specific
MER1A_25461423_25461945_+	-0.0278092	-0.492369	tumor_specific
MER1B_357503_357697_-	-0.00677871	-0.422952	tumor_specific
MER2_164444698_164445020_+	-0.124652	-0.398086	tumor_specific
MER20_55821918_55822103_+	0.132872	0.694751	tumor_specific
MER21-int_22956774_22957658_-	0.000854239	-0.517054	tumor_specific
MER21C_83403518_83404225_+	0.0109418	-0.422994	tumor_specific
MER30_52884759_52884976_-	-0.0102578	0.541689	tumor_specific
MER33_40189130_40189429_+	0.0605647	0.491155	tumor_specific
MER39B_160767566_160768111_-	-0.105448	0.452973	tumor_specific
MER4-int_85606627_85607644_-	-0.00853554	0.458699	tumor_specific
MER46C_6250036_6250382_+	0.199762	0.732644	tumor_specific
MER47B_2107511_2107829_+	0.0522514	-0.45743	tumor_specific
MER49_158532365_158533079_+	-0.206582	-0.567797	tumor_specific
MER49_242740771_242740935_-	0.0521517	0.572868	tumor_specific
MER51-int_133172_136982_+	0.427083	-0.597339	tumor_specific
MER57B1_88322011_88322367_+	0.264979	0.892177	tumor_specific
MER58A_114180080_114180300_+	0.0775987	0.50797	tumor_specific
MER58B_63337106_63337387_+	0.109085	0.467658	tumor_specific
MER5A_13148385_13148521_+	-0.135075	-0.690496	tumor_specific
MER5A_89903559_89903667_-	-0.0894077	-0.385113	tumor_specific
MER5B_105221287_105221368_+	0.123368	0.574063	tumor_specific
MER5B_128191444_128191564_+	-0.0768564	-0.512195	tumor_specific
MER63A_223944100_223944288_+	-0.0730963	0.419733	tumor_specific
MER68_5044110_5044621_-	0.133898	0.741796	tumor_specific
MER83_57958098_57958516_-	-0.15225	0.451183	tumor_specific
MER83B-int_65455854_65456194_-	0.0120318	-0.558471	tumor_specific
MER92B_34693168_34693318_-	-0.0551923	-0.505935	tumor_specific
MER9a2_9849693_9850205_+	0.0597516	-0.411677	tumor_specific
MIR_106391822_106392080_-	0.186131	0.676748	tumor_specific
MIR_111718131_111718377_+	0.00590354	-0.786119	tumor_specific
MIR_114169694_114169923_+	0.117155	0.446323	tumor_specific
MIR_160215305_160215530_+	-0.0423937	-0.430695	tumor_specific
MIR_166606806_166606952_+	0.176458	-0.693464	tumor_specific
MIR_173134276_173134481_+	0.0430976	0.443566	tumor_specific
MIR_21032806_21032861_-	0.0453494	0.523271	tumor_specific
MIR_3792981_3793123_+	0.0432449	0.562958	tumor_specific
MIR_894563_894806_-	0.127976	-0.449146	tumor_specific
MIR_97641728_97641940_-	0.0534536	0.436077	tumor_specific
MIR3_105970021_105970183_+	-0.00600346	0.40582	tumor_specific
MIR3_203153452_203153547_+	-0.0680819	0.449809	tumor_specific
MIR3_21033342_21033449_-	0.137082	0.493112	tumor_specific
MIR3_221911958_221912102_-	0.0706658	0.492627	tumor_specific
MIR3_223815433_223815580_-	0.0581486	0.373677	tumor_specific
MIR3_32020996_32021049_+	-0.134202	0.555297	tumor_specific
MIR3_36715789_36715828_+	0.212717	-0.512533	tumor_specific
MIR3_38138028_38138158_+	0.149219	-0.408631	tumor_specific
MIR3_6294446_6294550_+	0.154002	0.485986	tumor_specific
MIRb_100982415_100982651_+	0.0193479	0.709185	tumor_specific
MIRb_114551734_114551900_-	0.0531611	0.430641	tumor_specific
MIRb_195343801_195343994_-	0.0452729	0.542722	tumor_specific
MIRb_203153071_203153277_+	0.0103629	0.453692	tumor_specific
MIRb_2727553_2727815_+	-0.196713	-0.487897	tumor_specific
MIRb_3084192_3084281_-	-0.0742761	-0.657198	tumor_specific
MIRb_36579230_36579367_+	-0.204523	-0.631007	tumor_specific
MIRb_40189908_40190041_+	-0.0210767	0.492932	tumor_specific
MIRb_45122924_45123097_-	0.137787	0.730667	tumor_specific
MIRb_61275152_61275365_-	0.119216	0.523069	tumor_specific
MIRb_85181288_85181392_+	-0.17085	-0.537485	tumor_specific
MIRb_90745776_90745935_+	0.0881183	-0.686679	tumor_specific
MIRc_119029022_119029117_+	-0.266892	-0.704536	tumor_specific
MIRc_122167850_122167952_+	0.00759003	0.424313	tumor_specific
MIRc_150103567_150103769_+	-0.0617625	-0.678948	tumor_specific
MIRc_187539184_187539309_-	-0.05212	-0.438534	tumor_specific
MIRc_32670032_32670089_+	-0.123199	-0.388781	tumor_specific
MIRc_35658741_35658812_-	-0.110882	-0.643468	tumor_specific
MIRc_40192712_40192939_+	0.0594788	0.476732	tumor_specific
MIRc_74971599_74971692_-	0.179306	-0.430351	tumor_specific
MIRc_74973632_74973856_-	0.0435039	-0.431773	tumor_specific
MLT1A1_860625_860972_-	-0.056429	0.410221	tumor_specific
MLT1B_91002052_91002406_-	-0.00931712	-0.428753	tumor_specific
MLT1C2_25761003_25761431_-	0.0811078	0.494216	tumor_specific
MLT1D_187618276_187618723_-	-0.0857372	-0.444574	tumor_specific
MLT1D_90996744_90997193_+	-0.145737	-0.427834	tumor_specific
MLT1D_97970691_97971156_-	-0.0485099	-0.448147	tumor_specific
MLT1E2_37065077_37065561_+	0.0460252	0.4105	tumor_specific
MLT1G_187616077_187616538_+	-0.13674	-0.468614	tumor_specific
MLT1H_118887767_118888229_+	0.118597	0.473231	tumor_specific
MLT1I_70027942_70028262_+	-0.145972	-0.434003	tumor_specific
MLT1J_14987965_14988375_-	-0.0179416	0.50457	tumor_specific
MLT1J1_118403472_118403893_+	-0.081538	-0.381718	tumor_specific
MLT1J1_128197795_128198180_-	0.0777567	0.544387	tumor_specific
MLT1J2_33836712_33837055_+	0.00224151	0.472684	tumor_specific
MLT1L_128735704_128736025_-	0.0891682	-0.461432	tumor_specific
MLT1L_66945992_66946433_+	0.0520061	0.430457	tumor_specific
MLT2B1_129006759_129007299_-	0.122187	0.478027	tumor_specific
MSTA_97972827_97973156_+	-0.119121	-0.451968	tumor_specific
MSTB-int_128334455_128336528_+	-0.0418916	0.54326	tumor_specific
MSTB-int_131690202_131692103_+	0.0905468	0.413515	tumor_specific
MSTB-int_194035359_194037779_-	0.0466355	0.872381	tumor_specific
MSTC_40388858_40389322_-	-0.146763	0.652253	tumor_specific
THE1B_128194662_128195016_-	0.14484	0.512413	tumor_specific
THE1B-int_47261667_47262204_+	0.066997	0.500962	tumor_specific
Tigger1_231237467_231238756_+	0.0928122	-0.517325	tumor_specific
Tigger1_32893516_32894038_+	-0.00717739	0.50852	tumor_specific
Tigger1_66776510_66777359_-	0.0647814	0.395132	tumor_specific
Tigger1_92259735_92262118_+	0.0329003	-0.584837	tumor_specific
Tigger15a_233810958_233811188_+	-0.117226	-0.424534	tumor_specific
Tigger16a_80585673_80585832_+	0.150522	0.480703	tumor_specific
Tigger17a_47627266_47627930_+	-0.0493849	0.414573	tumor_specific
Tigger2_109208105_109210610_+	0.0672273	-0.37804	tumor_specific
Tigger4a_36351312_36351501_-	0.0439025	0.757457	tumor_specific
Tigger4b_29287861_29288149_-	-0.0653963	-0.669146	tumor_specific
UCON86_98751691_98751858_+	0.0540464	0.407501	tumor_specific
X6a_DNA_156466013_156466247_+	0.126931	0.452739	tumor_specific
AluJb_14440562_14440789_-	0.53974	0.00884229	normal_specific
AluJb_201927549_201927841_+	-0.416983	-0.0375451	normal_specific
AluJb_30699932_30700214_+	0.377109	-0.0373091	normal_specific
AluJb_33696001_33696287_+	0.623943	0.0912963	normal_specific
AluJb_35566406_35566703_-	0.377336	-0.0161368	normal_specific
AluJb_42714497_42714770_+	0.72039	-0.0735349	normal_specific
AluJb_55527580_55527880_+	0.520351	0.0095956	normal_specific
AluJb_69546392_69546553_+	0.427308	0.0108416	normal_specific
AluJb_69546392_69546553_+	-0.702962	0.182814	normal_specific
AluJb_81442455_81442728_+	0.476607	0.0627213	normal_specific
AluJb_89648056_89648352_-	0.420179	0.0689332	normal_specific
AluJo_16193520_16193824_+	0.397794	0.000378587	normal_specific
AluJo_170671758_170672064_-	-0.606215	-0.000923958	normal_specific
AluJo_71162967_71163277_+	-0.49678	0.167676	normal_specific
AluJr_1458450_1458712_+	-0.456523	-0.0012236	normal_specific
AluJr_154547626_154547925_+	-0.43372	-0.045715	normal_specific
AluJr_57064613_57064896_+	-0.413855	0.178754	normal_specific
AluJr_57282866_57283145_+	-0.393394	-0.0374217	normal_specific
AluJr_71251124_71251417_-	0.592441	-0.0847688	normal_specific
AluJr_93600081_93600380_-	0.720653	0.0539584	normal_specific
AluJr4_60527641_60527803_-	-0.85433	-0.217315	normal_specific
AluJr4_99814108_99814406_-	0.443396	0.103018	normal_specific
AluSc_247262656_247262942_-	0.468535	0.0918852	normal_specific
AluSc_46333049_46333346_-	-0.507601	-0.046327	normal_specific
AluSc_66150133_66150309_-	-0.417686	-0.0044164	normal_specific
AluSc8_6512526_6512796_-	-0.572494	0.0347298	normal_specific
AluSc8_97473085_97473242_+	0.924689	-0.247407	normal_specific
AluSg_130504061_130504353_+	-0.494531	-0.0798965	normal_specific
AluSg_62532333_62532628_-	0.428542	0.0387329	normal_specific
AluSg_71967667_71967969_+	-0.579567	-0.115813	normal_specific
AluSg_76833426_76833728_+	-0.486299	-0.00238424	normal_specific
AluSg_77868887_77869136_-	0.43229	0.0299795	normal_specific
AluSg_89658099_89658405_-	0.703915	0.214468	normal_specific
AluSg4_114160815_114160994_+	0.492838	0.134257	normal_specific
AluSg4_89658844_89659149_-	0.66378	0.209059	normal_specific
AluSg7_43557814_43558114_+	0.802619	0.045156	normal_specific
AluSp_112637167_112637463_+	0.910165	0.0749811	normal_specific
AluSp_1413654_1413743_+	-0.662357	-0.0906826	normal_specific
AluSp_36329297_36329585_+	0.523192	0.144177	normal_specific
AluSp_44061174_44061481_+	-0.430953	0.083592	normal_specific
AluSp_44989172_44989486_-	0.758356	0.163374	normal_specific
AluSp_46827234_46827552_+	0.735721	0.13102	normal_specific
AluSp_48461846_48462146_+	-0.420974	-0.165186	normal_specific
AluSp_50410835_50411119_+	-0.479563	-0.1792	normal_specific
AluSq2_33368682_33368985_-	0.479682	0.0695702	normal_specific
AluSq2_36577113_36577428_-	0.566143	0.0528185	normal_specific
AluSq2_55706412_55706719_+	-0.457498	-0.00126671	normal_specific
AluSq2_89659208_89659524_-	0.528718	0.162095	normal_specific
AluSx_133136968_133137272_-	0.776882	0.270268	normal_specific
AluSx_19235246_19235465_-	-0.533418	0.0377495	normal_specific
AluSx_21192450_21192734_+	-0.518624	0.0845206	normal_specific
AluSx_27030806_27031105_-	-0.860819	0.139141	normal_specific
AluSx_41618303_41618611_-	0.532646	0.078229	normal_specific
AluSx_44810093_44810392_+	0.375357	0.0504294	normal_specific
AluSx_65191839_65191936_+	0.796138	0.0924994	normal_specific
AluSx_69243502_69243690_-	-0.407454	-0.0887358	normal_specific
AluSx_75632417_75632716_-	0.637203	0.0613376	normal_specific
AluSx_97344801_97345100_-	-0.497458	-0.0608324	normal_specific
AluSx1_101406813_101407115_-	-0.439886	-0.0185911	normal_specific
AluSx1_157056089_157056373_+	-0.44621	-0.107414	normal_specific
AluSx1_15802762_15803028_-	0.535765	0.139511	normal_specific
AluSx1_194039079_194039369_+	0.627238	-0.122009	normal_specific
AluSx1_21830479_21830774_-	0.420126	0.0540261	normal_specific
AluSx1_22113728_22114034_-	0.398521	0.0173928	normal_specific
AluSx1_29015790_29016096_+	-0.401573	0.0733507	normal_specific
AluSx1_3432020_3432321_+	0.389625	-0.0483129	normal_specific
AluSx1_36613932_36614227_-	-0.424029	0.0714556	normal_specific
AluSx1_57593312_57593626_+	0.421171	0.0146516	normal_specific
AluSx1_66013503_66013810_+	0.481182	0.1302	normal_specific
AluSx1_88321275_88321582_-	0.857776	0.313884	normal_specific
AluSx1_97974316_97974609_+	-0.443133	-0.0166364	normal_specific
AluSx3_113419877_113420175_+	-0.477803	-0.0125955	normal_specific
AluSx3_133626059_133626364_-	0.67213	0.19425	normal_specific
AluSx3_1601576_1601877_-	-0.591746	-0.00933864	normal_specific
AluSx3_17450545_17450837_-	0.46159	0.180915	normal_specific
AluSx3_21218470_21218765_-	-0.516237	0.0775186	normal_specific
AluSx4_155703348_155703653_+	0.582482	-0.0951222	normal_specific
AluSx4_23551032_23551311_+	0.384841	-0.0211472	normal_specific
AluSx4_790157_790370_-	-0.41807	-0.0160643	normal_specific
AluSz_1005293_1005575_-	-0.632342	-0.22348	normal_specific
AluSz_123121880_123122195_-	-0.699266	0.0310577	normal_specific
AluSz_128105348_128105630_-	-0.540053	0.234865	normal_specific
AluSz_19461131_19461427_+	0.468038	-0.0769214	normal_specific
AluSz_195474455_195474749_+	0.912733	0.182972	normal_specific
AluSz_33076238_33076547_+	-0.519685	-0.0287049	normal_specific
AluSz_47796369_47796678_-	-0.769344	-0.166891	normal_specific
AluSz_481009_481291_-	0.59963	0.0363955	normal_specific
AluSz_50399681_50399993_-	-0.671996	-0.148058	normal_specific
AluSz_70146471_70146749_-	-0.403686	0.0295555	normal_specific
AluSz_85019279_85019585_+	0.445229	0.0312351	normal_specific
AluSz_90442313_90442616_-	0.424212	0.0670995	normal_specific
AluSz_97574453_97574733_-	0.512294	0.177816	normal_specific
AluSz6_33142944_33143248_-	-0.448129	0.102332	normal_specific
AluSz6_55704315_55704625_+	0.40646	-0.0322813	normal_specific
AluSz6_56596959_56597133_-	-0.714433	0.177284	normal_specific
AluY_128192607_128192914_-	0.450098	0.0239179	normal_specific
AluY_131070531_131070831_+	-0.699149	-0.0246193	normal_specific
AluY_131903474_131903767_+	0.727801	-0.104416	normal_specific
AluY_155647845_155648146_-	-0.460781	0.0203598	normal_specific
AluY_160214660_160214956_+	0.441593	0.0236865	normal_specific
AluY_21012884_21013188_-	0.510054	0.0996377	normal_specific
AluY_242708843_242709140_-	0.581639	0.183452	normal_specific
AluY_44282382_44282690_-	-0.466796	-0.156811	normal_specific
AluY_79636598_79636889_-	-0.847084	-0.295749	normal_specific
AluYk2_89659767_89660059_-	0.62338	-0.0693963	normal_specific
Arthur1B_42839022_42839267_-	0.561933	0.171006	normal_specific
Charlie15a_74972407_74972609_-	0.457516	-0.0545894	normal_specific
Charlie1a_46753700_46754253_-	-0.581339	0.0464492	normal_specific
Charlie20a_69722465_69722675_+	-0.438018	-0.0416963	normal_specific
Charlie8_128218434_128218539_+	0.483366	0.00283729	normal_specific
FLAM_A_595133_595249_+	0.650975	0.147721	normal_specific
FLAM_A_65508064_65508188_+	0.481608	0.172205	normal_specific
FLAM_A_98286630_98286679_+	0.643138	0.111901	normal_specific
FLAM_C_34207047_34207185_-	0.748901	-0.0693354	normal_specific
FRAM_40183772_40183938_-	0.450649	0.00623367	normal_specific
HAL1_43285438_43286056_-	0.916475	-0.357526	normal_specific
HERV17-int_83395833_83401206_+	-0.46229	-0.141606	normal_specific
HERVH-int_44220957_44226688_-	0.85846	0.0686807	normal_specific
HERVH-int_44386150_44391885_-	-0.515953	-0.13217	normal_specific
HERVIP10F-int_42500468_42503342_-	0.391718	-0.0757869	normal_specific
HERVK3-int_46468034_46470757_+	0.437692	0.156973	normal_specific
HERVK9-int_184730544_184737595_-	0.778325	-0.143215	normal_specific
HERVL18-int_87070726_87074037_+	0.461954	0.0719732	normal_specific
HSMAR1_195366987_195368314_-	-0.489937	0.05056	normal_specific
L1M2_54728070_54728854_+	-0.669989	0.191498	normal_specific
L1M3f_3010490_3012436_+	0.822741	0.179008	normal_specific
L1M4c_5004105_5004371_-	0.6828	0.281071	normal_specific
L1M5_40885693_40885808_-	0.531811	-0.137852	normal_specific
L1M5_78637173_78637788_-	0.521713	0.0776815	normal_specific
L1M6_36652677_36653204_-	0.464581	0.0727651	normal_specific
L1MA2_67869001_67869991_-	0.845208	0.145744	normal_specific
L1MA4_195352396_195352802_-	0.549848	-0.00183413	normal_specific
L1MA4_35282205_35282966_-	-0.672796	0.125736	normal_specific
L1MA4A_14563377_14564252_+	-0.35795	0.0490572	normal_specific
L1MA7_15801009_15801516_-	0.45865	-0.0180999	normal_specific
L1MA9_215294_216012_-	-0.436443	-0.136922	normal_specific
L1MA9_216023_217000_-	-0.409658	-0.0836556	normal_specific
L1MB4_89659525_89659632_-	0.543299	0.130821	normal_specific
L1MB5_208469316_208470220_-	-0.58705	-0.126026	normal_specific
L1MB5_75442988_75443195_-	0.604809	-0.096766	normal_specific
L1MB7_67060106_67060968_-	-0.845878	-0.0730113	normal_specific
L1MB7_84258904_84259626_+	-0.652891	-0.0790699	normal_specific
L1MB8_114870966_114871941_+	0.452666	-0.0762889	normal_specific
L1MC_48510868_48511185_-	-0.373851	0.0148243	normal_specific
L1MC1_21062894_21065213_-	0.472007	0.0322468	normal_specific
L1MC1_21066997_21068704_-	0.456315	-0.0597543	normal_specific
L1MC4_24660947_24661749_-	-0.558212	0.00567004	normal_specific
L1MC4_89660060_89660288_-	0.541722	0.0335132	normal_specific
L1MC5a_191379771_191380334_+	0.689121	-0.269516	normal_specific
L1MC5a_263745_264168_+	0.941746	0.0940588	normal_specific
L1MCa_45245448_45245777_-	-0.601499	-0.0235702	normal_specific
L1MD_89465865_89466972_-	-0.433678	0.0528955	normal_specific
L1MD2_2439820_2440754_+	0.57306	0.0949395	normal_specific
L1MD2_61910016_61911110_-	0.489017	-0.0704485	normal_specific
L1MD3_104343011_104343137_+	0.593468	-0.13199	normal_specific
L1MD3_223434266_223435028_-	0.424302	0.0768432	normal_specific
L1ME1_40560255_40560742_-	0.461578	0.0682889	normal_specific
L1ME1_88215421_88217379_+	-0.7054	-0.0797747	normal_specific
L1ME1_90991260_90991746_-	-0.454559	-0.021935	normal_specific
L1ME2_52450867_52451097_-	-0.545922	0.111756	normal_specific
L1ME3_123669069_123669648_+	-0.401563	0.0901783	normal_specific
L1ME3_21932310_21933061_-	0.54943	0.18208	normal_specific
L1ME3_40190848_40191237_-	0.536997	0.0783192	normal_specific
L1ME3A_100060206_100061676_+	0.416788	0.0774904	normal_specific
L1ME3A_116245466_116245936_-	0.688301	0.142003	normal_specific
L1ME3Cz_17735380_17736386_-	0.639332	-0.0451037	normal_specific
L1ME3G_19145227_19146037_+	0.509188	-0.0611682	normal_specific
L1ME3G_45926310_45926964_+	-0.608941	-0.222501	normal_specific
L1ME4a_23419628_23420090_+	-0.406898	-0.0114003	normal_specific
L1ME4a_45930249_45930428_+	-0.54351	-0.0436765	normal_specific
L1ME4a_51104698_51106194_+	0.523994	0.0905683	normal_specific
L1ME4c_124641242_124641347_-	-0.439322	-0.00911162	normal_specific
L1MEc_151059642_151060801_+	0.447562	0.107874	normal_specific
L1MEc_46743901_46744618_-	-0.565366	-0.0834495	normal_specific
L1MEc_66923293_66924696_-	0.449575	0.15694	normal_specific
L1MEc_833679_835192_-	-0.412494	0.0565414	normal_specific
L1MEd_41519463_41519984_-	0.619901	0.10132	normal_specific
L1MEg_195353946_195354109_-	0.451666	0.0574082	normal_specific
L1MEg_195354262_195354537_-	0.481054	0.0920743	normal_specific
L1MEj_60166518_60166961_+	-0.417836	-0.129765	normal_specific
L1P3_187552562_187553542_-	-0.554521	-0.168553	normal_specific
L1PA10_118414454_118415474_+	0.440053	-0.0495449	normal_specific
L1PA15_11107376_11111174_+	0.595124	0.181068	normal_specific
L1PA15_76426393_76426642_+	-0.481317	0.0653636	normal_specific
L1PA17_45930711_45932518_-	-0.543138	-0.0492956	normal_specific
L1PA3_108902109_108908135_-	-0.667066	0.0302003	normal_specific
L1PA3_55963465_55969528_-	-0.692088	-0.205538	normal_specific
L1PA3_95756910_95762936_-	-0.391013	0.245139	normal_specific
L1PA3_97833156_97839543_-	-0.490428	-0.137248	normal_specific
L1PA4_112242417_112244896_-	0.557259	0.183267	normal_specific
L1PA4_159639_165778_-	-0.612311	0.806175	normal_specific
L1PA4_97956526_97962703_-	-0.440752	-0.059709	normal_specific
L1PA5_100015102_100021143_-	-0.472003	-0.184369	normal_specific
L1PA5_122474371_122480497_+	-0.47287	-0.0368682	normal_specific
L1PA5_36698257_36701626_+	-0.871655	-0.1075	normal_specific
L1PA7_120121932_120124588_+	-0.494675	-0.0650287	normal_specific
L1PA7_21104820_21110176_+	0.455481	0.130113	normal_specific
L1PB_63976829_63978963_+	-0.466173	-0.0285773	normal_specific
L1PB1_157892633_157892936_-	0.495001	-0.0117497	normal_specific
L1PB1_191357381_191361788_+	0.411165	-0.016652	normal_specific
L1PB4_66922213_66922830_-	0.412062	0.0367986	normal_specific
L1PBa_15798256_15799159_+	0.414956	0.0793285	normal_specific
L2_10500765_10501086_-	-0.40388	-0.116456	normal_specific
L2_109612949_109613698_-	1.03968	-0.219792	normal_specific
L2_111964995_111965622_+	-0.526982	-0.139803	normal_specific
L2_127631990_127632185_+	-0.748657	0.159143	normal_specific
L2_187540705_187541025_-	-0.426939	-0.0553956	normal_specific
L2_31899382_31899809_-	0.41234	-0.1062	normal_specific
L2_33765533_33765880_+	-0.422579	-0.042571	normal_specific
L2_39118330_39118502_+	-0.503034	0.161785	normal_specific
L2_87353596_87353753_-	0.433238	0.123249	normal_specific
L2a_128216927_128217042_+	0.517523	0.0904526	normal_specific
L2a_187547651_187548427_+	-0.563324	-0.0974259	normal_specific
L2a_27820732_27820835_-	0.518859	-0.278716	normal_specific
L2a_30680320_30680740_+	-0.627763	0.0301726	normal_specific
L2a_36579019_36579203_+	0.59676	0.143605	normal_specific
L2a_4622773_4623090_-	-0.460459	-0.0297019	normal_specific
L2a_47658691_47660321_-	-0.401131	-0.0312484	normal_specific
L2a_53090550_53090886_+	-0.782608	-0.195688	normal_specific
L2a_53591105_53591646_-	0.445859	0.0580972	normal_specific
L2a_56439491_56439734_+	0.751235	-0.0622123	normal_specific
L2a_68508200_68508678_+	-0.488595	0.0265009	normal_specific
L2a_85618691_85618884_-	-0.439803	0.00989795	normal_specific
L2b_117181618_117181999_-	-0.407794	0.0113895	normal_specific
L2b_128218735_128218950_-	0.498896	0.0987785	normal_specific
L2b_3788375_3788422_-	0.521497	0.123924	normal_specific
L2b_38529680_38529849_-	-0.813595	0.182323	normal_specific
L2b_60224061_60224769_-	0.683437	-0.0207429	normal_specific
L2b_75642571_75642894_-	-0.434277	-0.0343477	normal_specific
L2b_78293605_78293710_+	0.411563	0.0792921	normal_specific
L2b_95210000_95210576_-	0.438753	-0.00451866	normal_specific
L2c_102720438_102720722_+	0.410604	-0.109511	normal_specific
L2c_116308666_116308770_+	-0.477038	-0.0163636	normal_specific
L2c_128326994_128327344_+	-0.471406	0.00931901	normal_specific
L2c_138619365_138619414_-	0.702886	-0.085251	normal_specific
L2c_168043712_168044075_-	0.607022	-0.0219261	normal_specific
L2c_31656895_31657019_-	-0.494956	0.116865	normal_specific
L2c_32114816_32115262_-	-0.445231	-0.104544	normal_specific
L2c_377899_378022_-	-0.436733	-0.122244	normal_specific
L2d_88443676_88443881_-	-0.441323	0.128593	normal_specific
L2d2_142144282_142144395_-	0.556103	-0.149156	normal_specific
L2d2_21012653_21012855_+	0.531674	0.0991192	normal_specific
L2d2_35230492_35230599_-	-0.611676	-0.125971	normal_specific
L3_2439270_2439735_+	0.50202	-0.0142508	normal_specific
L3_39079713_39079771_+	-0.376902	0.0645914	normal_specific
L3_76509625_76509718_-	0.58237	0.130509	normal_specific
L3b_205488590_205488742_-	0.387937	0.032686	normal_specific
L4_C_Mam_30961785_30962086_-	-0.424881	0.232563	normal_specific
LOR1-int_58766844_58767598_-	-0.398037	-0.155644	normal_specific
LTR101_Mam_116430706_116430840_-	-0.517519	-0.0741839	normal_specific
LTR13__89707148_89708075_-	0.394728	0.0605412	normal_specific
LTR16_34820122_34820582_+	0.516177	0.0815039	normal_specific
LTR16_86146665_86147094_-	0.416842	-0.0785339	normal_specific
LTR28B_45243254_45244108_-	-0.586411	-0.11647	normal_specific
LTR30_309445_310164_-	0.393328	0.0240547	normal_specific
LTR33A_194039996_194040433_-	0.587577	0.183628	normal_specific
LTR39_45928839_45929627_-	-0.602729	-0.150447	normal_specific
LTR47A_42901922_42902069_-	0.719381	0.09903	normal_specific
LTR47B2_201804758_201805189_+	0.615859	0.194662	normal_specific
LTR67B_22114270_22114478_-	0.413158	0.0377398	normal_specific
LTR79_40712464_40712831_-	0.492794	0.169813	normal_specific
LTR7C_13529954_13530283_-	0.558108	0.106221	normal_specific
LTR7C_212603265_212603736_-	-0.55157	-0.182883	normal_specific
LTR8_7146576_7146824_-	1.0378	-0.0874076	normal_specific
LTR82B_110916719_110917022_-	-0.406801	-0.0160861	normal_specific
LTR89_194373202_194373382_+	0.559898	0.0833372	normal_specific
MamRep137_24952640_24952918_-	0.872999	-0.0370806	normal_specific
MamTip2b_61033431_61033612_+	0.524059	0.0984193	normal_specific
MER103C_78292222_78292322_-	0.371673	0.14466	normal_specific
MER105_46091280_46091408_+	0.491006	-0.0243441	normal_specific
MER11B_74285293_74286374_+	0.465326	0.144603	normal_specific
MER11C_145985147_145986214_+	-0.558016	-0.0621484	normal_specific
MER1A_25461423_25461945_+	-0.492369	-0.0278092	normal_specific
MER1B_357503_357697_-	-0.422952	-0.00677871	normal_specific
MER2_164444698_164445020_+	-0.398086	-0.124652	normal_specific
MER20_55821918_55822103_+	0.694751	0.132872	normal_specific
MER21-int_22956774_22957658_-	-0.517054	0.000854239	normal_specific
MER21C_83403518_83404225_+	-0.422994	0.0109418	normal_specific
MER30_52884759_52884976_-	0.541689	-0.0102578	normal_specific
MER33_40189130_40189429_+	0.491155	0.0605647	normal_specific
MER39B_160767566_160768111_-	0.452973	-0.105448	normal_specific
MER4-int_85606627_85607644_-	0.458699	-0.00853554	normal_specific
MER46C_6250036_6250382_+	0.732644	0.199762	normal_specific
MER47B_2107511_2107829_+	-0.45743	0.0522514	normal_specific
MER49_158532365_158533079_+	-0.567797	-0.206582	normal_specific
MER49_242740771_242740935_-	0.572868	0.0521517	normal_specific
MER51-int_133172_136982_+	-0.597339	0.427083	normal_specific
MER57B1_88322011_88322367_+	0.892177	0.264979	normal_specific
MER58A_114180080_114180300_+	0.50797	0.0775987	normal_specific
MER58B_63337106_63337387_+	0.467658	0.109085	normal_specific
MER5A_13148385_13148521_+	-0.690496	-0.135075	normal_specific
MER5A_89903559_89903667_-	-0.385113	-0.0894077	normal_specific
MER5B_105221287_105221368_+	0.574063	0.123368	normal_specific
MER5B_128191444_128191564_+	-0.512195	-0.0768564	normal_specific
MER63A_223944100_223944288_+	0.419733	-0.0730963	normal_specific
MER68_5044110_5044621_-	0.741796	0.133898	normal_specific
MER83_57958098_57958516_-	0.451183	-0.15225	normal_specific
MER83B-int_65455854_65456194_-	-0.558471	0.0120318	normal_specific
MER92B_34693168_34693318_-	-0.505935	-0.0551923	normal_specific
MER9a2_9849693_9850205_+	-0.411677	0.0597516	normal_specific
MIR_106391822_106392080_-	0.676748	0.186131	normal_specific
MIR_111718131_111718377_+	-0.786119	0.00590354	normal_specific
MIR_114169694_114169923_+	0.446323	0.117155	normal_specific
MIR_160215305_160215530_+	-0.430695	-0.0423937	normal_specific
MIR_166606806_166606952_+	-0.693464	0.176458	normal_specific
MIR_173134276_173134481_+	0.443566	0.0430976	normal_specific
MIR_21032806_21032861_-	0.523271	0.0453494	normal_specific
MIR_3792981_3793123_+	0.562958	0.0432449	normal_specific
MIR_894563_894806_-	-0.449146	0.127976	normal_specific
MIR_97641728_97641940_-	0.436077	0.0534536	normal_specific
MIR3_105970021_105970183_+	0.40582	-0.00600346	normal_specific
MIR3_203153452_203153547_+	0.449809	-0.0680819	normal_specific
MIR3_21033342_21033449_-	0.493112	0.137082	normal_specific
MIR3_221911958_221912102_-	0.492627	0.0706658	normal_specific
MIR3_223815433_223815580_-	0.373677	0.0581486	normal_specific
MIR3_32020996_32021049_+	0.555297	-0.134202	normal_specific
MIR3_36715789_36715828_+	-0.512533	0.212717	normal_specific
MIR3_38138028_38138158_+	-0.408631	0.149219	normal_specific
MIR3_6294446_6294550_+	0.485986	0.154002	normal_specific
MIRb_100982415_100982651_+	0.709185	0.0193479	normal_specific
MIRb_114551734_114551900_-	0.430641	0.0531611	normal_specific
MIRb_195343801_195343994_-	0.542722	0.0452729	normal_specific
MIRb_203153071_203153277_+	0.453692	0.0103629	normal_specific
MIRb_2727553_2727815_+	-0.487897	-0.196713	normal_specific
MIRb_3084192_3084281_-	-0.657198	-0.0742761	normal_specific
MIRb_36579230_36579367_+	-0.631007	-0.204523	normal_specific
MIRb_40189908_40190041_+	0.492932	-0.0210767	normal_specific
MIRb_45122924_45123097_-	0.730667	0.137787	normal_specific
MIRb_61275152_61275365_-	0.523069	0.119216	normal_specific
MIRb_85181288_85181392_+	-0.537485	-0.17085	normal_specific
MIRb_90745776_90745935_+	-0.686679	0.0881183	normal_specific
MIRc_119029022_119029117_+	-0.704536	-0.266892	normal_specific
MIRc_122167850_122167952_+	0.424313	0.00759003	normal_specific
MIRc_150103567_150103769_+	-0.678948	-0.0617625	normal_specific
MIRc_187539184_187539309_-	-0.438534	-0.05212	normal_specific
MIRc_32670032_32670089_+	-0.388781	-0.123199	normal_specific
MIRc_35658741_35658812_-	-0.643468	-0.110882	normal_specific
MIRc_40192712_40192939_+	0.476732	0.0594788	normal_specific
MIRc_74971599_74971692_-	-0.430351	0.179306	normal_specific
MIRc_74973632_74973856_-	-0.431773	0.0435039	normal_specific
MLT1A1_860625_860972_-	0.410221	-0.056429	normal_specific
MLT1B_91002052_91002406_-	-0.428753	-0.00931712	normal_specific
MLT1C2_25761003_25761431_-	0.494216	0.0811078	normal_specific
MLT1D_187618276_187618723_-	-0.444574	-0.0857372	normal_specific
MLT1D_90996744_90997193_+	-0.427834	-0.145737	normal_specific
MLT1D_97970691_97971156_-	-0.448147	-0.0485099	normal_specific
MLT1E2_37065077_37065561_+	0.4105	0.0460252	normal_specific
MLT1G_187616077_187616538_+	-0.468614	-0.13674	normal_specific
MLT1H_118887767_118888229_+	0.473231	0.118597	normal_specific
MLT1I_70027942_70028262_+	-0.434003	-0.145972	normal_specific
MLT1J_14987965_14988375_-	0.50457	-0.0179416	normal_specific
MLT1J1_118403472_118403893_+	-0.381718	-0.081538	normal_specific
MLT1J1_128197795_128198180_-	0.544387	0.0777567	normal_specific
MLT1J2_33836712_33837055_+	0.472684	0.00224151	normal_specific
MLT1L_128735704_128736025_-	-0.461432	0.0891682	normal_specific
MLT1L_66945992_66946433_+	0.430457	0.0520061	normal_specific
MLT2B1_129006759_129007299_-	0.478027	0.122187	normal_specific
MSTA_97972827_97973156_+	-0.451968	-0.119121	normal_specific
MSTB-int_128334455_128336528_+	0.54326	-0.0418916	normal_specific
MSTB-int_131690202_131692103_+	0.413515	0.0905468	normal_specific
MSTB-int_194035359_194037779_-	0.872381	0.0466355	normal_specific
MSTC_40388858_40389322_-	0.652253	-0.146763	normal_specific
THE1B_128194662_128195016_-	0.512413	0.14484	normal_specific
THE1B-int_47261667_47262204_+	0.500962	0.066997	normal_specific
Tigger1_231237467_231238756_+	-0.517325	0.0928122	normal_specific
Tigger1_32893516_32894038_+	0.50852	-0.00717739	normal_specific
Tigger1_66776510_66777359_-	0.395132	0.0647814	normal_specific
Tigger1_92259735_92262118_+	-0.584837	0.0329003	normal_specific
Tigger15a_233810958_233811188_+	-0.424534	-0.117226	normal_specific
Tigger16a_80585673_80585832_+	0.480703	0.150522	normal_specific
Tigger17a_47627266_47627930_+	0.414573	-0.0493849	normal_specific
Tigger2_109208105_109210610_+	-0.37804	0.0672273	normal_specific
Tigger4a_36351312_36351501_-	0.757457	0.0439025	normal_specific
Tigger4b_29287861_29288149_-	-0.669146	-0.0653963	normal_specific
UCON86_98751691_98751858_+	0.407501	0.0540464	normal_specific
X6a_DNA_156466013_156466247_+	0.452739	0.126931	normal_specific

## Sheet: Figure 3d
Figure 3d
phe_id	abs_med_dif	type
AluJr_180380400_180380691_-	0.00806414	tumor-specific
AluJb_70519204_70519515_+	0.0301679	tumor-specific
L1PA5_149923965_149930070_-	0.0204962	tumor-specific
L1PA5_111163016_111164106_+	0.140677	tumor-specific
L2b_111162038_111162156_+	0.140677	tumor-specific
MIRc_111172734_111172868_-	0.140677	tumor-specific
HERVL18-int_87070726_87074037_+	0.0330246	tumor-specific
L3_25210084_25210265_+	0.0233455	tumor-specific
AluSz6_175972100_175972442_-	0.205509	tumor-specific
AluJr_86387255_86387625_+	0.10109	tumor-specific
Tigger13a_108577522_108578188_-	0.0167162	tumor-specific
LTR78B_67821385_67821988_-	0.103181	tumor-specific
SVA_D_129717303_129718401_-	0.00983033	tumor-specific
MLT1J_14987965_14988375_-	0.0430485	tumor-specific
L1MEd_180425173_180425844_+	0.00836026	tumor-specific
CR1_Mam_48234358_48235113_-	0.0850768	tumor-specific
AluYm1_133671883_133672180_-	0.0463599	tumor-specific
MIR_46024233_46024382_+	0.147761	tumor-specific
X6a_DNA_156466013_156466247_+	0.177414	tumor-specific
MIRb_72476520_72476733_+	0.0371586	tumor-specific
MLT1B_17484615_17485009_-	0.279754	tumor-specific
MIR_105629288_105629484_-	0.325514	tumor-specific
MIR3_67138749_67138819_+	0.0463042	tumor-specific
Charlie15a_74972407_74972609_-	0.063583	tumor-specific
L2_114421555_114421740_-	0.0149826	tumor-specific
AluSx1_74614578_74614876_+	0.169308	tumor-specific
L1ME1_3824147_3824553_-	0.0242977	tumor-specific
MIR_6310797_6311003_+	0.156191	tumor-specific
AluSg_53366570_53366881_+	0.0185576	tumor-specific
L2c_127004390_127004711_-	0.0265332	tumor-specific
AluSx3_67899621_67899919_-	0.0144083	tumor-specific
L2c_4049704_4049879_+	0.0897096	tumor-specific
AluSx1_121434191_121434511_+	0.282924	tumor-specific
L1M1_86388963_86389404_+	0.0236769	tumor-specific
L1MB2_422871_423345_-	0.0463824	tumor-specific
MIRb_20415388_20415606_-	0.0291787	tumor-specific
Charlie4z_148704018_148704126_-	0.00979712	tumor-specific
L2a_42437631_42438099_+	0.0389964	tumor-specific
Tigger19a_23721402_23721527_+	0.0508561	tumor-specific
MER20B_150832502_150832617_+	0.0924569	tumor-specific
L2a_48831390_48831454_-	0.0408717	tumor-specific
AluSx3_213177260_213177557_+	0.183018	tumor-specific
MER20_41131926_41132139_+	0.0041294	tumor-specific
MIR_52679767_52679908_+	0.105879	tumor-specific
MER31B_242936019_242936409_-	0.00435712	tumor-specific
MIRb_196695158_196695275_-	0.016613	tumor-specific
MIRb_196693050_196693226_+	0.016613	tumor-specific
AluJo_47904948_47905141_-	0.179829	tumor-specific
L1MEg_10621439_10622478_-	0.107431	tumor-specific
AluY_59699482_59699793_-	0.0478212	tumor-specific
L1ME1_59698687_59698953_-	0.124453	tumor-specific
L2a_4622773_4623090_-	0.0393623	tumor-specific
L1MA9_48707032_48707495_+	0.278519	tumor-specific
LTR36_232278579_232279233_+	0.0904302	tumor-specific
L1MB3_242131152_242131426_+	0.00616159	tumor-specific
MER44A_242134033_242134304_+	0.00616159	tumor-specific
L1MB3_242132074_242132465_+	0.00616159	tumor-specific
AluJb_26986304_26986612_-	0.0348336	tumor-specific
L1MC3_186311946_186313234_-	0.0524817	tumor-specific
MER2B_42415479_42415811_-	0.183584	tumor-specific
L1MB8_8386262_8386639_+	0.0319887	tumor-specific
AluSx_40668539_40668850_+	0.0139742	tumor-specific
MamRTE1_112067146_112067289_-	0.145985	tumor-specific
AluJb_69546392_69546553_+	0.000990818	tumor-specific
L1PA6_123889935_123896066_-	0.0617684	tumor-specific
MLT1E_63407258_63407860_-	0.257105	tumor-specific
L1ME4c_124641242_124641347_-	0.140938	tumor-specific
L2b_6428877_6429432_-	0.11777	tumor-specific
Tigger1_92259735_92262118_+	0.0111496	tumor-specific
L1MC4a_89342178_89342330_+	0.0357104	tumor-specific
AluSx3_14776158_14776454_+	0.00524933	tumor-specific
L2a_48429008_48429478_-	0.0487734	tumor-specific
MIRb_61275152_61275365_-	0.0590745	tumor-specific
L1PA3_89587135_89593138_-	0.0533193	tumor-specific
L1M4_132763049_132764092_-	0.0704688	tumor-specific
AluJb_38631317_38631628_-	0.0547662	tumor-specific
L1PA4_95903524_95904510_-	0.119389	tumor-specific
AluSz_42739062_42739371_-	0.155053	tumor-specific
MLT2A2_23722748_23723301_+	0.06248	tumor-specific
AluSq_46031774_46032097_-	0.183109	tumor-specific
MIR_46601644_46601847_+	0.0941827	tumor-specific
AluJb_22887839_22888111_-	0.113245	tumor-specific
MER21B_63606219_63606984_-	0.0338215	tumor-specific
L1MB4_29707281_29707654_-	0.0943647	tumor-specific
L2_111964995_111965622_+	0.025945	tumor-specific
AluSg_42753512_42753769_+	0.0129578	tumor-specific
MER66B_38628650_38629123_-	0.0498973	tumor-specific
L2b_78293605_78293710_+	0.0114873	tumor-specific
MER33_124089115_124089409_+	0.0689008	tumor-specific
MLT1O_195472736_195472949_+	0.0456687	tumor-specific
L1PB4_133276933_133277453_-	0.0907607	tumor-specific
AluSc8_1608004_1608295_-	0.00583709	tumor-specific
L1ME2_15095733_15095940_+	0.142329	tumor-specific
AluSc_13941773_13942080_-	0.0518956	tumor-specific
L2b_116136923_116137141_-	0.0582196	tumor-specific
MIRb_156615429_156615661_-	0.032447	tumor-specific
AluY_242708843_242709140_-	0.0431617	tumor-specific
Harlequin-int_31149643_31154546_-	0.170936	tumor-specific
AluSz_43397215_43397523_+	0.0772722	tumor-specific
MER112_19181128_19181218_-	0.0255733	tumor-specific
AluJb_142193348_142193653_-	0.0209026	tumor-specific
L2d2_135509948_135510478_+	0.347152	tumor-specific
L1MA9_129713510_129714298_+	0.138993	tumor-specific
L1ME4b_83685780_83686595_-	0.212419	tumor-specific
AluSz_93434388_93434633_-	0.00381278	tumor-specific
L1PA2_85977195_85983196_+	0.100106	tumor-specific
L1MA9_102227700_102228965_-	0.0646807	tumor-specific
MamTip2b_27114857_27115039_-	0.0460305	tumor-specific
MLT1J2_89052912_89053311_+	0.173377	tumor-specific
L1PA6_167061383_167063185_+	0.34248	tumor-specific
L2a_130734488_130734686_-	0.107679	tumor-specific
L1MB8_71194655_71195767_-	0.0331684	tumor-specific
[truncated: 811 more rows]

[truncated: 63 more sheets: Figure 4a, Figure 4b, Figure 4c, Figure 5a, Figure 5b, Figure 5c, Figure 5d, Figure 6a, Figure 6b, Figure 6c, Supplementary Figure 1, Supplementary Figure 2, Supplementary Figure 3a, Supplementary Figure 3b, Supplementary Figure 4a, Supplementary Figure 4b, Supplementary Figure 4c, Supplementary Figure 4d, Supplementary Figure 4e, Supplementary Figure 4f …]
